# Supplementary material for: Crystal structure and Hirshfeld surface analysis of (2E)-1-(4-bromo­phen­yl)-3-(2-methyl­phen­yl)prop-2-en-1-one
Source: Acta Crystallogr E Crystallogr Commun. 2023 Aug 30;79(Pt 9):847–51. doi: 10.1107/S2056989023007387 (PMC10483568; doi:10.1107/S2056989023007387)
Supplement: Supplementary file 1 [file e-79-00847-sup1.cif]

##############################################################################
#                                                                            #
# This CIF contains the data in a paper accepted for publication in          #
# Acta Crystallographica Section E. It conforms to the requirements of       #
# Notes for Authors for Acta Crystallographica Section E, and has been       #
# peer reviewed under the auspices of the IUCr Commission on Journals.       #
#                                                                            #
# Full details of the Crystallographic Information File format               #
# are given in the paper "The Crystallographic Information File (CIF):       #
# a New Standard Archive File for Crystallography" by S. R. Hall, F. H.      #
# Allen and I. D. Brown [Acta Cryst. (1991), A47, 655-685].                  #
#                                                                            #
# The current version of the core CIF dictionary is obtainable from          #
# ftp://ftp.iucr.org/pub/cif_core.dic.                                       #
#                                                                            #
# Software is freely available for graphical display of the structure(s)     #
# in this CIF. For information consult the CIF software page                 #
# http://www.iucr.org/resources/cif/software.                                #
#                                                                            #
# This file may be used for bona fide research purposes within the           #
# scientific community so long as proper attribution is given to the journal # 
# article from which it was obtained.                                        #
#                                                                            #
##############################################################################
data_I
_audit_creation_method     'SHELXL-2018/3'
_chemical_name_systematic
;
(2<i>E</i>)-1-(4-Bromophenyl)-3-(2-methylphenyl)prop-2-en-1-one
;
_chemical_name_common     ?
_chemical_formula_moiety     'C16 H13 Br O'
_chemical_formula_sum     'C16 H13 Br O'
_chemical_formula_iupac     'C16 H13 Br O'
_chemical_formula_weight     301.17
_chemical_melting_point     ?
_chemical_absolute_configuration     ?
_space_group_crystal_system     orthorhombic
_space_group_name_H-M_alt     'P 21 21 21'
_space_group_name_Hall     'P 2ac 2ab'
loop_
    _space_group_symop_operation_xyz
    'x, y, z'
    '-x+1/2, -y, z+1/2'
    '-x, y+1/2, -z+1/2'
    'x+1/2, -y+1/2, -z'
_cell_length_a     3.942
_cell_length_b     11.5915(2)
_cell_length_c     28.0387(4)
_cell_angle_alpha     90
_cell_angle_beta     90
_cell_angle_gamma     90
_cell_volume     1281.19(3)
_cell_formula_units_Z     4
_cell_measurement_reflns_used     12560
_cell_measurement_theta_min     3.795
_cell_measurement_theta_max     76.868
_cell_measurement_temperature     100(2)
_exptl_crystal_description     needle
_exptl_crystal_colour     colourless
_exptl_crystal_size_max     0.350
_exptl_crystal_size_mid     0.090
_exptl_crystal_size_min     0.070
_exptl_crystal_density_diffrn     1.561
_exptl_crystal_density_meas     ?
_exptl_crystal_density_method     ?
_exptl_crystal_F_000     608
_exptl_absorpt_coefficient_mu     4.231
_exptl_absorpt_correction_type     gaussian
_exptl_absorpt_process_details
;
(CrysAlis PRO; Rigaku OD, 2022)
;
_exptl_absorpt_correction_T_min     0.251
_exptl_absorpt_correction_T_max     1.000
_exptl_special_details     ?
_diffrn_ambient_temperature     100(2)
_diffrn_source     'micro-focus sealed X-ray tube'
_diffrn_radiation_type     CuK\a
_diffrn_radiation_wavelength     1.54184
_diffrn_measurement_device_type
           'Rigaku XtaLAB Synergy Dualflex diffractometer with a HyPix detector'
_diffrn_measurement_method     '\f and \w scans'
_diffrn_detector_area_resol_mean     ?
_diffrn_reflns_number     14537
_diffrn_reflns_av_R_equivalents     0.0246
_diffrn_reflns_av_unetI/netI     0.0156
_diffrn_reflns_theta_min     3.152
_diffrn_reflns_theta_max     77.111
_diffrn_reflns_theta_full     67.684
_diffrn_measured_fraction_theta_max     0.991
_diffrn_measured_fraction_theta_full     0.998
_diffrn_reflns_limit_h_min     -4
_diffrn_reflns_limit_h_max     4
_diffrn_reflns_limit_k_min     -14
_diffrn_reflns_limit_k_max     14
_diffrn_reflns_limit_l_min     -35
_diffrn_reflns_limit_l_max     34
_diffrn_standards_number     0
_diffrn_standards_interval_count     0
_diffrn_standards_interval_time     0
_diffrn_standards_decay_%     0
_refine_special_details
;
 Refined as a 2-component inversion twin.
;
_reflns_number_total     2657
_reflns_number_gt     2627
_reflns_threshold_expression     'I > 2\s(I)'
_refine_ls_structure_factor_coef     Fsqd
_refine_ls_matrix_type     full
_refine_ls_R_factor_all     0.0219
_refine_ls_R_factor_gt     0.0215
_refine_ls_wR_factor_gt     0.0522
_refine_ls_wR_factor_ref     0.0524
_refine_ls_goodness_of_fit_ref     1.143
_refine_ls_restrained_S_all     1.143
_refine_ls_number_reflns     2657
_refine_ls_number_parameters     165
_refine_ls_number_restraints     0
_refine_ls_hydrogen_treatment     constr
_refine_ls_weighting_scheme     calc
_refine_ls_weighting_details
              'w=1/[\s^2^(Fo^2^)+(0.0121P)^2^+1.3924P] where P=(Fo^2^+2Fc^2^)/3'
_atom_sites_solution_hydrogens     geom
_atom_sites_solution_primary     ?
_atom_sites_solution_secondary     ?
_refine_ls_shift/su_max     0.001
_refine_ls_shift/su_mean     0.000
_refine_diff_density_max     0.511
_refine_diff_density_min     -0.418
_refine_ls_extinction_method     none
_refine_ls_extinction_coef     .
_refine_ls_abs_structure_details
;
Refined as an inversion twin
;
_refine_ls_abs_structure_Flack     0.53(2)
loop_
    _atom_type_symbol
    _atom_type_description
    _atom_type_scat_dispersion_real
    _atom_type_scat_dispersion_imag
    _atom_type_scat_source
    'C' 'C' 0.0181 0.0091
                         'International Tables Vol C Tables 4.2.6.8 and 6.1.1.4'
    'H' 'H' 0.0000 0.0000
                         'International Tables Vol C Tables 4.2.6.8 and 6.1.1.4'
    'Br' 'Br' -0.6763 1.2805
                         'International Tables Vol C Tables 4.2.6.8 and 6.1.1.4'
    'O' 'O' 0.0492 0.0322
                         'International Tables Vol C Tables 4.2.6.8 and 6.1.1.4'
_computing_data_collection
;
CrysAlis PRO (Rigaku OD, 2022)
;
_computing_cell_refinement
;
CrysAlis PRO (Rigaku OD, 2022)
;
_computing_data_reduction
;
CrysAlis PRO (Rigaku OD, 2022)
;
_computing_structure_solution
;
SHELXT2018 (Sheldrick, 2015a)
;
_computing_structure_refinement
;
SHELXL2018 (Sheldrick, 2015b)
;
_computing_molecular_graphics
;
ORTEP-3 for Windows (Farrugia, 2012)
;
_computing_publication_material
;
PLATON (Spek, 2020)
;
loop_
    _atom_site_type_symbol
    _atom_site_label
    _atom_site_fract_x
    _atom_site_fract_y
    _atom_site_fract_z
    _atom_site_U_iso_or_equiv
    _atom_site_adp_type
    _atom_site_calc_flag
    _atom_site_occupancy
    _atom_site_disorder_assembly
    _atom_site_disorder_group
    C C1 0.6338(7) 0.6732(2) 0.28488(10) 0.0156(6) Uani d 1 . .
    C C2 0.5186(8) 0.5849(3) 0.31975(11) 0.0179(6) Uani d 1 . .
    H H2 0.576288 0.506108 0.315259 0.021 Uiso calc 1 . .
    C C3 0.3333(8) 0.6169(3) 0.35751(10) 0.0167(6) Uani d 1 . .
    H H3 0.272264 0.696111 0.359037 0.020 Uiso calc 1 . .
    C C4 0.2138(8) 0.5441(3) 0.39673(9) 0.0162(5) Uani d 1 . .
    C C5 0.0419(8) 0.5941(3) 0.43586(11) 0.0199(6) Uani d 1 . .
    C C6 -0.0614(9) 0.5231(3) 0.47322(11) 0.0243(7) Uani d 1 . .
    H H6 -0.174643 0.556148 0.499821 0.029 Uiso calc 1 . .
    C C7 -0.0025(9) 0.4050(3) 0.47241(12) 0.0260(8) Uani d 1 . .
    H H7 -0.075592 0.358302 0.498276 0.031 Uiso calc 1 . .
    C C8 0.1629(10) 0.3552(3) 0.43386(11) 0.0244(7) Uani d 1 . .
    H H8 0.202810 0.274348 0.433117 0.029 Uiso calc 1 . .
    C C9 0.2691(8) 0.4245(3) 0.39655(10) 0.0200(6) Uani d 1 . .
    H H9 0.382068 0.390249 0.370170 0.024 Uiso calc 1 . .
    C C10 -0.0317(9) 0.7216(3) 0.43748(12) 0.0225(7) Uani d 1 . .
    H H10A -0.155611 0.739898 0.466828 0.034 Uiso calc 1 . .
    H H10B -0.169550 0.743225 0.409802 0.034 Uiso calc 1 . .
    H H10C 0.182210 0.764687 0.436880 0.034 Uiso calc 1 . .
    C C11 0.7811(8) 0.6341(2) 0.23829(10) 0.0151(5) Uani d 1 . .
    C C12 0.7419(7) 0.5219(2) 0.22102(9) 0.0170(6) Uani d 1 . .
    H H12 0.629276 0.465770 0.239962 0.020 Uiso calc 1 . .
    C C13 0.8664(8) 0.4916(2) 0.17629(11) 0.0180(6) Uani d 1 . .
    H H13 0.839832 0.415359 0.164401 0.022 Uiso calc 1 . .
    C C14 1.0295(8) 0.5750(3) 0.14959(10) 0.0170(6) Uani d 1 . .
    C C15 1.0768(8) 0.6869(3) 0.16597(11) 0.0178(6) Uani d 1 . .
    H H15 1.193503 0.742210 0.147111 0.021 Uiso calc 1 . .
    C C16 0.9500(8) 0.7159(3) 0.21041(11) 0.0172(6) Uani d 1 . .
    H H16 0.978056 0.792262 0.222085 0.021 Uiso calc 1 . .
    Br Br1 1.19480(8) 0.53645(3) 0.08770(2) 0.02188(9) Uani d 1 . .
    O O1 0.6109(6) 0.77583(19) 0.29371(8) 0.0242(5) Uani d 1 . .
loop_
    _atom_site_aniso_label
    _atom_site_aniso_U_11
    _atom_site_aniso_U_22
    _atom_site_aniso_U_33
    _atom_site_aniso_U_12
    _atom_site_aniso_U_13
    _atom_site_aniso_U_23
    C1 0.0136(15) 0.0168(14) 0.0164(13) 0.0005(11) -0.0014(11) 0.0006(11)
    C2 0.0207(16) 0.0164(14) 0.0165(14) 0.0013(12) 0.0014(12) -0.0001(11)
    C3 0.0164(13) 0.0177(13) 0.0160(13) 0.0015(13) -0.0028(12) -0.0018(11)
    C4 0.0129(13) 0.0224(13) 0.0134(11) -0.0004(13) -0.0030(9) 0.0003(11)
    C5 0.0137(14) 0.0316(18) 0.0145(14) -0.0011(13) -0.0031(12) -0.0034(13)
    C6 0.0193(14) 0.040(2) 0.0142(13) -0.0042(16) -0.0013(11) -0.0015(14)
    C7 0.0249(18) 0.038(2) 0.0153(15) -0.0111(15) -0.0042(13) 0.0066(14)
    C8 0.0264(17) 0.0242(16) 0.0226(15) -0.0024(15) -0.0079(15) 0.0043(12)
    C9 0.0205(17) 0.0229(14) 0.0166(13) 0.0004(12) -0.0016(11) 0.0005(10)
    C10 0.0194(16) 0.0280(17) 0.0203(16) 0.0003(14) 0.0009(13) -0.0072(13)
    C11 0.0128(13) 0.0171(13) 0.0155(13) 0.0022(11) -0.0008(11) 0.0023(10)
    C12 0.0162(15) 0.0178(14) 0.0170(12) -0.0007(12) 0.0021(10) 0.0043(11)
    C13 0.0200(16) 0.0151(14) 0.0190(14) 0.0005(11) 0.0005(12) -0.0003(10)
    C14 0.0133(14) 0.0253(16) 0.0123(13) 0.0024(11) 0.0009(11) -0.0012(11)
    C15 0.0160(14) 0.0194(15) 0.0181(14) -0.0021(12) -0.0007(11) 0.0042(11)
    C16 0.0172(14) 0.0151(14) 0.0194(14) -0.0023(12) -0.0019(12) 0.0009(11)
    Br1 0.02033(14) 0.03011(16) 0.01522(13) -0.00038(13) 0.00375(12)
                                                                    -0.00153(13)
    O1 0.0303(14) 0.0171(11) 0.0252(11) 0.0010(9) 0.0064(10) -0.0025(9)
_geom_special_details
;
 All esds (except the esd in the dihedral angle between two l.s. planes)
 are estimated using the full covariance matrix.  The cell esds are taken
 into account individually in the estimation of esds in distances, angles
 and torsion angles; correlations between esds in cell parameters are only
 used when they are defined by crystal symmetry.  An approximate (isotropic)
 treatment of cell esds is used for estimating esds involving l.s. planes.
;
loop_
    _geom_bond_atom_site_label_1
    _geom_bond_atom_site_label_2
    _geom_bond_site_symmetry_2
    _geom_bond_distance
    _geom_bond_publ_flag
    C1 O1 . 1.218(4) ?
    C1 C2 . 1.487(4) ?
    C1 C11 . 1.500(4) ?
    C2 C3 . 1.339(4) ?
    C2 H2 . 0.9500 ?
    C3 C4 . 1.464(4) ?
    C3 H3 . 0.9500 ?
    C4 C9 . 1.404(4) ?
    C4 C5 . 1.414(4) ?
    C5 C6 . 1.393(5) ?
    C5 C10 . 1.507(5) ?
    C6 C7 . 1.388(5) ?
    C6 H6 . 0.9500 ?
    C7 C8 . 1.389(5) ?
    C7 H7 . 0.9500 ?
    C8 C9 . 1.384(4) ?
    C8 H8 . 0.9500 ?
    C9 H9 . 0.9500 ?
    C10 H10A . 0.9800 ?
    C10 H10B . 0.9800 ?
    C10 H10C . 0.9800 ?
    C11 C12 . 1.396(4) ?
    C11 C16 . 1.398(4) ?
    C12 C13 . 1.392(4) ?
    C12 H12 . 0.9500 ?
    C13 C14 . 1.381(4) ?
    C13 H13 . 0.9500 ?
    C14 C15 . 1.389(4) ?
    C14 Br1 . 1.907(3) ?
    C15 C16 . 1.384(4) ?
    C15 H15 . 0.9500 ?
    C16 H16 . 0.9500 ?
loop_
    _geom_angle_atom_site_label_1
    _geom_angle_atom_site_label_2
    _geom_angle_atom_site_label_3
    _geom_angle_site_symmetry_1
    _geom_angle_site_symmetry_3
    _geom_angle
    _geom_angle_publ_flag
    O1 C1 C2 . . 121.1(3) ?
    O1 C1 C11 . . 120.1(3) ?
    C2 C1 C11 . . 118.9(3) ?
    C3 C2 C1 . . 119.7(3) ?
    C3 C2 H2 . . 120.1 ?
    C1 C2 H2 . . 120.1 ?
    C2 C3 C4 . . 127.6(3) ?
    C2 C3 H3 . . 116.2 ?
    C4 C3 H3 . . 116.2 ?
    C9 C4 C5 . . 118.8(3) ?
    C9 C4 C3 . . 121.1(3) ?
    C5 C4 C3 . . 120.1(3) ?
    C6 C5 C4 . . 118.8(3) ?
    C6 C5 C10 . . 120.0(3) ?
    C4 C5 C10 . . 121.2(3) ?
    C7 C6 C5 . . 121.4(3) ?
    C7 C6 H6 . . 119.3 ?
    C5 C6 H6 . . 119.3 ?
    C6 C7 C8 . . 120.1(3) ?
    C6 C7 H7 . . 119.9 ?
    C8 C7 H7 . . 119.9 ?
    C9 C8 C7 . . 119.3(3) ?
    C9 C8 H8 . . 120.4 ?
    C7 C8 H8 . . 120.4 ?
    C8 C9 C4 . . 121.6(3) ?
    C8 C9 H9 . . 119.2 ?
    C4 C9 H9 . . 119.2 ?
    C5 C10 H10A . . 109.5 ?
    C5 C10 H10B . . 109.5 ?
    H10A C10 H10B . . 109.5 ?
    C5 C10 H10C . . 109.5 ?
    H10A C10 H10C . . 109.5 ?
    H10B C10 H10C . . 109.5 ?
    C12 C11 C16 . . 119.4(3) ?
    C12 C11 C1 . . 122.8(3) ?
    C16 C11 C1 . . 117.8(3) ?
    C13 C12 C11 . . 120.6(3) ?
    C13 C12 H12 . . 119.7 ?
    C11 C12 H12 . . 119.7 ?
    C14 C13 C12 . . 118.4(3) ?
    C14 C13 H13 . . 120.8 ?
    C12 C13 H13 . . 120.8 ?
    C13 C14 C15 . . 122.5(3) ?
    C13 C14 Br1 . . 119.2(2) ?
    C15 C14 Br1 . . 118.3(2) ?
    C16 C15 C14 . . 118.4(3) ?
    C16 C15 H15 . . 120.8 ?
    C14 C15 H15 . . 120.8 ?
    C15 C16 C11 . . 120.7(3) ?
    C15 C16 H16 . . 119.7 ?
    C11 C16 H16 . . 119.7 ?
loop_
    _geom_torsion_atom_site_label_1
    _geom_torsion_atom_site_label_2
    _geom_torsion_atom_site_label_3
    _geom_torsion_atom_site_label_4
    _geom_torsion_site_symmetry_1
    _geom_torsion_site_symmetry_2
    _geom_torsion_site_symmetry_3
    _geom_torsion_site_symmetry_4
    _geom_torsion
    _geom_torsion_publ_flag
    O1 C1 C2 C3 . . . . 12.0(5) ?
    C11 C1 C2 C3 . . . . -168.2(3) ?
    C1 C2 C3 C4 . . . . -176.3(3) ?
    C2 C3 C4 C9 . . . . -4.4(5) ?
    C2 C3 C4 C5 . . . . 175.1(3) ?
    C9 C4 C5 C6 . . . . 1.1(5) ?
    C3 C4 C5 C6 . . . . -178.4(3) ?
    C9 C4 C5 C10 . . . . -178.6(3) ?
    C3 C4 C5 C10 . . . . 1.9(5) ?
    C4 C5 C6 C7 . . . . -0.8(5) ?
    C10 C5 C6 C7 . . . . 178.9(3) ?
    C5 C6 C7 C8 . . . . 0.1(6) ?
    C6 C7 C8 C9 . . . . 0.3(5) ?
    C7 C8 C9 C4 . . . . 0.1(5) ?
    C5 C4 C9 C8 . . . . -0.7(5) ?
    C3 C4 C9 C8 . . . . 178.7(3) ?
    O1 C1 C11 C12 . . . . -164.3(3) ?
    C2 C1 C11 C12 . . . . 15.9(4) ?
    O1 C1 C11 C16 . . . . 12.6(4) ?
    C2 C1 C11 C16 . . . . -167.2(3) ?
    C16 C11 C12 C13 . . . . -0.6(4) ?
    C1 C11 C12 C13 . . . . 176.2(3) ?
    C11 C12 C13 C14 . . . . 0.1(4) ?
    C12 C13 C14 C15 . . . . 0.8(5) ?
    C12 C13 C14 Br1 . . . . -178.8(2) ?
    C13 C14 C15 C16 . . . . -1.1(5) ?
    Br1 C14 C15 C16 . . . . 178.5(2) ?
    C14 C15 C16 C11 . . . . 0.6(5) ?
    C12 C11 C16 C15 . . . . 0.3(5) ?
    C1 C11 C16 C15 . . . . -176.7(3) ?
loop_
    _geom_hbond_atom_site_label_D
    _geom_hbond_atom_site_label_H
    _geom_hbond_atom_site_label_A
    _geom_hbond_site_symmetry_A
    _geom_hbond_distance_DH
    _geom_hbond_distance_HA
    _geom_hbond_distance_DA
    _geom_hbond_angle_DHA
    _geom_hbond_publ_flag
    C3 H3 O1 . 0.95 2.45 2.791(4) 101 no
    C12 H12 O1 3_645 0.95 2.58 3.200(3) 124 yes
_shelx_space_group_comment
;
The symmetry employed for this shelxl refinement is uniquely defined
by the following loop, which should always be used as a source of
symmetry information in preference to the above space-group names.
They are only intended as comments.
;
_shelx_estimated_absorpt_T_min     0.319
_shelx_estimated_absorpt_T_max     0.756
_shelx_hkl_file
;
   0   0  -2    9.73    0.99
   0   0  -3    0.20    0.71
   0   0  -4 1747.42   31.22
   0   0  -5    0.68    1.17
   0   0  -6 5604.40   92.70
   0   0  -7    2.11    1.55
   0   0  -8 3317.01   60.02
   0   0  -9   -0.21    1.76
   0   0   9    0.21    1.66
   0   0  10 2282.84   45.85
   0   0  11    3.66    2.03
   0   0  12 2849.28   57.41
   0   0  13    0.98    1.95
   0   0  14  672.63   22.79
   0   0  15   -0.40    2.51
   0   0  16 4251.68   85.75
   0   0  17    0.97    2.39
   0   0 -17    1.18    1.25
   0   0  18 1006.31   33.67
   0   0 -18  996.60   20.78
   0   0 -19    8.47    1.90
   0   0  19    4.02    3.37
   0   0 -20   16.19    2.43
   0   0  20   18.66    5.28
   0   0 -21    1.17    1.74
   0   0  21   -0.67    3.30
   0   0 -21    1.46    2.07
   0   0 -22  513.06   14.16
   0   0  22  523.21   26.58
   0   0  22  514.89   26.35
   0   0 -22  516.12   13.76
   0   0 -23    0.16    1.90
   0   0  23    0.75    3.58
   0   0 -23    1.17    2.26
   0   0  23    3.38    3.86
   0   0 -24  165.44    7.35
   0   0  24  163.65   14.85
   0   0 -24  187.09    8.00
   0   0 -25    0.34    2.02
   0   0 -25   -0.15    2.74
   0   0 -26  813.45   19.60
   0   0 -26  748.66   18.57
   0   0 -27    0.30    2.36
   0   0 -27    0.84    1.94
   0   0 -28  103.08    5.82
   0   0 -29    1.06    1.99
   0   0 -30  166.40    6.94
   0   0 -31    0.12    1.56
   0   0 -32  213.55    7.18
   0  -1   0   22.56    1.36
   0  -1  -1   88.42    3.24
   0  -1  -1   88.83    2.88
   0  -1  -2 1235.28   22.44
   0  -1  -3   14.30    1.72
   0  -1  -4   45.22    3.10
   0  -1  -5  414.82   11.45
   0  -1  -6  220.36    8.30
   0  -1  -7   97.77    5.78
   0  -1  -8 5318.47   91.95
   0   1   8 5381.60   91.52
   0  -1   8 5355.63   91.38
   0   1   9   35.80    3.90
   0  -1   9   38.23    3.97
   0  -1  -9   36.47    4.13
   0   1  10 2721.98   53.29
   0  -1  10 2715.30   53.19
   0  -1 -10 2720.75   53.91
   0   1  11  256.82   11.71
   0  -1  11  249.64   11.45
   0  -1 -11  250.14   11.79
   0  -1  12   86.62    6.98
   0   1  12   88.42    7.15
   0  -1 -12   75.52    6.78
   0  -1  13  468.81   17.84
   0   1  13  457.91   17.78
   0  -1 -13  448.72   17.96
   0   1  14 4665.92   89.68
   0  -1  14 4675.23   89.56
   0  -1 -14 4715.03   90.61
   0  -1  15  902.09   28.39
   0   1  15  856.67   27.99
   0  -1 -15  881.09   28.70
   0  -1  16  551.03   22.24
   0   1  16  574.63   22.80
   0   1 -17   47.15    3.27
   0  -1  17   50.40    6.86
   0   1  17   46.47    6.81
   0   1 -18  620.63   14.81
   0  -1 -18  618.63   14.78
   0   1  18  671.31   26.61
   0  -1  18  681.60   26.76
   0   1 -19  106.92    5.28
   0  -1 -19  105.29    5.27
   0   1  19  113.87   11.09
   0  -1  19  121.63   11.44
   0  -1 -20 2331.78   42.63
   0   1 -20 2319.25   42.62
   0  -1  20 2427.16   62.16
   0   1  20 2385.71   61.94
   0   1 -21   20.18    5.04
   0  -1 -21   27.71    5.94
   0  -1 -21   21.14    2.89
   0   1 -21   19.95    2.86
   0  -1  21   20.71    5.98
   0   1  21   30.34    6.34
   0   1 -21   23.04    2.96
   0  -1 -21   22.11    3.05
   0   1  22  618.87   30.34
   0  -1  22  589.03   29.37
   0   1  22  695.62   31.03
   0  -1  22  687.63   30.61
   0   1 -22  698.42   16.99
   0  -1 -22  692.38   16.96
   0   1 -22  594.96   27.39
   0  -1 -22  591.70   27.95
   0   1 -22  648.25   16.00
   0  -1 -22  646.75   16.20
   0  -1 -23   35.50    3.89
   0  -1 -23   44.04    7.59
   0   1 -23   27.76    6.23
   0   1  23   39.14    7.63
   0  -1  23   22.34    6.01
   0   1 -23   33.10    3.70
   0  -1 -23   39.23    3.77
   0   1  23   30.14    6.96
   0  -1  23   30.57    7.21
   0   1 -23   35.83    3.52
   0   1 -23   28.09    3.54
   0  -1 -23   39.62    3.60
   0   1 -24  691.29   30.77
   0  -1 -24  696.82   30.63
   0   1  24  671.66   31.62
   0  -1  24  659.70   31.53
   0  -1 -24  695.59   17.28
   0   1 -24  716.91   17.25
   0  -1 -24  705.03   17.53
   0   1 -24  706.91   17.33
   0  -1  24  696.19   32.51
   0   1 -24  753.77   18.37
   0  -1 -24  736.47   18.21
   0   1 -25  176.77    7.67
   0  -1 -25  170.39    7.67
   0   1 -25  184.26    8.08
   0  -1 -25  182.01    8.05
   0  -1 -25  181.72    7.58
   0   1 -25  182.80    7.73
   0   1 -26 3108.56   56.10
   0   1 -26 3213.02   57.38
   0  -1 -26 3191.08   57.20
   0  -1 -26 3203.98   56.42
   0   1 -27   45.94    4.21
   0  -1 -27   56.65    4.62
   0   1 -27   54.99    4.46
   0  -1 -27   60.79    4.49
   0   1 -28  513.54   13.80
   0   1  28  499.68   13.08
   0  -1 -28  517.87   14.38
   0   1 -28  541.08   14.60
   0  -1 -28  520.55   14.05
   0   1 -29   65.37    4.57
   0  -1 -29   67.53    4.61
   0   1 -29   72.49    4.77
   0  -1 -29   67.26    4.62
   0   1  29   67.64    4.07
   0   1 -30  357.47    9.71
   0  -1 -30  372.63   10.83
   0  -1 -30  389.86   11.23
   0   1 -30  379.62   11.14
   0  -1 -31    2.92    1.97
   0  -1 -31    1.09    1.59
   0   1 -31    2.22    1.64
   0  -1 -32  824.38   17.30
   0   1 -32  831.97   17.30
   0  -1 -32  810.32   17.43
   0  -1 -33    3.14    1.70
   0   1 -33    1.72    1.63
   0  -1 -33    2.36    1.31
   0  -1 -34   10.46    1.79
   0   1 -34    9.56    1.67
   0   1 -35    8.01    1.26
   0  -1 -35    8.70    1.27
   0  -2   0 6547.83  107.51
   0  -2   0 6788.37  106.12
   0  -2  -1 5265.26   87.16
   0  -2   1 5212.82   85.62
   0  -2  -2 2655.97   46.79
   0  -2  -2 2695.78   45.29
   0  -2  -3  194.57    7.23
   0  -2  -3  187.40    6.32
   0  -2  -4 3307.56   57.91
   0  -2  -5   33.62    3.40
   0  -2  -6 2312.11   44.25
   0  -2  -7  244.65   10.12
   0  -2   7  252.14    9.81
   0   2   7  263.92   10.16
   0  -2  -8   60.96    5.25
   0   2   8   61.47    5.10
   0  -2   8   63.45    5.03
   0  -2  -9  370.43   14.05
   0  -2   9  394.20   13.87
   0   2   9  373.65   13.74
   0  -2 -10 1820.94   41.18
   0   2  10 1894.81   40.91
   0  -2  10 1881.30   40.67
   0  -2 -11  913.57   26.50
   0  -2  11  971.40   26.35
   0   2  11  959.18   26.40
   0  -2  12 5147.10   94.54
   0   2  12 5115.60   94.65
   0  -2 -12 5095.46   95.36
   0  -2  13  113.93    8.77
   0   2  13  123.09    9.15
   0  -2 -13  114.79    9.02
   0  -2  14 1048.74   30.82
   0   2  14 1060.55   31.20
   0  -2 -14 1003.97   31.06
   0   2 -15  859.27   17.86
   0   2  15  891.93   29.02
   0  -2  15  861.42   28.49
   0  -2 -15  908.75   29.67
   0   2 -16 2122.70   38.25
   0   2  16 2224.93   53.74
   0  -2  16 2218.91   53.27
   0  -2 -16 2175.23   53.87
   0   2 -17    6.51    1.72
   0  -2  17    2.53    2.82
   0   2  17    8.82    3.63
   0  -2 -17    4.26    3.12
   0   2  18 1802.47   49.40
   0  -2  18 1804.78   49.08
   0   2 -18 1808.75   33.12
   0  -2 -18 1702.62   32.91
   0  -2  19  314.18   18.56
   0   2  19  287.52   18.10
   0  -2 -19  290.60    9.38
   0   2 -19  305.18    9.52
   0  -2 -20   76.23    4.71
   0  -2 -20   75.25    4.64
   0   2 -20   75.36    4.69
   0   2  20   67.81    9.26
   0  -2  20   82.94    9.87
   0  -2 -20   66.27    8.12
   0   2 -20   66.85    8.03
   0   2  21  229.59   17.04
   0  -2  21  236.27   17.43
   0  -2 -21  248.05    8.90
   0   2 -21  250.00    8.58
   0   2 -21  269.12    9.28
   0  -2 -21  265.64    9.23
   0  -2  21  273.88   18.51
   0   2  21  290.02   19.13
   0   2 -21  244.15   15.83
   0  -2 -21  256.22   16.25
   0  -2 -22 2206.10   59.39
   0   2 -22 2103.37   58.39
   0  -2  22 2083.53   60.73
   0   2  22 2186.00   61.86
   0  -2 -22 2290.42   42.14
   0   2 -22 2286.96   41.57
   0   2 -22 2256.79   42.62
   0  -2 -22 2301.13   42.57
   0  -2  22 2296.33   63.20
   0   2  22 2303.43   63.78
   0   2 -22 2321.19   41.28
   0  -2 -22 2282.22   41.27
   0   2 -23  104.72   11.61
   0  -2 -23   91.52   11.21
   0   2  23   89.96   11.46
   0  -2  23   95.72   11.54
   0   2 -23   99.57    5.59
   0  -2 -23  106.00    5.93
   0   2 -23  110.20    6.08
   0  -2  23  110.03   12.27
   0  -2 -23  107.82    5.58
   0   2 -23  115.23    5.72
   0  -2 -24   58.70    9.25
   0   2 -24   59.90    9.26
   0  -2  24   51.74    8.89
   0   2  24   57.92    9.35
   0  -2 -24   64.44    4.54
   0   2 -24   54.50    4.37
   0   2 -24   63.67    4.59
   0  -2  24   70.53   10.08
   0  -2 -24   58.42    4.56
   0   2 -24   59.17    4.65
   0   2 -25  260.05    9.22
   0   2 -25  263.17    9.68
   0  -2 -25  268.27    9.79
   0  -2 -25  251.04    9.23
   0   2 -25  255.88    9.28
   0   2  26    3.90    2.06
   0  -2 -26    6.18    2.39
   0   2 -26    5.25    2.20
   0  -2 -26    6.55    2.47
   0   2 -26    4.87    2.35
   0   2 -26    4.21    2.51
   0   2 -27   65.10    4.66
   0   2  27   62.35    4.28
   0  -2 -27   64.58    4.66
   0   2 -27   59.91    4.61
   0  -2 -27   61.58    4.62
   0   2 -27   65.82    4.70
   0   2 -28  490.52   13.25
   0   2 -28  516.04   13.59
   0  -2 -28  505.09   13.54
   0  -2 -28  491.46   13.80
   0   2 -28  502.51   14.03
   0   2  28  473.90   12.69
   0   2 -29   11.98    2.65
   0   2 -29   14.71    2.76
   0  -2 -29   17.22    2.88
   0   2  29   12.76    2.26
   0   2 -29    8.88    2.32
   0  -2 -29   14.37    2.60
   0   2 -30  450.30   11.85
   0  -2 -30  450.46   11.81
   0   2 -30  424.45   11.45
   0   2 -30  430.26   11.17
   0  -2 -30  438.57   12.08
   0   2 -31  215.26    6.88
   0   2 -31  215.97    7.31
   0  -2 -31  224.65    7.44
   0  -2 -31  227.20    7.65
   0   2 -32  110.11    4.37
   0  -2 -32  113.81    4.83
   0   2 -32  107.74    4.74
   0  -2 -32  108.86    4.82
   0   2 -33  101.28    4.19
   0  -2 -33  108.21    4.33
   0  -2 -33  106.51    4.34
   0  -2 -34  417.21    9.14
   0  -3   0    6.01    1.72
   0  -3   0    0.17    1.37
   0  -3  -1 2408.17   45.12
   0  -3  -1 2437.88   42.80
   0  -3   1 2391.40   42.88
   0  -3   2 3512.60   58.87
   0   3   2 4126.22   59.18
   0  -3   2 3768.77   64.01
   0  -3  -2 3741.25   63.75
   0  -3  -2 3713.48   66.24
   0  -3  -2 4187.01   59.35
   0   3  -2 3437.81   58.86
   0  -3  -3  100.08    5.94
   0  -3  -3   95.14    4.99
   0  -3  -4 2244.31   43.82
   0  -3  -4 2260.56   41.53
   0  -3  -5 1820.74   37.65
   0  -3  -6    2.27    1.83
   0  -3  -7 2097.88   43.55
   0   3   7 2096.30   43.16
   0  -3   7 2105.91   42.74
   0   3   8 2460.67   49.63
   0  -3   8 2446.93   49.01
   0  -3  -8 2444.41   50.04
   0  -3   9  719.34   20.99
   0   3   9  685.32   21.09
   0  -3  -9  711.57   21.69
   0   3  10 1801.84   41.11
   0  -3  10 1806.33   40.58
   0  -3 -10 1776.05   41.51
   0   3  11  435.10   17.07
   0  -3  11  434.44   16.84
   0  -3 -11  401.61   16.82
   0  -3  12  221.76   12.16
   0   3  12  218.80   12.31
   0  -3 -12  223.46   12.77
   0   3  13  627.47   22.79
   0  -3  13  645.18   22.74
   0   3 -13  611.21   13.51
   0  -3 -13  620.89   23.13
   0  -3  14 1053.10   31.76
   0   3  14 1055.84   32.10
   0   3 -14 1011.43   20.30
   0  -3 -14 1011.77   32.03
   0  -3  15  192.55   12.83
   0   3  15  219.37   13.83
   0   3 -15  200.00    6.83
   0  -3 -15  214.85   13.93
   0  -3  16  841.23   29.51
   0   3  16  820.54   29.64
   0   3 -16  813.91   17.73
   0  -3 -16  824.62   30.06
   0   3  17 1841.86   50.21
   0  -3  17 1837.88   49.58
   0   3 -17 1830.91   34.12
   0  -3 -17 1834.38   50.55
   0  -3 -18   51.87    7.93
   0   3  18   53.35    7.91
   0  -3  18   49.27    7.61
   0  -3 -18   54.92    3.84
   0   3 -18   47.81    3.73
   0   3 -18   44.16    6.15
   0  -3 -19  107.21   11.31
   0  -3  19   96.43   10.24
   0  -3 -19   94.28    5.15
   0   3 -19   97.13    5.19
   0   3  19  101.22   10.94
   0  -3  19   85.01    9.93
   0  -3 -19   93.42    9.20
   0   3 -19   86.37    8.70
   0   3  20  846.18   33.05
   0  -3  20  898.53   33.63
   0  -3  20  903.86   19.69
   0   3 -20  887.11   19.38
   0   3 -20  916.97   20.52
   0  -3 -20  911.35   20.40
   0   3  20  948.12   35.89
   0  -3  20  955.66   35.53
   0  -3 -20  936.55   32.34
   0   3 -20  837.76   30.57
   0  -3 -21  173.86   13.58
   0   3 -21  178.31   13.80
   0  -3  21  190.37   15.59
   0   3  21  190.21   15.26
   0  -3  21  197.86    7.59
   0   3 -21  190.68    7.43
   0   3 -21  197.38    8.00
   0  -3 -21  193.56    7.91
   0   3  21  232.14   17.29
   0  -3  21  200.79   15.92
   0   3 -21  196.54    7.25
   0  -3 -21  202.85    7.38
   0  -3 -22  292.56   18.85
   0   3 -22  258.00   17.65
   0  -3  22  237.28   18.35
   0   3  22  258.59   19.04
   0   3 -22  285.78    9.50
   0   3 -22  315.78   10.47
   0  -3 -22  302.04   10.22
   0  -3  22  279.03   19.46
   0   3 -22  290.91    9.31
   0  -3 -22  321.57    9.65
   0   3  23  189.77    7.65
   0   3 -23  169.62   14.58
   0  -3 -23  166.72   14.76
   0   3  23  184.97   15.75
   0  -3  23  163.84   14.69
   0   3 -23  190.07    7.45
   0  -3 -23  209.94    7.79
   0  -3  23  191.88   16.25
   0   3 -23  197.56    7.75
   0  -3 -23  198.73    8.19
   0   3 -23  197.20    8.24
   0   3 -24  969.43   21.53
   0   3  24  967.33   21.66
   0  -3 -24  997.09   22.52
   0   3 -24 1000.70   22.68
   0   3 -24  988.85   21.53
   0  -3 -24  991.65   21.79
   0   3 -25  211.46    8.18
   0   3  25  212.61    8.16
   0   3 -25  226.03    8.91
   0  -3 -25  215.33    8.67
   0   3 -25  213.82    8.19
   0  -3 -25  224.47    8.36
   0   3 -26  121.56    6.06
   0   3  26  127.58    6.10
   0  -3 -26  123.52    6.40
   0  -3 -26  118.52    6.08
   0   3 -26  128.77    6.22
   0   3 -27  260.72    9.00
   0   3  27  252.26    8.77
   0  -3 -27  260.55    9.40
   0   3 -27  267.91    9.12
   0  -3 -27  267.07    9.15
   0   3 -28  231.49    8.23
   0   3  28  233.54    8.10
   0  -3 -28  229.99    8.66
   0   3 -28  253.00    8.53
   0  -3 -28  242.50    8.41
   0   3 -29  425.97   11.45
   0   3 -29  432.86   11.52
   0  -3 -29  425.40   11.53
   0   3  29  409.71   11.06
   0  -3 -29  429.30   12.07
   0  -3 -30  348.44   10.13
   0   3 -30  321.65    9.41
   0   3 -30  341.01    9.61
   0   3 -30  332.68    9.52
   0  -3 -30  346.91    9.70
   0   3 -31    2.40    1.98
   0  -3 -31    2.94    1.60
   0  -3 -31    0.75    1.80
   0   3 -32  382.28    9.25
   0  -3 -32  384.52    9.81
   0  -3 -32  387.85    9.46
   0  -3 -33  208.86    5.83
   0   3 -33  204.36    5.61
   0  -4   0 2166.61   44.33
   0  -4   0 2209.44   41.40
   0  -4  -1  894.12   23.14
   0  -4   1  887.07   23.04
   0  -4   1  892.22   20.65
   0  -4  -1  849.26   20.22
   0  -4   2   16.37    2.75
   0  -4  -2   23.31    3.02
   0  -4  -2   17.63    3.16
   0  -4  -3 3722.34   63.51
   0  -4  -3 3790.28   59.75
   0  -4   3 3792.48   60.10
   0  -4  -4  109.57    7.32
   0  -4   4   99.40    3.71
   0   4   4  111.74    3.93
   0   4  -4  104.02    3.78
   0  -4   4   97.73    6.03
   0  -4  -4   99.13    5.98
   0  -4  -5  284.73   12.43
   0   4  -5  285.66    7.96
   0  -4  -5  318.46    8.39
   0   4   5  291.41    8.30
   0  -4   5  297.64    8.15
   0   4  -6 1042.77   21.05
   0  -4  -6 1082.93   28.06
   0  -4  -7  827.24   24.23
   0  -4   8  816.58   23.75
   0  -4  -8  795.89   24.20
   0  -4   9 2403.13   51.15
   0  -4  -9 2385.78   52.20
   0  -4  10 2880.64   59.47
   0  -4 -10 2821.97   60.47
   0  -4  11  210.99   11.96
   0  -4 -11  213.04   12.55
   0   4  12  240.39   13.68
   0  -4  12  253.32   13.62
   0  -4 -12  233.73   13.66
   0  -4  13  609.70   23.04
   0   4  13  617.59   23.60
   0   4 -13  607.58   13.84
   0  -4 -13  616.03   23.97
   0   4 -14    8.07    1.71
   0  -4  14   13.41    3.92
   0   4  14    7.25    3.33
   0  -4 -14   10.35    3.56
   0   4 -14    6.65    2.59
   0  -4  15 1327.29   38.76
   0   4  15 1334.79   39.56
   0  -4 -15 1269.59   33.83
   0  -4 -15 1309.93   39.73
   0   4 -15 1320.71   25.46
   0  -4  16 1336.00   39.98
   0   4  16 1254.76   39.63
   0   4 -16 1194.53   33.60
   0  -4 -16 1288.01   34.81
   0  -4 -16 1235.29   39.75
   0  -4  16 1252.60   36.50
   0   4 -16 1295.60   25.51
   0   4  17  147.98   12.81
   0  -4  17  157.32   12.83
   0   4 -17  130.64   10.12
   0  -4 -17  148.08   10.68
   0   4  17  157.48   11.68
   0  -4 -17  148.94   12.94
   0  -4  17  146.50   11.27
   0   4 -17  145.59    6.34
   0   4 -18  266.56    9.00
   0  -4 -18  258.56    8.80
   0   4  18  281.54   18.14
   0  -4  18  245.97   16.74
   0   4 -18  232.91   14.32
   0  -4 -18  248.13   14.72
   0  -4  18  252.89   15.47
   0  -4 -18  274.91   17.95
   0   4  18  271.29   15.78
   0   4  19 1202.71   37.19
   0  -4 -19 1165.01   40.52
   0  -4  19 1112.96   36.16
   0   4 -19 1133.74   23.93
   0  -4 -19 1117.45   23.69
   0   4  19 1095.02   23.06
   0   4  19 1127.15   39.82
   0  -4  19 1138.11   39.20
   0  -4 -19 1126.52   35.70
   0   4 -19 1008.04   34.09
   0   4 -19 1082.48   22.56
   0  -4  19 1123.27   22.89
   0  -4  20    8.10    4.05
   0   4  20    3.23    2.01
   0   4 -20    6.16    3.53
   0  -4 -20    8.86    3.83
   0  -4 -20    6.14    2.14
   0   4 -20    5.03    2.11
   0  -4  20    4.79    2.08
   0  -4 -20    7.45    2.13
   0   4 -20    6.67    2.36
   0   4 -20    6.91    2.09
   0  -4 -20    6.36    4.14
   0  -4  20    0.56    2.86
   0   4  20    2.21    3.24
   0   4  21  657.74   16.07
   0   4 -21  538.27   25.77
   0  -4 -21  660.66   28.10
   0  -4 -21  656.66   16.59
   0   4 -21  664.27   15.75
   0  -4  21  668.37   15.96
   0  -4  21  692.48   30.64
   0   4 -21  634.42   15.12
   0  -4 -21  683.58   15.69
   0  -4 -21  661.77   30.63
   0   4  21  560.92   27.51
   0  -4  21  535.96   26.88
   0   4  22  355.27   10.97
   0   4 -22  298.59   19.05
   0  -4 -22  359.47   20.32
   0  -4 -22  357.07   11.43
   0  -4  22  256.66   19.54
   0   4  22  297.06   20.49
   0  -4  22  355.05   21.97
   0  -4 -22  394.61   10.94
   0   4 -22  350.27   10.36
   0  -4  22  358.28   10.89
   0   4 -22  356.67   10.72
   0   4 -23  126.05    6.15
   0  -4 -23  120.48    6.35
   0   4  23  119.26   12.60
   0   4 -23  131.23    6.04
   0  -4 -23  129.49    6.17
   0   4  23  132.44    6.40
   0   4  24  704.73   17.28
   0  -4 -24  738.17   17.12
   0   4 -24  694.50   16.69
   0   4 -24  703.01   16.96
   0  -4 -24  739.05   18.06
   0   4  25  215.28    8.18
   0  -4 -25  219.51    8.11
   0   4 -25  212.78    7.87
   0   4 -25  208.49    8.02
   0  -4 -25  211.48    8.49
   0   4  26  128.56    6.13
   0   4 -26  137.01    6.09
   0  -4 -26  135.78    6.14
   0   4 -26  132.64    6.18
   0  -4 -26  134.45    6.52
   0   4  27  367.76   10.85
   0   4 -27  372.13   10.62
   0  -4 -27  373.44   10.75
   0   4 -27  378.18   10.84
   0  -4 -27  384.64   11.55
   0   4  28  329.89    9.78
   0  -4 -28  337.62    9.81
   0  -4  28  330.63   10.48
   0   4 -28  338.01    9.82
   0  -4 -28  319.26   10.20
   0   4  29    2.85    1.88
   0  -4 -29    2.82    1.88
   0  -4 -29    0.72    1.92
   0   4 -29    3.63    2.23
   0  -4 -30  196.41    7.03
   0   4 -30  194.93    6.81
   0  -4 -30  187.23    6.43
   0  -4 -31  508.39   11.93
   0  -4 -31  479.75   10.97
   0   4 -31  487.83   11.48
   0  -4 -32   33.36    2.34
   0   4 -32   36.10    2.64
   0   4 -33  148.46    4.50
   0  -5   0    1.04    2.00
   0  -5   0   15.81    3.52
   0  -5  -1  594.49   19.88
   0  -5   1  603.82   19.99
   0  -5   1  598.24   17.31
   0  -5  -1  609.99   17.35
   0  -5   2 3081.99   61.38
   0  -5  -2 2963.10   60.93
   0  -5  -2 3029.32   56.93
   0  -5   2 3070.21   57.19
   0  -5  -3  252.20   12.50
   0  -5  -3  253.14   10.61
   0  -5   3  243.04   10.53
   0  -5  -4   37.90    5.13
   0  -5   4   36.52    4.37
   0  -5  -4   37.17    4.31
   0  -5  -5 2430.12   53.25
   0  -5   5 2483.69   49.64
   0  -5   6  157.92    8.96
   0   5   6  153.93    5.66
   0  -5  -6  170.77   10.68
   0  -5   7  531.33   17.86
   0   5   7  524.80   13.40
   0  -5  -7  554.42   20.56
   0   5  -7  505.63   13.05
   0  -5  -8  603.67   22.04
   0   5   8  597.32   15.51
   0  -5   8  604.52   21.25
   0   5  -8  560.72   15.05
   0  -5  -9  587.99   22.18
   0   5   9  622.73   16.59
   0  -5   9  613.69   21.86
   0  -5  10  515.66   20.32
   0   5 -10  462.27   14.99
   0  -5 -10  498.12   20.81
   0  -5  11 1038.58   31.35
   0  -5 -11 1027.93   26.27
   0   5 -11  944.72   24.83
   0  -5 -11  987.53   31.88
   0   5  11 1092.15   26.32
   0  -5  12  259.70   14.80
   0   5 -12  237.99   11.27
   0  -5 -12  275.10   12.23
   0  -5 -12  271.77   15.65
   0   5  12  281.69   12.41
   0  -5  13 1049.35   33.08
   0  -5 -13 1066.12   28.38
   0  -5 -13 1017.55   33.86
   0   5  13 1046.95   28.90
   0  -5  14  246.22   15.30
   0   5 -14  213.40   11.84
   0  -5 -14  257.73   12.84
   0  -5 -14  237.12   15.58
   0   5  14  223.35   12.34
   0   5 -15  199.64   12.23
   0   5  15  209.42   13.16
   0  -5  16   87.03    9.81
   0   5 -16   69.54    7.43
   0  -5 -16   89.13   10.17
   0   5  16   85.73    8.20
   0  -5  17 3032.33   71.54
   0  -5 -17 3030.86   72.86
   0   5  17 2822.50   64.29
   0   5  17 2951.65   50.72
   0  -5  18   64.24    4.21
   0  -5 -18   77.47    4.91
   0   5  18   70.74    4.52
   0  -5 -18   73.99   10.04
   0   5  18   68.88    8.25
   0  -5  18   82.15   10.26
   0  -5  19  122.98    5.73
   0   5 -19  111.62    5.53
   0  -5  19  140.19   13.11
   0  -5 -19  128.64    6.29
   0   5  19  130.31    6.13
   0  -5 -19  136.41   13.35
   0  -5 -20   86.43   10.93
   0  -5 -20   86.35    5.27
   0  -5  20   92.42   10.90
   0   5  20   87.07    5.12
   0  -5  20   93.34    5.07
   0   5 -20   91.43    5.04
   0  -5 -21  389.22   23.50
   0  -5 -21  393.85   12.02
   0   5 -21  388.98   11.18
   0  -5  21  374.12   11.11
   0   5  21  386.06   11.59
   0  -5  21  404.17   23.42
   0   5  22  228.29    8.62
   0  -5  22  235.24    8.43
   0   5 -22  227.71    8.31
   0  -5 -22  236.09    9.00
   0   5  23 1676.74   32.88
   0  -5  23 1640.16   32.28
   0   5 -23 1685.69   32.16
   0  -5 -23 1690.12   33.41
   0   5  24  296.97    9.94
   0   5 -24  296.74    9.61
   0  -5 -24  306.64   10.40
   0   5  25   42.38    3.41
   0   5  25   42.98    3.77
   0   5 -25   42.05    3.71
   0  -5 -25   44.94    3.92
   0   5  26   40.83    3.57
   0   5 -26   49.00    3.83
   0  -5 -26   44.65    3.80
   0   5  27   66.13    4.27
   0   5 -27   70.12    4.24
   0  -5 -27   67.82    4.46
   0   5  28   28.52    2.92
   0   5 -28   24.79    2.89
   0  -5 -28   28.42    3.02
   0   5 -29 1166.41   23.15
   0  -5 -29 1158.96   23.32
   0   5 -30    1.85    1.93
   0  -5 -30    3.94    1.65
   0   5 -31   90.31    4.05
   0   5 -32   66.64    3.14
   0   5 -33  176.00    4.58
   0  -6   0   26.39    4.02
   0  -6   0   41.59    5.64
   0  -6   1  883.03   28.06
   0  -6  -1  883.08   28.12
   0  -6  -1  886.26   24.47
   0  -6   1  864.97   24.27
   0   6   1  967.87   17.28
   0  -6   2  101.70    8.93
   0  -6  -2  100.97    8.98
   0  -6   2  112.69    7.90
   0  -6  -2  108.77    7.68
   0  -6   3 4811.50   94.31
   0  -6  -3 4806.84   94.41
   0  -6  -3 4858.00   88.80
   0  -6   3 4839.28   88.85
   0   6   3 4944.89   78.11
   0   6  -3 4928.88   78.18
   0  -6  -4  116.31    9.71
   0  -6   4  101.39    9.09
   0  -6   4  117.94    8.24
   0  -6  -4  113.60    8.03
   0   6   4  117.71    4.14
   0   6  -4  120.50    4.22
   0  -6  -5  721.01   25.72
   0  -6   5  698.68   22.12
   0   6  -5  757.71   14.34
   0   6   5  721.03   14.19
   0  -6  -6   90.63    8.58
   0  -6   6   85.21    7.23
   0   6   6   86.67    3.48
   0   6  -6   87.04    3.54
   0  -6  -7  518.27   21.95
   0   6  -7  556.26   11.55
   0   6   7  555.98   11.52
   0  -6   7  521.69   19.26
   0  -6   8   -0.70    2.82
   0  -6   8    7.01    3.31
   0   6   8   -0.07    1.35
   0   6  -8   -0.27    1.15
   0  -6  -8    1.90    2.85
   0  -6   9 2400.66   56.28
   0  -6  -9 2327.70   57.21
   0   6  -9 2344.09   40.09
   0   6   9 2439.47   40.00
   0  -6   9 2245.98   52.29
   0  -6  10   43.24    6.40
   0  -6 -10   55.00    7.43
   0   6 -10   47.28    2.74
   0  -6  10   36.37    5.64
   0  -6  11   20.86    4.65
   0  -6  11   19.78    4.86
   0   6 -11   17.03    1.73
   0  -6 -11   17.21    4.72
   0  -6  12  147.77   11.91
   0  -6  12  167.89   11.73
   0  -6 -12  163.54   13.03
   0  -6  13 1142.02   36.78
   0  -6  13 1071.12   33.78
   0  -6 -13 1133.88   37.90
   0  -6  14    0.58    3.62
   0  -6 -14    3.73    3.72
   0  -6 -15 1878.03   53.34
   0   6  15 1792.41   34.02
   0  -6  15 1786.19   51.11
   0  -6 -16  104.48   11.54
   0   6  16   99.81    5.08
   0   6  16   99.53    5.40
   0  -6  16   95.76   10.90
   0  -6 -17   64.23    4.57
   0  -6  17   69.93    9.69
   0   6  17   65.99    4.20
   0   6  17   64.95    4.49
   0  -6 -17   71.70    9.78
   0  -6  17   66.74    4.23
   0  -6 -18   11.03    4.79
   0   6  18    5.68    2.24
   0   6  18    8.14    2.12
   0  -6  18    2.80    3.47
   0  -6 -18    6.23    2.29
   0  -6  18    4.43    1.99
   0   6 -19  395.77   11.33
   0  -6  19  423.84   23.71
   0  -6  19  401.69   11.31
   0  -6 -19  424.65   24.45
   0  -6 -19  395.32   12.11
   0   6  19  401.88   11.38
   0   6  19  400.15   11.95
   0  -6  20  161.54   14.71
   0  -6 -20  151.66   14.47
   0  -6 -20  152.08    7.07
   0  -6  20  149.16    6.47
   0   6 -20  147.16    6.50
   0   6  20  146.56    6.88
   0   6  20  151.34    6.50
   0   6 -21  724.28   16.92
   0  -6  21  695.99   16.80
   0  -6 -21  735.21   18.11
   0   6  21  734.18   17.81
   0   6  21  740.12   17.03
   0   6 -22  119.04    5.85
   0  -6  22  116.44    5.67
   0  -6 -22  114.50    6.24
   0   6  22  117.37    5.62
   0   6  22  115.84    6.03
   0  -6 -23    3.02    2.11
   0   6 -23    2.02    2.30
   0  -6  23    1.02    1.95
   0   6  23    1.34    2.18
   0   6  23    2.36    1.80
   0   6 -24  217.23    7.83
   0  -6 -24  218.20    8.43
   0   6  24  222.75    7.63
   0   6  24  220.54    8.37
   0   6 -25  596.22   14.32
   0   6  25  597.24   15.11
   0  -6 -25  606.96   15.44
   0   6  26   13.24    2.48
   0  -6 -26    9.61    2.33
   0   6 -26    9.32    2.33
   0  -6 -27  162.00    6.58
   0   6  27  163.13    6.38
   0   6  28   71.97    4.01
   0  -6  29   99.41    4.75
   0   6 -31  821.51   15.78
   0   6 -32    6.91    1.29
   0  -7   0   -0.49    3.30
   0  -7   0   -1.29    2.71
   0  -7   1 1504.65   42.18
   0  -7  -1 1517.24   42.26
   0   7   1 1495.72   27.21
   0  -7   1 1555.09   37.28
   0  -7  -1 1483.51   36.86
   0  -7  -2    0.50    2.77
   0  -7   2    1.48    2.83
   0  -7   2    0.33    2.72
   0  -7  -2    2.99    2.75
   0  -7  -3  328.76   17.65
   0  -7   3  306.68   17.08
   0   7   3  306.09    8.34
   0   7  -3  323.48    8.24
   0  -7  -3  310.62   14.47
   0  -7   3  294.15   14.09
   0  -7  -4  142.11   11.71
   0  -7   4  135.99   11.41
   0   7   4  136.98    5.06
   0   7  -4  133.25    4.91
   0  -7   4  134.57    9.53
   0  -7   5 1608.51   44.89
   0  -7  -5 1575.43   44.65
   0   7  -5 1588.77   28.53
   0   7   5 1557.78   28.47
   0  -7   5 1601.18   39.51
   0  -7  -6   16.72    4.83
   0  -7   6   10.78    4.30
   0   7  -6   16.16    2.12
   0   7   6   11.62    2.03
   0  -7   7 1424.59   36.10
   0  -7  -7 1393.96   40.99
   0  -7   7 1410.75   41.26
   0   7  -7 1232.31   24.10
   0   7   7 1190.62   23.93
   0  -7   8    4.80    3.23
   0  -7   8    3.13    2.98
   0  -7  -8    3.99    3.17
   0   7  -8    1.75    1.43
   0   7   8    2.90    1.34
   0  -7   9   20.46    4.57
   0  -7   9   25.30    5.38
   0  -7  -9   32.81    6.27
   0   7  -9   27.39    2.35
   0   7   9   24.21    2.21
   0  -7  10   33.97    5.84
   0  -7  10   34.48    6.26
   0  -7 -10   47.16    7.55
   0   7  10   36.83    2.78
   0   7 -10   37.27    2.68
   0  -7  11 1577.85   42.84
   0  -7  11 1619.27   46.61
   0  -7 -11 1600.22   47.91
   0   7 -11 1607.74   28.99
   0  -7  12   88.57    9.16
   0  -7  12  103.37   10.78
   0  -7 -12   86.94   10.47
   0   7 -12   83.14    4.09
   0  -7 -13 1259.70   42.00
   0  -7  13 1245.87   40.40
   0  -7  13 1142.09   36.31
   0   7 -13 1158.01   23.67
   0   7  13 1189.30   23.95
   0  -7  14   23.94    5.57
   0  -7  14   24.56    6.02
   0  -7 -14   20.93    5.92
   0   7  14   22.43    3.06
   0   7  14   23.67    2.82
   0  -7  15    5.42    3.80
   0  -7  15    2.69    3.74
   0   7  15    5.80    1.92
   0   7  15    4.45    2.29
   0  -7 -15    5.78    3.91
   0  -7 -16  684.17   31.26
   0   7  16  652.95   15.83
   0   7  16  672.57   16.75
   0  -7 -16  657.44   16.77
   0  -7  16  671.35   30.19
   0  -7  16  659.94   27.37
   0  -7 -17  838.32   35.59
   0  -7  17  831.13   31.89
   0  -7  17  844.58   34.78
   0   7  17  839.65   18.89
   0   7  17  854.82   19.85
   0  -7 -17  818.11   19.77
   0  -7 -18  343.56   22.16
   0  -7  18  321.06   20.92
   0  -7 -18  319.45   10.74
   0  -7  18  297.41    9.53
   0   7  18  314.08    9.82
   0   7  18  320.06   10.62
   0  -7  19  190.65    7.29
   0   7 -19  192.64    7.42
   0  -7 -19  191.81    8.10
   0   7  19  203.39    8.23
   0   7  19  194.23    7.37
   0  -7  20   36.93    3.42
   0   7 -20   37.32    3.56
   0   7  20   36.43    3.30
   0   7  20   31.97    3.62
   0  -7 -20   35.46    3.66
   0  -7 -21  268.91    9.75
   0   7 -21  281.18    8.97
   0  -7  21  269.99    8.80
   0   7  21  273.99    8.87
   0   7  21  267.74    9.64
   0  -7 -22   46.30    4.03
   0  -7  22   46.67    3.71
   0   7 -22   49.41    3.98
   0   7  22   51.64    3.76
   0   7  22   44.08    4.07
   0   7  23 1049.21   21.20
   0   7  23 1039.83   22.46
   0  -7  23 1002.64   21.03
   0   7 -23 1043.02   21.25
   0  -7 -23  981.73   22.28
   0  -7 -24   36.01    3.55
   0   7 -24   34.85    3.65
   0   7  24   33.32    3.45
   0   7 -24   36.02    3.36
   0  -7 -25   93.73    5.08
   0   7  25   99.38    5.21
   0   7 -25   99.75    5.33
   0   7  26   56.73    3.82
   0   7 -26   54.51    3.98
   0   7  27  285.68    8.39
   0   7 -27  288.18    8.55
   0  -8   0   57.94    8.81
   0  -8   0   65.46    8.94
   0  -8  -1  639.33   23.41
   0  -8   1  594.02   22.60
   0   8   1  708.34   15.00
   0  -8  -1  669.10   28.22
   0  -8   1  628.53   27.38
   0  -8   2   25.61    5.74
   0  -8  -2   33.47    6.03
   0  -8  -2   27.84    6.23
   0  -8   2   23.56    5.72
   0  -8   3  782.35   26.47
   0   8   3  876.10   17.87
   0   8  -3  866.51   17.80
   0  -8  -3  800.39   31.82
   0  -8   3  802.76   31.75
   0  -8   4  259.69   14.28
   0   8   4  282.32    8.41
   0   8  -4  277.76    8.31
   0  -8  -4  272.60   17.70
   0  -8   4  283.15   18.06
   0  -8   5  544.34   21.26
   0   8   5  531.40   12.79
   0   8  -5  535.97   12.76
   0  -8  -5  488.15   24.26
   0  -8   5  532.41   25.35
   0  -8  -6   51.08    7.99
   0  -8   6   53.20    8.06
   0  -8   6   55.51    7.08
   0   8  -6   53.88    3.49
   0   8   6   53.34    3.54
   0  -8  -7 1213.85   41.31
   0  -8   7 1261.16   41.96
   0  -8   7 1213.39   35.38
   0   8   7 1260.42   25.70
   0   8  -7 1321.03   24.20
   0   8   7 1144.61   23.99
   0   8   8    1.90    1.71
   0   8  -8    3.18    1.79
   0  -8   8    2.67    3.97
   0   8  -8    3.86    2.47
   0   8   8    1.59    2.39
   0   8   8    3.21    2.10
   0  -8   8   -0.67    4.51
   0  -8  -8    4.64    3.97
   0  -8   8    3.04    3.96
   0   8   9  841.43   19.65
   0   8  -9  834.18   18.35
   0   8  -9  815.43   18.70
   0  -8   9  833.72   28.85
   0   8   9  907.24   18.36
   0   8  -9  911.61   18.30
   0  -8  -9  883.57   34.57
   0  -8   9  881.92   34.70
   0   8   9  850.09   19.02
   0  -8   9  860.25   32.92
   0   8 -10  206.80    7.26
   0   8  10  222.93    7.31
   0   8 -10  210.12    7.06
   0   8  10  219.68    7.90
   0   8 -10  208.53    6.94
   0   8 -10  208.47    7.65
   0  -8  10  217.12   15.89
   0  -8  10  209.12   13.68
   0  -8  10  221.32   16.86
   0  -8 -10  216.77   16.61
   0   8  11  381.93   10.21
   0   8 -11  386.03   10.20
   0   8 -11  360.39   10.61
   0   8  11  366.79   10.85
   0   8 -11  365.65    9.98
   0   8  11  377.49   10.32
   0   8 -11  347.61   10.00
   0  -8  11  384.99   21.64
   0  -8 -11  398.25   22.85
   0  -8  11  399.96   23.04
   0   8 -12   99.37    4.86
   0   8 -12  106.40    5.38
   0   8  12  104.60    5.49
   0   8 -12  105.17    4.97
   0  -8  12  119.66   12.90
   0  -8 -12   99.64   11.75
   0  -8  12  107.36   11.53
   0   8  13 1255.93   25.41
   0   8 -13 1217.15   25.00
   0  -8  13 1279.17   42.89
   0  -8 -13 1195.42   43.44
   0   8  14    5.47    2.46
   0  -8  14    4.90    4.98
   0  -8 -14   11.41    5.67
   0  -8 -15 1495.65   50.15
   0   8  15 1523.83   29.85
   0  -8  15 1571.08   49.45
   0  -8 -15 1493.86   30.83
   0   8  16  250.63    9.50
   0  -8 -16  255.46    9.48
   0   8  16  242.17    8.62
   0   8  17  136.28    6.81
   0  -8 -17  126.60    6.60
   0   8  17  133.54    6.15
   0  -8  18    4.04    2.16
   0   8  18    2.54    2.10
   0   8  18    5.34    2.53
   0  -8 -18    8.87    2.69
   0   8 -19 1008.92   21.08
   0   8  19 1033.11   22.72
   0   8  19 1003.54   21.31
   0  -8  19  973.23   20.80
   0  -8 -19  977.12   22.44
   0   8 -20   31.61    3.56
   0   8  20   31.05    3.75
   0   8  20   32.78    3.29
   0  -8  20   29.67    3.16
   0   8 -20   33.91    3.48
   0  -8 -20   31.25    3.70
   0   8 -21  626.51   15.33
   0   8  21  631.74   15.99
   0   8  21  632.82   14.78
   0  -8 -21  610.80   15.81
   0  -8  21  609.95   14.37
   0   8 -21  626.99   14.60
   0   8  22   13.42    2.63
   0  -8  22   10.55    2.26
   0   8 -22   11.45    2.66
   0   8  23   11.11    2.45
   0  -8  23   10.27    2.00
   0   8 -23    9.15    2.53
   0   8 -23   12.41    2.53
   0   8  24   65.11    4.19
   0   8 -24   62.32    4.15
   0   8 -24   61.57    3.88
   0   8  25  514.28   12.61
   0   8 -25  505.83   12.31
   0   8  26    1.53    1.57
   0   8 -26    1.00    1.96
   0   8  27  323.16    8.34
   0   8 -27  315.68    8.30
   0   8 -28   24.21    2.26
   0   8 -29   80.33    3.10
   0  -9   0    1.21    1.85
   0  -9   0    0.71    4.64
   0   9   0    0.32    2.34
   0   9   0    1.08    2.62
   0   9   1  436.78   12.84
   0  -9  -1  441.83   12.27
   0  -9   1  430.83   12.10
   0   9  -1  455.89   13.07
   0  -9   1  432.82   24.02
   0  -9  -1  459.86   24.81
   0   9   1  442.28   13.12
   0   9  -1  429.55   12.96
   0  -9  -2  175.59    7.04
   0   9  -2  167.93    7.69
   0  -9   2  157.93    6.70
   0   9   2  163.34    7.17
   0  -9  -2  171.32   14.97
   0  -9   2  153.00   14.20
   0   9  -2  151.41    7.22
   0   9   2  167.65    7.49
   0   9   2  179.62    6.72
   0   9   3    3.22    2.40
   0   9   3    3.45    2.33
   0   9  -3    0.97    2.38
   0   9  -3   -0.32    2.22
   0  -9   3    0.13    2.05
   0  -9  -3    0.41    1.97
   0  -9   3   -0.72    3.89
   0  -9  -3    8.59    4.66
   0   9  -3    0.36    2.03
   0   9  -3    0.64    1.56
   0   9  -4  885.01   20.73
   0   9   4  892.82   20.74
   0  -9  -4  849.44   19.54
   0  -9   4  875.24   19.48
   0   9   4  855.11   20.04
   0   9   4  934.78   19.39
   0   9  -4  900.44   19.12
   0  -9  -4  877.40   35.52
   0  -9   4  877.09   35.54
   0   9  -4  856.27   19.13
   0   9   5  694.71   17.68
   0   9  -5  705.65   17.78
   0  -9  -5  692.49   16.80
   0   9   5  695.38   17.23
   0   9  -5  726.64   16.30
   0   9   5  727.73   16.39
   0  -9  -5  678.58   30.93
   0  -9   5  680.05   31.18
   0   9  -5  687.25   16.27
   0   9   6  208.47    8.57
   0   9  -6  198.81    8.53
   0   9   6  202.38    8.15
   0  -9  -6  196.58    7.85
   0   9  -6  211.01    7.46
   0   9   6  206.72    7.53
   0  -9  -6  178.10   15.85
   0  -9   6  195.67   16.59
   0   9  -6  194.92    7.33
   0   9  -7 1628.99   29.88
   0   9   7 1609.03   30.00
   0   9  -7 1542.27   31.51
   0   9   7 1580.10   31.69
   0   9   7 1510.73   30.73
   0  -9  -7 1530.36   30.50
   0  -9   7 1499.37   47.90
   0  -9  -7 1448.00   48.86
   0  -9   7 1558.56   50.36
   0   9  -7 1484.52   29.58
   0   9  -8   86.54    4.76
   0   9   8   84.27    4.76
   0   9   8   83.64    5.67
   0   9  -8   94.24    5.83
   0   9  -8   78.06    5.00
   0   9  -8   78.16    4.58
   0  -9   8   83.22   10.57
   0   9   8   78.90    5.09
   0   9   9   35.58    3.98
   0   9   9   34.80    3.23
   0   9  -9   38.28    3.27
   0   9  -9   32.14    3.37
   0   9   9   39.16    3.55
   0   9  -9   40.30    3.56
   0   9  -9   34.78    3.09
   0   9   9   35.83    3.67
   0  -9   9   40.64    7.54
   0   9 -10  297.88    9.62
   0   9  10  306.38   10.07
   0  -9  10  315.18   20.09
   0   9 -10  304.23    9.29
   0   9  10  286.63    9.16
   0   9  10  310.78   10.69
   0   9  10  282.60    9.23
   0   9 -10  301.03    9.31
   0   9  11  492.03   13.37
   0   9 -11  468.91   12.36
   0   9  11  475.79   12.53
   0  -9  11  480.35   25.14
   0   9 -11  479.91   12.91
   0   9  11  478.36   12.60
   0   9 -11  485.52   12.48
   0   9  12   35.60    3.64
   0   9 -12   30.31    3.14
   0   9 -12   29.69    3.02
   0   9 -12   34.07    3.34
   0   9  13  656.40   15.86
   0   9 -13  646.71   15.35
   0   9  14  234.56    8.57
   0   9  15    1.54    1.98
   0   9  16  113.16    5.66
   0   9 -16  116.11    5.54
   0   9  17   91.91    4.99
   0   9 -17   93.81    4.99
   0   9  17   95.25    5.74
   0  -9  17   85.78    4.63
   0   9 -18   10.72    2.59
   0   9  18   12.61    2.38
   0   9  18   15.43    2.99
   0  -9  18   10.30    2.23
   0   9  19  283.09    8.87
   0   9  19  301.84   10.00
   0  -9  19  271.54    8.32
   0   9 -19  275.48    8.49
   0   9  20  403.33   11.72
   0  -9  20  374.97    9.97
   0   9  21  177.63    7.22
   0  -9  21  178.05    6.06
   0   9  22    2.11    2.03
   0  -9  22    3.00    1.67
   0   9  23  639.05   14.79
   0   9 -23  630.01   13.85
   0   9  24    1.60    1.71
   0   9 -24    1.36    1.85
   0   9  25   39.18    2.81
   0   9 -25   34.13    2.47
   0   9  26   49.64    2.84
   0  -9 -27  113.21    3.79
   0  10   0  115.58    6.79
   0  10   0  122.33    6.78
   0 -10   0  122.36    6.20
   0  10  -1   99.46    5.44
   0  10   1  111.45    6.72
   0  10  -1   93.82    6.18
   0  10   1  110.40    6.48
   0  10  -1  103.89    6.31
   0 -10  -1   98.24    5.63
   0 -10   1  102.69    5.71
   0  10  -2  186.07    7.64
   0  10  -2  200.58    8.92
   0  10   2  209.29    9.46
   0  10  -2  185.04    8.60
   0 -10  -2  190.33    8.09
   0  10   2  216.94    9.43
   0 -10   2  191.53    7.87
   0  10   3  906.09   20.07
   0  10  -3  862.07   19.72
   0  10  -3  895.56   21.53
   0  10   3  888.80   21.52
   0 -10   3  916.52   20.34
   0  10  -3  881.38   21.44
   0 -10  -3  881.76   20.29
   0  10   3  899.58   21.14
   0  10  -4  148.03    6.73
   0  10   4  151.09    7.36
   0 -10  -4  142.60    6.81
   0  10  -4  143.15    6.46
   0  10   4  140.88    7.42
   0  10  -4  140.43    7.55
   0  10  -5  372.98   11.12
   0  10   5  376.80   11.19
   0  10  -5  367.91   11.01
   0 -10  -5  347.12   11.19
   0  10   5  365.74   11.82
   0  10  -5  350.96   10.72
   0  10  -5  357.82   12.15
   0  10   5  350.31   12.12
   0  10  -6 1171.31   24.02
   0  10   6 1116.69   23.88
   0 -10  -6 1152.90   24.47
   0  10   6 1166.12   25.10
   0  10   6 1120.39   24.07
   0  10  -6 1100.08   23.72
   0  10  -6 1133.16   23.59
   0  10  -6 1166.61   25.68
   0  10   6 1125.37   25.49
   0  10  -7  743.12   17.65
   0  10   7  786.51   17.97
   0  10   7  748.02   17.81
   0  10  -7  784.67   17.80
   0 -10  -7  731.83   18.01
   0  10   7  769.20   18.62
   0  10  -7  740.54   19.03
   0  10   7  761.82   19.29
   0  10  -7  749.09   17.34
   0  10  -7  746.48   18.03
   0  10  -8    4.44    2.43
   0  10   8    7.76    2.59
   0  10  -8    8.00    2.67
   0 -10  -8    5.22    2.43
   0  10  -8    7.05    2.18
   0  10   8    4.99    2.13
   0  10  -8    6.79    2.30
   0  10   8    6.36    3.00
   0  10   8    6.31    2.49
   0  10  -9  148.39    6.65
   0 -10  -9  152.01    6.88
   0  10   9  149.18    6.96
   0  10  -9  140.56    6.39
   0  10   9  141.87    6.53
   0  10   9  148.94    6.60
   0  10  -9  147.19    6.40
   0  10   9  148.95    7.44
   0  10 -10  243.31    8.50
   0  10 -10  228.05    8.18
   0  10  10  239.50    8.39
   0 -10 -10  241.74    8.81
   0  10  10  227.29    8.74
   0  10  10  235.73    8.39
   0  10 -10  230.79    8.26
   0  10  10  241.26    9.47
   0  10 -11    2.10    1.86
   0  10  11    3.56    2.03
   0  10  11    2.43    2.43
   0  10  11    3.31    2.23
   0  10 -11    2.80    1.98
   0 -10 -11    1.49    2.14
   0  10  11    1.80    1.55
   0  10 -11    0.13    1.64
   0 -10 -12  350.17   10.89
   0  10  12  362.04   10.99
   0  10 -12  335.86   10.17
   0  10 -12  346.45   10.08
   0  10  13  353.19   10.90
   0  10  14   15.61    2.76
   0  10  15  395.30   11.34
   0  10  16  156.03    6.44
   0 -10  16  149.78    5.86
   0  10  17    2.00    1.90
   0 -10  17    2.28    1.79
   0  10 -17    1.12    2.33
   0 -10  18  206.39    6.56
   0  10  19  312.34    9.85
   0  10  20   58.12    4.03
   0  10 -21  162.69    6.00
   0  10  21  178.86    6.55
   0  10  22  140.96    5.50
   0  10 -22  135.62    5.12
   0 -10 -22  132.23    5.04
   0  10  23   52.50    3.17
   0 -10 -23   49.73    2.87
   0  10 -23   51.42    3.13
   0  10  24   86.73    3.65
   0 -10 -24   84.04    3.39
   0  10 -24   84.81    3.34
   0 -10 -25   46.20    2.25
   0  10  25   51.89    2.48
   0 -11   0    1.17    2.09
   0  11   0    0.28    2.00
   0  11   0    3.87    2.66
   0  11   0    0.55    2.48
   0 -11   1   43.98    3.83
   0  11   1   40.83    6.06
   0  11  -1   34.99    4.09
   0 -11  -1   39.48    4.97
   0  11  -1   32.69    3.30
   0  11   1   43.84    4.96
   0  11   1   36.40    5.22
   0  11  -1   38.88    4.28
   0  11   2  347.06   10.87
   0  11  -2  356.11   11.98
   0  11   2  359.55   11.75
   0 -11  -2  348.99   10.91
   0  11  -2  355.87   10.68
   0  11   2  346.67   10.85
   0  11   2  348.24   12.01
   0  11  -2  361.01   12.11
   0  11  -3    5.91    4.31
   0 -11  -3    6.12    2.60
   0  11  -3    4.82    2.66
   0  11   3    4.58    3.20
   0  11   3    6.44    3.23
   0  11  -3    2.90    3.50
   0  11  -4  105.27    5.30
   0  11   4  115.82    5.90
   0  11  -4  110.46    6.49
   0  11   4  111.09    6.56
   0  11   4  105.53    6.10
   0 -11  -4  110.27    5.75
   0  11  -4  109.77    5.77
   0  11   4  112.16    5.81
   0  11   4  105.34    5.58
   0  11  -4  111.16    5.68
   0  11  -5   27.61    2.88
   0  11  -5   29.96    3.56
   0  11  -5   22.60    3.69
   0  11   5   25.51    3.72
   0 -11  -5   30.14    3.34
   0  11   5   28.49    3.68
   0  11  -5   25.08    3.43
   0  11   5   30.48    3.56
   0  11   5   32.27    3.33
   0  11  -5   28.25    3.13
   0  11  -6   81.05    4.64
   0  11  -6   89.99    5.30
   0  11   6   84.35    5.90
   0  11   6   90.48    5.73
   0 -11  -6   88.69    5.31
   0  11  -6   87.21    5.24
   0  11   6   88.21    5.41
   0  11   6   89.09    5.28
   0  11  -6   87.03    5.18
   0  11   7  440.67   12.52
   0  11  -7  433.62   12.54
   0  11  -7  446.75   11.91
   0 -11  -7  453.87   12.69
   0  11   7  459.84   13.23
   0  11  -7  458.25   12.63
   0  11   7  449.76   12.64
   0  11  -7  438.42   12.44
   0  11   7  449.19   13.81
   0  11  -8  938.68   20.44
   0  11   8  881.22   20.18
   0 -11  -8  935.79   20.63
   0  11   8  949.14   21.22
   0  11   8  872.02   20.10
   0  11  -8  928.90   20.33
   0  11  -8  931.53   20.33
   0  11   8  929.62   21.97
   0  11   9  128.79    6.06
   0  11  -9  128.48    6.08
   0  11  -9  131.64    6.11
   0  11   9  134.22    6.60
   0 -11  -9  131.51    6.33
   0  11   9  136.99    6.34
   0  11  -9  135.62    6.30
   0  11   9  133.88    7.14
   0  11 -10    8.54    2.28
   0  11 -10    7.87    2.31
   0  11  10   10.23    2.33
   0  11  10    8.25    2.52
   0  11  10   11.26    2.90
   0  11 -10    8.56    2.13
   0  11  10    8.69    2.14
   0 -11 -10    7.51    2.37
   0  11  11  179.02    7.22
   0 -11 -11  168.83    6.95
   0  11  11  176.52    7.80
   0  11  11  156.55    6.41
   0  11 -11  169.34    6.54
   0  11  12   58.64    4.66
   0  11  12   58.62    4.17
   0 -11 -12   55.38    4.07
   0  11  13   75.06    5.12
   0  11  13   68.34    4.39
   0 -11 -13   64.22    4.32
   0  11  14  271.10    8.47
   0  11  14  279.34    8.76
   0 -11 -14  261.77    8.62
   0  11  15   67.86    4.15
   0  11  15   64.82    4.06
   0 -11 -15   69.06    4.23
   0  11 -16  263.01    7.85
   0  11  16  258.72    8.10
   0 -11 -16  270.93    8.31
   0  11 -17  100.14    4.60
   0 -11 -17  103.44    4.78
   0  11  17  103.72    4.85
   0 -11 -18   84.74    4.15
   0  11  18   89.72    4.34
   0 -11 -19   18.91    2.11
   0  11  19   16.00    2.35
   0  11  20  356.72    9.08
   0  11  20  302.26    8.11
   0 -11 -20  324.61    8.15
   0  11 -20  335.79    8.48
   0  11  21    1.92    1.48
   0  11  21   -0.13    1.40
   0 -11 -21    1.61    1.15
   0  11 -21    1.97    1.76
   0  11  22  103.54    3.87
   0  11 -22   98.16    3.56
   0 -11 -22   91.20    3.24
   0  11  23  454.55    9.38
   0  12   0  444.63   13.34
   0  12   0  432.47   11.57
   0  12   0  439.85   13.16
   0  12   0  433.10   12.29
   0  12   1  171.38    7.20
   0  12   1  167.13    7.81
   0  12   1  168.22    7.97
   0  12  -1  186.98    8.70
   0  12  -1  235.52    7.69
   0  12   1  161.50    6.70
   0  12   1  239.71    8.24
   0  12   2  108.41    5.58
   0  12   2  104.92    6.03
   0  12  -2  109.46    5.18
   0  12   2   88.56    5.93
   0  12  -2   92.76    6.00
   0  12   2  105.84    5.19
   0  12   3   98.08    5.32
   0 -12  -3   94.89    5.31
   0  12   3  113.48    6.06
   0  12  -3   99.78    4.86
   0  12  -3   94.69    5.38
   0  12   3  102.19    6.17
   0  12  -3   95.13    5.93
   0  12   3  111.81    5.29
   0  12  -3   99.75    5.51
   0  12   3  114.90    5.67
   0  12  -4   88.66    5.11
   0  12   4   90.08    5.04
   0  12  -4   94.35    5.15
   0  12   4  102.89    5.69
   0 -12  -4   96.35    5.08
   0  12  -4   90.87    4.56
   0  12   4   98.24    5.97
   0  12   4   94.21    4.88
   0  12   4   97.54    5.24
   0  12  -4   94.24    5.26
   0  12   5   50.67    4.22
   0  12  -5   20.97    2.93
   0  12   5   25.48    4.52
   0 -12  -5   23.91    3.33
   0  12  -5   21.29    3.22
   0  12   5   24.93    4.36
   0  12   5   63.12    4.63
   0  12  -5   22.92    3.27
   0  12   5   58.88    4.73
   0  12   6  730.56   17.43
   0  12  -6  755.81   17.58
   0 -12  -6  808.42   17.58
   0  12   6  830.76   18.51
   0  12   6  817.04   19.20
   0  12  -6  785.21   17.38
   0  12  -6  752.01   17.52
   0  12   6  759.52   17.61
   0 -12  -7   13.06    2.56
   0  12   7   12.60    2.93
   0  12   7   14.16    3.18
   0  12   7   12.47    2.49
   0  12  -7   13.18    2.73
   0  12  -7   17.45    3.01
   0  12   7   13.95    2.86
   0  12  -7   14.28    2.64
   0  12   7   15.07    2.60
   0 -12  -8    0.80    1.79
   0  12   8    0.15    2.39
   0  12   8   -0.13    2.02
   0  12   8   -1.09    2.03
   0  12  -8   -1.08    1.87
   0  12   8    1.07    2.00
   0  12  -8    2.79    2.00
   0  12  -8    1.93    1.79
   0  12   8    1.57    1.80
   0  12  -9  152.48    6.21
   0  12   9  148.62    6.14
   0  12   9  180.95    6.90
   0 -12  -9  173.31    6.45
   0  12   9  172.82    7.37
   0  12   9  145.05    6.10
   0  12  -9  167.36    6.09
   0  12   9  150.04    6.21
   0  12  -9  162.60    6.32
   0 -12 -10  182.09    6.56
   0  12  10  191.76    6.99
   0  12  10  195.71    7.71
   0  12  10  157.28    6.36
   0  12  10  150.61    6.07
   0  12  10  172.74    6.40
   0 -12 -11    2.06    1.73
   0  12  11    4.41    2.04
   0  12  11    2.08    2.31
   0 -12 -12  198.53    6.69
   0  12  12  214.42    7.89
   0 -12 -13    0.46    1.53
   0  12  13    2.52    2.08
   0  12  14   63.60    4.11
   0 -12 -14   59.50    3.38
   0  12 -14   52.43    3.54
   0 -12 -15  162.86    5.45
   0  12 -15  153.72    5.36
   0 -12 -16  228.25    6.34
   0  12 -16  213.76    6.06
   0 -12 -17   13.01    1.66
   0 -12 -18  281.43    5.49
   0  12  18   74.21    3.54
   0  12 -19    2.09    1.47
   0  12 -20   44.17    2.22
   0  12  20   49.79    2.40
   0  13   0    0.69    1.58
   0  13   0    1.39    1.93
   0  13   0    0.11    1.40
   0  13   1   30.28    4.00
   0  13   1   26.73    4.27
   0  13   2  226.62    7.62
   0  13  -2  230.06    7.22
   0  13   2  233.37    7.68
   0  13   2  254.28    8.46
   0  13   3  107.95    5.03
   0  13  -3   57.64    3.95
   0  13  -3   73.80    4.68
   0  13   3   25.74    5.37
   0  13  -4  473.72   12.20
   0  13   4  480.79   12.23
   0  13  -4  503.62   11.64
   0  13  -4  504.20   12.30
   0  13   4  519.46   12.43
   0  13   4  539.21   13.34
   0  13   5   42.28    3.29
   0  13  -5   46.35    3.49
   0  13   5   45.65    3.92
   0  13  -5   53.67    3.89
   0  13   5   50.60    3.58
   0  13   6    3.02    2.03
   0  13  -6    2.85    1.54
   0  13   6    1.52    1.47
   0  13   6    1.18    1.68
   0  13  -6    1.07    1.72
   0  13  -6    2.71    1.55
   0  13   7    7.11    2.14
   0  13   7    7.77    2.61
   0  13   7    7.77    1.92
   0  13  -7    6.68    1.79
   0  13  -7    6.60    1.98
   0  13   7    7.54    2.13
   0  13   8  333.51    8.98
   0  13   8  331.24    8.90
   0  13   9    9.93    2.58
   0 -13 -10  400.66    9.19
   0  13  10  421.43   10.80
   0  13  11    7.05    2.12
   0 -13 -11    6.09    1.48
   0  13 -11    8.09    2.31
   0  13  12   41.98    3.03
   0  13 -12   40.16    2.86
   0 -13 -12   36.11    2.17
   0  13  13    0.58    1.57
   0  13 -13    1.76    1.75
   0 -13 -13   -0.41    1.06
   0  13 -13    0.48    1.71
   0  13 -14  288.46    6.69
   0  13 -14  272.73    6.91
   0  13  15   10.48    1.59
   0  14   0   90.95    3.18
   0  14   1   46.66    2.53
   0  14  -1   53.83    2.46
   0  14   2  121.37    3.81
   0  14   3   25.67    1.96
   0  14   4   97.69    3.37
   0  14   5   19.26    1.78
   0  14   6  173.16    4.66
   0  14  -7    9.52    1.77
   0  14   7    6.84    1.18
   0  14   8   -0.19    1.18
   0  14  -8    0.10    1.29
   0  14   9    1.60    1.12
   0  14  -9    2.03    1.29
   0  14  10   91.16    3.32
  -1   0   0    1.26    1.44
  -1   0   0    0.68    1.06
  -1   0  -1  996.94   22.29
  -1   0   1 1031.94   22.76
  -1   0   1 1004.19   19.32
  -1   0  -1 1009.93   19.03
  -1   0   2  594.59   16.09
   1   0   2  638.49   11.25
  -1   0  -2  621.41   13.28
  -1   0   2  621.37   11.08
  -1   0   3 5316.23   90.70
   1   0   3 5363.60   84.78
  -1   0   3 5351.16   84.69
  -1   0   4 1544.45   32.15
  -1   0   4 1503.88   27.43
   1   0   4 1541.64   27.53
  -1   0   5 1531.21   32.44
  -1   0   5 1467.00   28.03
   1   0   5 1498.82   28.10
  -1   0   6   27.69    3.71
   1   0   6   23.07    2.59
  -1   0   6   28.30    2.80
  -1   0   7  218.74   10.34
   1   0   7  203.03    8.10
  -1   0   7  198.66    8.02
   1   0   8 1579.46   32.87
  -1   0   8 1551.06   32.71
  -1   0   9   10.82    3.22
   1   0   9    8.73    2.28
  -1   0   9    6.52    2.03
   1   0  10 1826.18   39.47
  -1   0  10 1847.24   39.48
  -1   0  11  855.09   29.65
   1   0  11  822.57   23.13
  -1   0  11  784.79   22.68
  -1   0  12  947.43   36.02
  -1   0  12  879.43   25.32
   1   0  12  893.19   25.52
  -1   0  13  440.56   27.99
   1   0  13  455.84   17.67
  -1   0  13  439.25   17.32
  -1   0 -14 1789.26   31.97
  -1   0  14 1800.45   74.19
   1   0  14 1904.13   44.42
  -1   0  14 1887.05   44.30
   1   0 -15  550.48   12.62
  -1   0 -15  554.29   12.65
  -1   0  15  574.69   38.33
   1   0  15  573.48   21.81
  -1   0  15  589.92   22.09
  -1   0 -16 1953.57   35.06
   1   0 -16 1917.64   34.96
  -1   0  16 2021.29   49.55
   1   0  16 2102.90   50.17
  -1   0  16 2065.11   67.49
   1   0  17    3.45    3.08
  -1   0  17    2.47    3.03
  -1   0  17    0.89    3.78
   1   0 -17    0.97    1.44
  -1   0 -17    1.74    1.52
  -1   0 -18  982.55   20.90
   1   0 -18 1024.74   21.07
   1   0  18 1039.47   34.52
  -1   0  18 1031.80   34.59
  -1   0  18 1066.53   42.43
  -1   0  19   -0.58    2.68
   1   0  19    2.30    3.20
  -1   0  19    1.64    4.18
   1   0 -19    1.26    1.60
  -1   0 -19    1.27    1.51
  -1   0  20 1460.03   51.91
   1   0 -20 1527.98   29.81
  -1   0 -20 1530.44   29.77
   1   0  20 1520.04   29.78
  -1   0  20 1566.23   30.03
   1   0 -20 1442.50   29.34
  -1   0  20 1532.63   46.53
   1   0  20 1554.96   46.65
  -1   0  21   14.99    5.93
   1   0 -21   17.61    2.86
  -1   0 -21   15.44    2.66
   1   0  21   16.01    2.73
  -1   0  21   17.61    2.88
  -1   0  21   18.61    5.57
   1   0  21   11.75    4.80
  -1   0 -21   15.74    2.56
   1   0 -21   17.81    2.59
  -1   0  22  903.54   39.92
  -1   0 -22  942.01   21.35
   1   0 -22  974.69   21.53
   1   0  22  949.66   21.36
  -1   0  22  941.59   21.48
   1   0 -22  950.80   21.23
   1   0  22  953.02   36.62
  -1   0  22  952.61   36.83
  -1   0  23   39.55    8.61
   1   0 -23   48.73    4.14
  -1   0 -23   43.18    3.85
   1   0  23   61.22    9.30
  -1   0  23   44.40    8.24
  -1   0  23   47.37    4.26
   1   0  23   45.76    4.13
   1   0 -23   47.74    4.30
   1   0 -24  373.24   11.78
  -1   0 -24  383.27   11.86
  -1   0  24  393.62   12.19
   1   0 -24  377.29   11.79
   1   0  24  395.49   12.07
   1   0 -25    0.64    1.96
  -1   0 -25    3.33    2.13
   1   0 -25    4.05    2.68
   1   0  25    0.47    2.18
  -1   0  25    1.13    2.24
  -1   0 -26 2136.72   40.38
   1   0 -26 2177.56   40.53
   1   0 -26 2114.95   40.31
  -1   0  26 2158.91   40.64
   1   0  26 2088.14   40.34
  -1   0 -27    3.16    1.98
   1   0 -27    3.47    2.00
   1   0 -27    3.13    2.68
  -1   0  27    3.95    2.53
   1   0  27    1.05    2.28
   1   0  28  149.77    6.76
  -1   0  28  151.14    6.83
   1   0 -28  150.41    6.95
  -1   0 -28  152.41    6.73
   1   0 -28  156.28    6.79
  -1   0  29  281.71    9.15
   1   0  29  272.21    9.04
   1   0 -29  268.31    9.11
   1   0 -29  270.90    8.93
  -1   0 -29  274.44    8.94
  -1   0  30  817.24   17.76
   1   0  30  803.33   17.67
  -1   0 -30  800.92   17.67
   1   0 -30  797.05   17.59
   1   0  31  169.28    6.21
  -1   0  31  168.13    6.20
   1   0  32  849.03   16.89
   1   0  32  853.57   17.06
   1   0  33   38.74    2.39
   1   0  33   38.34    2.49
   1   0  34    7.59    1.17
  -1  -1 -34  277.10    6.75
  -1  -1 -34  281.34    6.74
   1   1 -34  276.22    6.53
  -1  -1 -33   47.30    2.90
   1   1 -33   45.42    2.73
   1  -1  33   45.84    2.60
  -1  -1 -32  108.59    4.73
   1   1 -32  108.54    4.47
   1  -1  32  103.97    4.37
  -1  -1 -31  279.48    8.13
  -1  -1 -31  261.23    8.48
   1  -1  31  277.51    8.19
  -1   1  31  274.69    8.21
  -1  -1 -30  146.01    5.93
  -1  -1 -30  147.68    6.35
   1  -1  30  142.21    5.97
  -1   1  30  142.85    6.03
   1   1 -30  133.79    6.00
   1   1 -29  154.28    6.43
  -1  -1 -29  157.74    6.49
  -1  -1 -29  146.24    6.68
  -1   1  29  157.43    6.63
   1  -1  29  151.39    6.50
   1   1 -29  142.17    6.52
  -1  -1 -28  599.95   15.25
   1   1 -28  608.84   15.34
  -1  -1 -28  607.41   15.67
   1   1 -28  603.83   15.36
  -1   1  28  608.48   15.45
   1  -1  28  611.46   15.37
  -1  -1 -27   95.34    5.38
   1   1 -27   93.86    5.36
  -1  -1 -27   90.98    5.67
   1  -1  27   88.43    5.35
  -1   1  27   89.92    5.45
   1   1 -27   92.60    5.58
  -1  -1 -26   70.32    4.86
   1   1 -26   79.39    5.13
  -1  -1 -26   80.19    5.47
   1  -1  26   76.21    5.18
  -1   1  26   84.92    5.50
   1   1 -26   75.32    5.21
  -1  -1 -25   71.65    4.84
   1   1 -25   65.70    4.76
  -1  -1 -25   67.34    5.08
   1  -1  25   76.41    5.13
  -1   1  25   72.26    5.08
   1   1 -25   61.37    4.80
  -1  -1 -24  376.71   11.66
   1   1 -24  364.20   11.52
   1  -1  24  344.08   11.29
   1   1 -24  370.06   11.51
  -1   1  24  374.25   11.84
  -1  -1 -24  367.09   11.95
  -1  -1 -23  612.99   30.97
  -1  -1 -23  653.98   17.22
  -1  -1 -23  651.49   16.57
   1   1 -23  662.16   16.62
  -1   1  23  662.26   30.46
   1  -1  23  660.67   30.18
   1  -1  23  658.29   16.60
   1   1 -23  642.93   16.40
  -1   1  23  649.60   16.76
  -1   1  23  595.92   31.39
  -1  -1 -22  934.17   38.20
  -1  -1 -22  890.42   21.19
  -1  -1 -22  896.76   20.46
   1   1 -22  903.56   20.43
  -1   1  22  951.07   36.35
   1  -1  22  900.75   35.35
  -1   1  22  899.42   20.63
   1  -1  22  869.80   20.22
   1   1 -22  866.84   20.09
  -1   1  22  869.93   38.17
  -1  -1 -21  428.89   25.32
  -1  -1 -21  419.03   12.90
   1   1 -21  427.04   12.17
  -1  -1 -21  440.91   12.32
   1  -1  21  401.95   22.28
  -1   1  21  415.27   22.77
  -1   1  21  422.15   12.27
   1   1 -21  429.95   12.14
  -1  -1 -20  351.44   22.86
  -1  -1 -20  361.53   11.75
  -1  -1 -20  356.92   10.70
   1   1 -20  360.44   10.74
  -1   1  20  360.60   20.57
   1  -1  20  358.40   20.31
   1   1 -20  351.43   10.60
  -1   1  20  359.01   10.88
  -1   1  20  335.43   23.68
  -1  -1 -19  188.87   16.44
  -1  -1 -19  162.36    6.65
   1   1 -19  174.43    6.81
  -1  -1 -19  180.44    7.89
  -1   1  19  159.19   15.73
  -1   1  19  172.66   13.67
   1  -1  19  183.66   13.96
  -1  -1 -18 2084.80   60.65
   1   1 -18 1876.29   35.01
  -1  -1 -18 1895.03   35.02
  -1   1  18 1920.27   59.06
   1  -1  18 1955.51   51.22
  -1   1  18 1914.82   51.22
  -1  -1 -17  157.50   15.30
  -1  -1 -17  129.33    5.51
   1   1 -17  136.50    5.60
  -1   1  17  152.13   15.16
  -1   1  17  134.68   11.19
   1  -1  17  136.45   11.11
  -1   1  16 1647.17   43.42
   1  -1  16 1616.46   42.90
  -1  -1 -16 1585.34   29.44
   1   1 -16 1580.48   29.42
  -1   1  15  132.31   10.16
   1  -1  15  123.37    9.72
  -1  -1 -15  129.06    5.02
   1   1 -15  124.55    4.95
  -1  -1 -15  121.12   14.41
  -1   1  14  174.19   11.11
   1  -1  14  198.40   11.72
   1   1 -14  167.06    5.65
  -1  -1 -14  168.67    5.65
  -1  -1 -14  161.21   16.39
  -1  -1 -13  773.10   33.15
   1  -1  13  740.08   23.73
  -1   1  13  744.67   23.89
   1  -1  12 2502.58   52.85
  -1   1  12 2500.81   53.18
  -1  -1 -11 1174.39   35.22
   1  -1  11 1129.47   28.67
  -1   1  11 1122.71   28.87
  -1  -1 -11 1086.07   28.78
  -1   1  10 2292.91   47.35
   1  -1  10 2303.99   47.19
  -1  -1 -10 2253.93   47.54
  -1   1  10 2332.56   52.63
  -1  -1  -9   52.68    5.95
  -1   1   9   43.92    4.39
   1  -1   9   45.80    4.41
  -1  -1  -9   59.95    5.09
  -1   1   9   47.90    5.52
  -1  -1  -8  275.81   10.75
  -1   1   8  290.83   12.69
   1  -1   8  284.94   10.63
  -1   1   8  261.74   10.34
  -1  -1  -7    8.79    2.70
  -1  -1  -7    6.52    1.98
  -1   1   7    7.88    2.47
   1  -1   7    7.73    1.99
  -1   1   7   10.38    2.20
  -1   1   6 6251.08  104.67
  -1  -1  -6 6048.81  100.17
   1  -1   6 6014.27   99.86
  -1   1   6 5888.69   99.89
  -1  -1  -6 6173.48  104.65
  -1  -1  -5 1057.67   22.30
  -1  -1  -5 1072.44   23.09
  -1   1   5 1087.66   25.63
   1  -1   5 1074.41   22.11
  -1   1   5 1067.63   22.21
  -1  -1  -5 1084.00   25.55
  -1  -1  -4 9851.44  155.15
  -1   1   4 9790.25  159.87
  -1  -1  -4 9794.64  157.28
  -1   1   4 9797.95  155.00
   1  -1   4 9821.09  154.90
  -1  -1  -4 9948.65  157.04
  -1  -1  -4 9572.27  159.47
  -1  -1  -3 4843.76   78.99
  -1  -1  -3 4938.80   82.24
  -1   1   3 4951.17   84.03
   1  -1   3 4888.80   78.74
  -1  -1  -3 4900.57   81.18
  -1  -1  -3 4851.70   83.65
  -1  -1  -2 4493.98   72.24
  -1   1   2 4524.19   77.67
  -1  -1  -2 4549.89   76.65
   1  -1   2 4529.49   72.02
  -1  -1  -2 4458.95   74.98
  -1   1   2 4535.35   76.78
  -1  -1  -2 4534.41   77.59
   1  -1   1  298.06    6.74
  -1  -1  -1  293.18    6.70
  -1  -1  -1  289.68    9.80
  -1   1   1  283.33    9.95
  -1  -1  -1  283.26    8.76
  -1   1   1  280.91    6.08
   1  -1   1  293.36    6.55
  -1   1   1  307.01   10.05
  -1  -1  -1  281.84    9.95
   1  -1   0 4691.10   73.50
  -1  -1   0 4632.80   73.28
  -1   1   0 4677.75   79.09
  -1  -1   0 4686.76   79.21
  -1  -1   0 4592.57   77.05
  -1  -1   0 4566.74   78.99
  -1   1   0 4674.93   79.15
   1  -1  -1  291.20    6.78
  -1  -1   1  272.02    6.43
  -1   1  -1  286.13    9.69
  -1  -1   1  287.73    9.95
  -1  -1   1  286.75    8.94
  -1   1  -1  288.69    9.94
  -1  -1   1  290.60    9.82
   1  -1  -2 4568.50   73.10
  -1   1  -2 4546.59   77.29
  -1  -1   2 4598.76   78.28
  -1  -1   2 4528.37   76.27
  -1  -1   2 4596.32   72.83
  -1   1  -2 4557.33   78.12
  -1  -1   2 4474.70   77.28
   1  -1  -3 5012.47   80.29
  -1   1  -3 4946.15   83.36
  -1  -1   3 4991.47   84.98
  -1  -1   3 4936.72   79.95
  -1   1  -3 4949.71   84.80
   1  -1  -4 9825.65  155.93
  -1   1  -4 9900.68  158.01
  -1  -1   4 9999.00  160.45
  -1  -1   4 9706.29  155.55
   1   1   4 9867.95  155.88
  -1   1  -4 9996.70  160.42
   1  -1  -5 1070.45   22.52
  -1   1  -5 1093.59   25.64
   1   1   5 1099.25   22.56
  -1  -1   5 1059.43   22.23
  -1   1  -5 1108.08   23.31
  -1  -1   5 1093.23   25.63
  -1   1  -6 6166.13  104.37
  -1  -1   6 6127.15  104.16
   1  -1  -6 6077.98  100.24
  -1  -1   6 5874.48   99.76
   1   1   6 6075.91  100.08
  -1   1  -7   10.32    2.79
   1  -1  -7    9.54    2.17
  -1  -1   7   10.82    2.75
   1   1   7    9.91    2.25
  -1  -1   7   11.26    2.32
  -1   1  -8  294.95   12.83
   1  -1  -8  274.26   10.80
  -1  -1   8  297.56   12.89
   1   1   8  296.71   10.91
  -1  -1   8  309.21   11.08
  -1  -1   9   46.35    5.44
   1  -1  -9   44.11    4.43
  -1   1  -9   48.25    5.56
   1   1   9   45.21    4.45
  -1  -1   9   43.68    4.40
   1  -1 -10 2217.86   47.15
  -1  -1  10 2377.94   52.26
  -1   1 -10 2423.62   52.63
  -1  -1  10 2277.51   46.89
   1   1  10 2313.82   47.21
  -1  -1  11 1201.16   34.85
   1  -1 -11 1076.80   28.88
  -1   1 -11 1183.57   34.42
  -1  -1  11 1124.38   28.87
   1   1  11 1134.39   29.13
  -1  -1  12 2552.99   62.96
   1  -1 -12 2541.96   53.74
  -1   1 -12 2594.80   61.89
  -1  -1  12 2520.19   53.12
   1   1  12 2498.68   53.25
  -1  -1  13  782.70   32.90
  -1  -1  13  737.29   23.83
   1   1  13  763.10   24.44
  -1   1 -13  791.55   31.88
   1  -1 -14  169.48    5.70
  -1   1 -14  167.74    5.71
  -1  -1  14  187.36   17.37
  -1  -1  14  188.88   11.55
   1   1  14  171.71   11.11
  -1   1 -14  183.45   16.36
   1  -1 -15  125.22    5.00
  -1   1 -15  129.42    5.11
  -1  -1  15  140.25   15.29
   1   1  15  136.43   10.29
  -1  -1  15  128.03    9.93
  -1   1 -15  125.18   13.91
   1  -1 -16 1596.84   29.66
  -1   1 -16 1597.44   29.70
  -1  -1  16 1717.11   55.58
   1   1  16 1632.44   43.54
  -1  -1  16 1652.86   43.67
  -1   1 -16 1640.61   53.62
   1  -1 -17  142.44    5.76
  -1   1 -17  138.34    5.70
  -1  -1  17  143.98   14.48
   1   1  17  159.78   12.10
  -1  -1  17  157.52   11.98
  -1   1 -17  135.35   14.49
  -1   1 -18 1861.72   34.79
   1  -1 -18 1899.38   34.83
  -1  -1  18 1948.10   59.58
   1   1  18 1850.40   50.61
  -1  -1  18 1961.53   51.60
  -1   1 -18 1880.84   57.71
  -1   1 -19  161.18   15.29
   1  -1 -19  179.36    6.95
  -1   1 -19  169.09    6.78
  -1  -1  19  193.72   17.12
   1   1  19  173.28   13.84
  -1  -1  19  183.56   14.13
  -1  -1  19  177.43    7.06
  -1  -1  20  362.81   10.97
   1  -1 -20  350.12   10.61
   1   1  20  367.48   10.92
  -1   1 -20  369.26   22.95
  -1   1 -20  365.23   11.73
   1  -1 -20  350.31   10.67
  -1   1 -20  360.81   10.78
  -1  -1  20  362.20   20.66
   1   1  20  395.98   21.44
  -1  -1  20  355.69   24.14
   1  -1 -21  416.55   12.02
   1   1  21  426.35   12.23
  -1   1 -21  431.33   25.13
  -1   1 -21  387.72   11.93
  -1   1 -21  440.15   13.08
   1  -1 -21  428.69   12.20
  -1   1 -21  433.99   12.23
   1   1  21  408.46   22.47
  -1  -1  21  454.04   23.69
  -1  -1  21  369.49   25.35
   1   1  22  911.52   20.61
  -1  -1  22  902.66   20.66
   1  -1 -22  889.39   20.35
  -1   1 -22  874.64   37.26
  -1   1 -22  850.49   20.02
  -1   1 -22  892.21   21.23
   1  -1 -22  898.48   20.54
  -1   1 -22  922.27   20.63
   1   1  22  921.80   35.86
  -1  -1  22  935.05   36.20
  -1  -1  22  855.01   38.73
   1   1  23  645.81   16.55
  -1  -1  23  649.49   16.63
   1  -1 -23  656.64   16.54
  -1   1 -23  622.94   15.28
  -1  -1  23  631.19   32.56
  -1   1 -23  647.50   17.12
   1  -1 -23  677.84   16.78
  -1   1 -23  644.22   16.47
  -1  -1  23  731.38   31.81
   1   1  23  652.87   30.10
  -1   1 -23  620.92   15.93
  -1   1 -23  642.72   31.37
  -1   1 -24  356.81   11.83
  -1   1 -24  338.64   10.76
   1  -1 -24  351.76   11.34
  -1  -1  24  362.41   11.56
   1   1  24  352.51   11.41
   1  -1 -24  354.01   11.38
  -1   1 -24  367.65   11.48
  -1   1 -25   72.25    5.27
  -1   1 -25   61.79    4.42
   1  -1 -25   66.52    4.73
  -1   1 -25   61.30    4.53
   1  -1 -25   71.18    5.13
   1   1  25   67.21    4.87
  -1  -1  25   65.15    4.81
  -1   1 -26   72.78    4.79
   1  -1 -26   77.51    5.11
  -1   1 -26   84.38    5.21
   1   1  26   84.64    5.43
  -1  -1  26   79.59    5.36
   1  -1 -26   79.47    5.40
  -1   1 -27   87.62    4.97
   1  -1 -27   91.53    5.30
  -1   1 -27   84.44    5.09
  -1  -1  27   89.32    5.43
   1   1  27   87.80    5.37
   1  -1 -27   85.07    5.39
   1  -1 -28  599.64   15.18
  -1   1 -28  591.54   15.17
   1   1  28  615.00   15.36
  -1  -1  28  592.44   15.17
   1  -1 -29  149.50    6.21
  -1   1 -29  152.14    6.40
   1  -1 -29  151.69    6.39
  -1  -1  29  157.42    6.60
   1   1  29  145.46    6.41
  -1   1 -30  141.49    6.28
   1  -1 -30  157.13    6.09
   1   1  30  143.18    5.94
   1  -1 -30  138.16    5.80
  -1  -1  30  148.28    6.10
   1   1  30  146.07    6.07
  -1   1 -31  276.03    8.47
   1  -1 -31  272.92    8.12
   1   1  31  270.27    8.04
   1  -1 -31  277.11    8.05
  -1  -1  31  277.15    8.14
   1   1  31  272.03    8.12
   1  -1 -32  115.35    4.63
  -1   1 -32  105.45    4.70
   1   1  32  106.27    4.36
   1   1  32  109.85    4.53
  -1   1 -33   49.95    2.93
  -1   1 -33   48.41    2.95
   1  -1 -33   50.83    2.87
   1   1  33   45.35    2.64
   1   1  33   46.58    2.65
  -1   1 -34  272.37    6.68
   1  -1 -34  290.20    6.70
  -1   1 -34  281.53    6.78
  -1  -2 -34   11.49    1.35
  -1  -2 -34   11.33    1.27
   1  -2  33  170.79    4.89
  -1  -2 -33  170.51    5.20
  -1  -2 -33  159.76    5.11
   1   2 -33  159.16    4.53
   1  -2  32  614.82   12.91
   1   2 -32  614.00   12.87
  -1  -2 -32  603.75   13.22
  -1   2  31  120.71    5.07
   1  -2  31  120.67    5.01
  -1  -2 -31  122.44    4.90
   1   2 -31  126.15    5.00
  -1  -2 -31  119.59    5.17
  -1   2  30  505.11   12.62
   1  -2  30  505.38   12.49
  -1  -2 -30  507.70   12.50
  -1  -2 -30  500.50   12.68
   1   2 -30  511.71   12.22
  -1   2  29  197.39    7.41
   1  -2  29  194.55    7.30
  -1  -2 -29  190.01    7.09
  -1  -2 -29  177.73    7.21
   1   2 -29  194.28    6.95
  -1   2  28  177.52    7.33
   1  -2  28  179.48    7.31
  -1  -2 -28  179.82    7.19
   1   2 -28  176.95    6.76
  -1  -2 -28  177.02    7.40
  -1   2  27   69.08    4.85
   1  -2  27   78.61    4.97
  -1  -2 -27   72.33    4.70
  -1  -2 -27   73.83    5.04
  -1   2  26 1140.53   24.50
   1   2 -26 1074.42   23.82
   1  -2  26 1120.72   24.18
   1   2 -26 1129.04   24.16
  -1  -2 -26 1143.82   24.25
  -1  -2 -26 1073.23   24.34
   1  -2  25   43.18    4.00
   1   2 -25   36.72    3.89
  -1   2  25   39.09    3.95
  -1  -2 -25   41.01    3.81
   1   2 -25   34.75    3.54
  -1  -2 -25   35.65    3.90
   1   2 -24  188.80    7.86
  -1   2  24  185.85    7.98
   1  -2  24  179.45    7.75
  -1  -2 -24  173.66    7.96
  -1  -2 -24  188.87    7.87
   1   2 -24  184.29    7.75
  -1   2  23  325.07   22.53
  -1  -2 -23  335.33   11.48
   1   2 -23  348.46   11.15
  -1  -2 -23  357.91   11.28
  -1   2  23  369.84   11.56
   1   2 -23  352.08   11.10
  -1  -2 -23  343.33   22.35
  -1   2  23  366.57   22.07
   1  -2  23  370.61   22.14
  -1   2  22  163.02   15.64
  -1  -2 -22  184.65    8.01
  -1  -2 -22  191.48    7.71
   1   2 -22  184.02    7.57
  -1   2  22  180.82    7.69
   1   2 -22  173.62    7.46
  -1  -2 -22  184.36   15.95
  -1   2  22  190.71   15.76
   1  -2  22  161.10   14.23
  -1  -2 -21  162.99   14.74
  -1  -2 -21  149.11    7.10
  -1  -2 -21  143.98    6.61
   1   2 -21  147.29    6.61
  -1   2  21  148.64    6.89
   1   2 -21  141.68    6.60
  -1   2  21  156.92   13.91
   1  -2  21  152.31   13.63
  -1   2  21  149.64   14.72
  -1  -2 -20 2148.75   40.03
  -1  -2 -20 2096.01   39.00
   1   2 -20 2126.08   39.05
  -1   2  20 2093.00   39.14
   1   2 -20 2054.52   38.63
  -1   2  20 2081.34   57.23
   1  -2  20 2035.40   56.39
  -1   2  20 2025.57   60.74
  -1  -2 -19  404.69   23.15
  -1  -2 -19  392.73   11.80
  -1  -2 -19  367.03   10.76
   1   2 -19  368.92   10.73
   1   2 -19  351.62   10.53
  -1   2  19  393.30   20.83
   1  -2  19  352.50   19.72
  -1   2  19  348.89   22.31
  -1  -2 -18   99.25    5.06
   1   2 -18   95.11    4.89
  -1   2  18  113.19   10.80
   1  -2  18  112.82   10.65
  -1  -2 -18  126.06   12.96
  -1   2  18  121.50   12.53
  -1  -2 -17  321.63    9.35
   1   2 -17  307.15    9.24
   1  -2  17  314.44   17.31
  -1   2  17  326.86   17.89
  -1  -2 -17  369.88   21.79
  -1   2  17  326.82   20.57
  -1  -2 -16 1069.59   21.75
   1   2 -16 1097.88   21.84
   1  -2  16 1127.97   34.22
  -1   2  16 1057.93   33.85
  -1  -2 -16 1160.40   40.86
  -1   2  16 1164.60   40.91
   1   2 -15  643.26   14.36
  -1  -2 -15  632.63   14.30
   1  -2  15  640.44   23.75
  -1   2  15  661.13   24.49
  -1  -2 -15  714.82   30.38
  -1   2  15  678.36   30.34
  -1  -2 -15  640.98   24.56
  -1  -2 -14 1622.61   29.96
   1   2 -14 1662.00   30.07
   1  -2  14 1708.17   42.26
  -1   2  14 1734.56   42.94
  -1  -2 -14 1724.72   43.40
  -1   2  14 1656.12   49.67
  -1  -2 -14 1816.19   51.03
   1  -2  13  429.97   17.50
  -1   2  13  418.32   17.53
  -1  -2 -13  407.48   17.67
  -1   2  13  406.72   20.88
  -1  -2 -13  433.30   21.39
  -1   2  12  223.43   11.95
   1  -2  12  225.39   11.90
  -1  -2 -12  217.98   12.20
  -1   2  12  220.99   14.03
  -1  -2 -12  250.19   15.03
   1  -2  11 1503.22   36.01
  -1   2  11 1522.73   36.38
  -1  -2 -11 1508.19   36.85
  -1   2  11 1474.48   39.81
  -1  -2 -11 1596.59   41.12
  -1   2  10 1645.28   37.62
   1  -2  10 1669.24   37.58
  -1  -2 -10 1704.30   41.67
  -1  -2 -10 1676.60   38.39
  -1   2  10 1648.78   40.68
  -1  -2  -9   75.31    6.15
  -1  -2  -9   94.55    7.57
  -1   2   9   79.31    6.83
  -1   2   9   71.73    5.84
   1  -2   9   73.73    5.86
  -1  -2  -8  808.03   22.13
  -1  -2  -8  895.93   24.65
  -1   2   8  881.48   24.19
   1  -2   8  822.07   21.68
  -1   2   8  840.67   22.01
  -1  -2  -7  715.92   19.33
  -1  -2  -7  738.78   21.01
  -1   2   7  717.09   20.76
   1  -2   7  701.74   18.63
  -1   2   7  702.17   18.86
  -1  -2  -6  672.66   17.85
  -1  -2  -6  687.21   19.47
  -1   2   6  678.11   19.36
  -1   2   6  675.56   17.64
   1  -2   6  663.60   17.31
  -1  -2  -5  987.65   22.47
  -1  -2  -5 1009.69   24.24
  -1  -2  -5  984.99   21.68
  -1   2   5  961.21   24.21
   1  -2   5 1016.10   22.08
  -1  -2  -5  988.29   23.37
  -1  -2  -4 4621.62   77.93
  -1  -2  -4 4646.68   80.20
  -1  -2  -4 4632.31   77.66
  -1   2   4 4581.50   80.31
   1  -2   4 4531.10   77.22
  -1  -2  -4 4610.04   79.28
  -1  -2  -3  444.96   12.11
  -1  -2  -3  444.36   13.53
  -1   2   3  456.44   13.70
  -1  -2  -3  452.50   12.44
  -1  -2  -3  433.15   13.08
  -1  -2  -2  476.76   12.34
  -1  -2  -2  495.83   14.00
  -1  -2  -2  469.12   12.97
  -1   2   2  481.14   13.89
  -1  -2  -2  479.61   13.69
   1  -2   1 1309.81   25.26
  -1  -2  -1 1286.69   25.20
  -1   2   1 1300.76   27.01
  -1  -2  -1 1304.83   27.38
  -1   2   1 1285.78   27.27
  -1  -2  -1 1323.00   26.95
  -1  -2  -1 1288.89   27.33
   1  -2   0  289.91    8.56
  -1  -2   0  282.26    8.41
  -1   2   0  290.21    9.93
  -1  -2   0  287.52    9.84
  -1   2   0  300.40    9.95
  -1  -2   0  292.52    9.87
  -1  -2   0  282.79   10.01
  -1  -2   1 1307.76   25.13
   1  -2  -1 1293.46   25.30
  -1  -2   1 1302.38   26.99
  -1   2  -1 1298.32   27.35
  -1  -2   1 1337.17   27.53
  -1   2  -1 1284.94   26.81
  -1  -2   1 1276.49   27.53
   1  -2  -2  466.21   12.33
  -1   2  -2  474.24   13.75
  -1   2  -2  478.83   13.12
  -1  -2   2  494.49   13.95
  -1  -2   2  484.91   14.04
   1  -2  -3  443.12   12.15
  -1   2  -3  421.45   13.11
  -1  -2   3  437.74   13.29
  -1   2  -3  441.23   12.30
  -1  -2   3  422.80   13.30
   1  -2  -4 4652.20   78.15
  -1   2  -4 4551.76   79.91
  -1   2  -4 4563.37   77.48
  -1  -2   4 4612.18   79.91
  -1  -2   4 4611.60   77.54
   1  -2  -5  994.17   22.85
  -1   2  -5 1013.32   24.31
  -1   2  -5 1001.26   21.67
  -1  -2   5  985.81   23.96
  -1  -2   5 1027.35   22.47
   1  -2  -6  656.18   17.84
  -1   2  -6  686.41   19.22
  -1  -2   6  683.53   19.08
   1   2   6  680.31   17.77
  -1  -2   6  662.89   17.41
   1  -2  -7  700.90   19.37
  -1   2  -7  708.49   20.48
  -1  -2   7  724.78   20.59
   1   2   7  733.18   19.23
  -1  -2   7  709.05   18.95
   1  -2  -8  853.88   22.63
  -1   2  -8  883.03   24.08
  -1  -2   8  860.16   23.87
  -1  -2   8  820.20   21.86
   1   2   8  813.40   21.79
   1  -2  -9   71.78    6.06
  -1   2  -9   84.60    6.94
  -1  -2   9   75.57    6.59
   1   2   9   84.41    6.32
  -1  -2   9   81.59    6.19
  -1  -2  10 1751.94   40.82
   1  -2 -10 1650.29   38.48
  -1   2 -10 1712.68   40.54
   1   2  10 1638.77   37.66
  -1  -2  10 1642.00   37.83
   1  -2 -11 1500.47   37.15
  -1  -2  11 1574.55   40.10
  -1   2 -11 1584.78   39.87
  -1  -2  11 1556.85   36.97
   1   2  11 1514.84   36.59
   1  -2 -12  236.09   12.62
  -1  -2  12  237.30   14.49
  -1   2 -12  244.95   14.10
  -1  -2  12  223.90   12.05
   1   2  12  214.17   11.76
  -1  -2  13  402.76   20.43
   1  -2 -13  405.84   17.64
  -1  -2  13  419.22   17.45
   1   2  13  406.20   17.30
  -1   2 -13  423.61   20.08
  -1   2 -14 1629.31   30.11
   1  -2 -14 1672.24   30.17
  -1  -2  14 1651.52   49.15
   1  -2 -14 1694.97   43.29
  -1  -2  14 1697.46   42.61
   1   2  14 1766.05   43.33
  -1   2 -14 1808.82   48.83
   1  -2 -15  639.69   14.42
  -1   2 -15  644.99   14.50
   1  -2 -15  670.71   25.13
  -1  -2  15  682.20   29.61
   1   2  15  681.98   24.87
  -1  -2  15  667.34   24.57
  -1   2 -15  699.74   28.99
   1  -2 -16 1109.33   22.11
  -1   2 -16 1090.93   22.06
  -1  -2  16 1122.93   40.36
  -1  -2  16 1152.56   35.08
   1   2  16 1120.55   34.88
  -1   2 -16 1133.90   39.40
   1  -2 -17  304.30    9.11
  -1   2 -17  301.08    9.12
  -1  -2  17  321.94   20.58
  -1  -2  17  313.29   17.43
   1   2  17  347.17   18.48
  -1   2 -17  315.47   19.79
  -1   2 -18  107.11    5.23
   1  -2 -18   93.77    4.93
  -1  -2  18  111.21   12.46
   1   2  18   99.23   10.45
  -1  -2  18   88.72    9.61
  -1   2 -18  125.16   12.44
   1  -2 -19  362.10   10.70
  -1   2 -19  363.90   11.42
   1  -2 -19  382.47   10.99
  -1   2 -19  367.48   10.80
  -1  -2  19  370.42   23.30
   1   2  19  393.15   21.08
  -1  -2  19  425.77   21.74
  -1   2 -19  377.64   22.08
   1  -2 -20 2048.08   38.76
   1   2  20 2116.36   39.23
  -1   2 -20 2080.26   39.74
   1  -2 -20 2128.82   39.18
  -1   2 -20 2130.11   39.12
  -1  -2  20 2100.84   62.28
   1   2  20 2097.64   57.56
  -1  -2  20 2147.07   57.83
  -1   2 -20 2130.54   60.20
   1  -2 -21  138.84    6.60
   1   2  21  148.52    6.77
  -1   2 -21  139.83   13.98
  -1   2 -21  136.48    6.80
   1  -2 -21  141.50    6.58
  -1   2 -21  152.45    6.77
   1   2  21  149.71   13.65
  -1  -2  21  148.70   13.60
  -1  -2  21  142.04   14.81
   1   2  22  186.68    7.82
   1  -2 -22  187.60    7.76
  -1  -2  22  162.48   16.02
  -1   2 -22  183.39    7.94
  -1   2 -22  185.29    7.96
   1  -2 -22  196.60    7.83
  -1   2 -22  180.76    7.58
   1   2  22  171.18   14.82
  -1  -2  22  173.83   14.95
  -1   2 -22  171.34   15.45
   1   2  23  357.83   11.42
   1  -2 -23  333.97   11.00
  -1  -2  23  318.87   23.08
  -1   2 -23  356.67   11.65
   1  -2 -23  377.95   11.50
  -1   2 -23  350.95   11.20
   1   2  23  350.62   21.71
  -1  -2  23  372.99   22.38
  -1   2 -23  352.46   11.32
  -1   2 -23  343.72   22.24
  -1   2 -24  187.47    8.17
  -1   2 -24  170.91    7.66
   1   2  24  177.90    7.78
  -1  -2  24  191.19    7.96
   1  -2 -24  180.98    7.80
   1  -2 -24  183.41    7.77
  -1   2 -24  189.28    7.82
  -1   2 -25   37.35    3.97
  -1   2 -25   39.80    4.03
   1   2  25   37.41    3.81
  -1  -2  25   36.29    3.85
   1  -2 -25   40.91    3.75
  -1   2 -25   35.95    3.57
  -1   2 -26 1074.88   24.06
  -1   2 -26 1080.58   23.53
   1   2  26 1090.54   23.97
  -1  -2  26 1094.20   23.84
  -1   2 -26 1084.94   23.78
   1  -2 -26 1149.18   24.07
  -1   2 -27   70.05    4.89
  -1   2 -27   68.53    4.68
  -1  -2  27   72.52    4.83
   1   2  27   71.49    4.89
   1  -2 -27   71.96    4.73
   1  -2 -28  173.05    6.75
  -1   2 -28  168.99    7.24
  -1   2 -28  163.01    6.77
   1  -2 -28  184.56    7.21
   1   2  28  169.39    7.14
  -1  -2  28  176.51    7.22
   1   2  29  187.69    7.25
  -1  -2  29  193.57    7.26
  -1   2 -29  195.39    7.46
   1  -2 -29  191.02    6.95
  -1   2 -29  188.95    6.86
   1  -2 -29  185.49    7.05
   1   2  29  186.83    7.17
   1   2  30  510.45   12.52
  -1  -2  30  506.06   12.39
  -1   2 -30  480.49   12.48
   1  -2 -30  518.99   12.34
  -1   2 -30  487.59   11.75
   1  -2 -30  479.22   12.15
   1   2  30  490.36   12.31
  -1   2 -31  118.53    5.18
   1  -2 -31  127.96    5.13
   1   2  31  122.63    5.04
   1  -2 -31  122.44    4.90
   1   2  31  129.24    5.19
  -1  -2  31  129.25    5.15
  -1   2 -32  600.91   13.19
   1  -2 -32  618.52   13.09
   1   2  32  606.70   12.92
   1   2  32  617.56   13.04
  -1   2 -33  164.58    5.16
   1  -2 -33  171.53    5.10
   1   2  33  167.55    4.95
   1   2  33  168.37    4.99
   1  -2 -34   12.54    1.34
   1  -3  33  173.03    4.62
   1   3 -33  175.69    4.69
  -1  -3 -33  175.42    4.77
  -1  -3 -32  140.46    4.85
   1  -3  32  141.57    4.75
  -1  -3 -32  142.44    4.85
  -1  -3 -31  223.79    6.70
  -1   3  31  218.71    6.87
   1  -3  31  226.66    6.81
  -1  -3 -31  229.20    6.92
  -1  -3 -30  240.13    7.51
   1  -3  30  247.02    7.65
  -1   3  30  245.47    7.76
  -1  -3 -30  228.17    7.52
   1   3 -30  234.12    7.20
  -1  -3 -29   57.98    3.81
  -1   3  29   56.13    4.01
   1  -3  29   56.46    3.92
  -1  -3 -29   53.60    3.89
   1   3 -29   59.00    3.74
  -1  -3 -28  624.03   15.19
  -1   3  28  635.88   15.53
   1  -3  28  620.54   15.17
   1   3 -28  624.81   14.45
  -1  -3 -28  628.14   15.30
  -1  -3 -27  126.08    6.07
  -1   3  27  130.36    6.38
   1  -3  27  125.09    6.12
  -1  -3 -27  131.26    6.26
   1   3 -27  134.74    5.72
  -1  -3 -26   19.48    2.93
   1  -3  26   21.46    3.22
  -1   3  26   17.19    2.95
  -1  -3 -26   16.97    3.03
  -1  -3 -25  515.33   14.00
  -1   3  25  502.70   14.13
  -1  -3 -25  498.45   14.07
  -1  -3 -24  453.95   13.09
  -1   3  24  448.24   13.15
  -1  -3 -24  445.48   13.07
  -1  -3 -23   42.47    3.80
  -1  -3 -23   41.70    4.04
  -1   3  23   37.12    3.85
  -1  -3 -22  647.38   16.49
   1   3 -22  645.19   16.26
  -1  -3 -22  642.69   16.31
  -1   3  22  606.35   30.21
  -1   3  22  658.16   29.93
   1  -3  22  673.99   29.96
  -1  -3 -22  612.08   29.49
  -1   3  22  627.46   16.35
  -1  -3 -21  336.06   10.88
   1   3 -21  332.68   10.60
  -1  -3 -21  350.09   10.84
  -1   3  21  372.99   21.62
   1  -3  21  341.59   20.59
  -1  -3 -21  338.60   21.05
  -1   3  21  335.60   10.82
   1   3 -21  327.23   10.45
  -1  -3 -20  642.80   16.07
  -1  -3 -20  615.07   15.48
   1   3 -20  613.76   15.42
  -1   3  20  569.77   28.69
  -1   3  20  633.77   28.37
   1  -3  20  642.90   28.16
  -1  -3 -20  641.07   29.18
   1   3 -20  606.83   15.26
  -1   3  20  606.13   15.51
  -1  -3 -19  846.18   19.30
  -1  -3 -19  823.17   18.76
   1   3 -19  831.22   18.79
  -1  -3 -19  844.44   33.36
   1  -3  19  836.12   31.85
  -1   3  19  790.34   31.54
  -1   3  19  838.24   18.96
   1   3 -19  815.85   18.50
  -1   3  19  772.97   33.38
  -1  -3 -18  781.31   17.82
   1   3 -18  787.94   17.81
  -1   3  18  801.47   32.55
  -1   3  18  818.26   31.13
   1  -3  18  801.87   30.45
  -1  -3 -18  817.67   32.40
   1   3 -18  780.99   17.65
  -1  -3 -17   19.90    2.49
   1   3 -17   17.40    2.43
  -1  -3 -17   17.22    5.16
  -1   3  17   18.06    5.10
  -1  -3 -17   17.57    4.70
  -1   3  17   19.69    4.95
   1  -3  17   25.56    5.45
  -1   3  16  968.36   32.53
   1  -3  16  990.92   32.42
  -1  -3 -16 1020.60   36.00
  -1   3  16  997.42   35.27
  -1  -3 -16  984.50   33.44
  -1  -3 -16  954.00   20.09
   1   3 -16  945.15   19.97
  -1   3  15 1167.33   35.82
   1  -3  15 1243.94   36.19
  -1  -3 -15 1236.51   39.50
  -1  -3 -15 1221.46   37.01
  -1   3  15 1186.65   38.90
  -1  -3 -15 1181.79   23.46
   1   3 -15 1205.24   23.50
   1   3 -14  358.75    9.47
  -1  -3 -14  343.62    9.38
  -1   3  14  334.10   16.79
   1  -3  14  355.30   17.02
  -1  -3 -14  344.78   17.41
  -1   3  14  324.71   18.25
  -1  -3 -14  376.85   19.31
   1   3 -13  235.54    7.07
  -1   3  13  227.00   13.12
   1  -3  13  252.30   13.62
  -1  -3 -13  222.62    6.94
  -1  -3 -13  246.10   15.14
  -1  -3 -13  224.15   13.43
  -1   3  13  201.91   13.66
  -1  -3 -12 1265.72   23.90
  -1   3  12 1323.07   34.93
   1  -3  12 1348.72   34.89
  -1  -3 -12 1383.67   37.67
  -1   3  12 1227.92   36.43
  -1  -3 -12 1317.57   35.60
   1  -3  11  490.64   18.22
  -1   3  11  472.74   18.04
  -1  -3 -11  462.87   18.98
  -1  -3 -11  446.72   18.17
  -1   3  11  481.33   19.22
  -1   3  10 1738.74   40.71
   1  -3  10 1763.42   40.44
  -1  -3 -10 1851.80   42.65
  -1  -3 -10 1757.00   41.54
  -1   3  10 1765.35   41.62
   1  -3   9 1693.66   38.40
  -1  -3  -9 1793.29   40.32
  -1  -3  -9 1681.58   39.41
  -1   3   9 1689.28   39.28
   1  -3   8  287.79   11.97
  -1  -3  -8  265.66   12.21
  -1   3   8  291.88   12.51
   1  -3   7  680.16   19.44
  -1  -3  -7  697.91   20.30
  -1  -3  -7  693.52   20.38
  -1   3   7  705.36   20.31
   1  -3   6 4185.87   75.52
  -1  -3  -6 4253.35   76.72
  -1   3   6 4299.22   76.39
  -1  -3  -6 4263.01   76.51
  -1  -3  -5  635.17   18.20
  -1   3   5  621.16   17.80
   1  -3   5  635.56   17.59
  -1  -3  -5  659.85   18.22
  -1  -3  -4  921.68   22.16
  -1  -3  -4  877.56   22.13
  -1  -3  -4  907.15   19.94
  -1   3   4  892.11   21.97
  -1  -3  -3 1747.78   34.55
  -1  -3  -3 1751.94   32.20
  -1   3   3 1723.74   34.04
  -1  -3  -3 1766.79   34.21
   1  -3   2  859.14   20.43
  -1  -3  -2  799.97   19.95
  -1   3   2  791.78   19.51
  -1  -3  -2  833.04   18.70
  -1  -3  -2  808.74   19.62
   1  -3   1  965.72   22.14
  -1  -3  -1  943.13   21.94
  -1   3   1  954.90   21.48
  -1  -3  -1  925.20   20.72
  -1  -3  -1  930.87   21.34
   1  -3   0  912.56   21.34
  -1  -3   0  935.82   21.39
  -1   3   0  911.57   20.56
  -1  -3   0  921.70   20.63
  -1   3   0  885.22   20.52
  -1  -3   0  889.74   20.48
  -1  -3   1  936.74   21.94
   1  -3  -1  951.80   22.16
  -1  -3   1  944.32   21.55
  -1   3  -1  977.19   21.16
  -1  -3   1  957.04   21.22
  -1   3  -1  950.29   21.62
  -1  -3   2  833.92   20.06
   1  -3  -2  799.50   19.97
  -1   3  -2  819.52   18.60
  -1  -3   2  799.47   19.56
  -1   3  -2  807.68   19.56
   1  -3  -3 1683.63   35.15
  -1  -3   3 1796.81   35.10
  -1   3  -3 1720.76   32.92
  -1   3  -3 1691.07   34.60
   1  -3  -4  883.46   22.26
  -1  -3   4  914.48   21.99
  -1   3  -4  902.32   19.75
  -1   3  -4  887.07   21.81
   1  -3  -5  637.12   18.38
  -1   3  -5  620.68   17.77
  -1  -3   5  659.07   18.08
  -1  -3   5  654.81   17.89
   1  -3  -6 4185.41   76.70
  -1   3  -6 4256.39   76.35
  -1  -3   6 4368.71   76.46
  -1  -3   6 4197.49   75.73
   1  -3  -7  661.70   19.97
  -1   3  -7  660.47   19.60
  -1  -3   7  677.19   19.72
  -1  -3   7  687.98   19.51
   1  -3  -8  305.16   13.12
  -1   3  -8  286.44   12.44
  -1  -3   8  298.48   12.66
  -1  -3   8  306.29   12.52
   1  -3  -9 1642.81   39.01
  -1   3  -9 1680.69   38.70
  -1  -3   9 1713.98   39.01
  -1  -3   9 1702.84   38.47
   1  -3 -10 1770.57   41.76
  -1   3 -10 1738.69   41.07
  -1  -3  10 1803.75   41.72
   1   3  10 1746.90   40.73
  -1  -3  10 1801.05   40.93
   1  -3 -11  475.69   18.65
   1   3  11  445.82   17.61
  -1  -3  11  463.85   17.85
  -1   3 -11  454.77   18.12
  -1  -3  11  442.14   18.09
  -1   3 -12 1264.76   23.75
   1  -3 -12 1264.02   23.80
   1   3  12 1305.20   34.67
  -1  -3  12 1319.50   34.85
  -1   3 -12 1325.21   35.93
  -1  -3  12 1255.94   36.11
   1  -3 -12 1328.24   35.74
  -1   3 -13  225.14    6.99
   1  -3 -13  231.15    7.08
   1   3  13  235.99   13.38
  -1  -3  13  228.57   13.12
  -1   3 -13  226.12   13.72
  -1  -3  13  235.06   14.24
   1  -3 -13  258.96   14.37
  -1   3 -14  341.76    9.37
   1  -3 -14  343.92    9.39
   1   3  14  355.84   17.24
  -1  -3  14  370.55   17.62
  -1   3 -14  355.75   18.20
   1  -3 -14  373.04   18.09
  -1  -3  14  367.70   19.16
  -1   3 -15 1177.58   23.35
  -1   3 -15 1207.60   38.04
   1   3  15 1197.81   36.14
  -1  -3  15 1195.80   36.00
   1  -3 -15 1239.95   37.28
  -1  -3  15 1200.67   38.68
   1  -3 -15 1191.10   23.41
   1  -3 -16  986.81   33.51
  -1  -3  16  990.47   35.21
   1  -3 -16  963.25   20.15
  -1   3 -16  948.44   20.04
   1   3  16 1008.22   33.30
  -1  -3  16  981.52   32.62
  -1   3 -16  902.25   33.40
   1  -3 -17   15.51    2.26
  -1   3 -17   17.03    2.41
   1   3  17   16.05    4.80
  -1  -3  17   10.84    3.99
  -1  -3  17   20.93    5.32
   1  -3 -17   18.27    5.01
  -1   3 -17   22.55    5.47
  -1   3 -18  752.23   17.38
   1  -3 -18  882.15   32.57
  -1  -3  18  774.17   32.22
   1   3  18  779.66   30.71
  -1  -3  18  835.39   31.27
   1  -3 -18  820.49   18.10
  -1   3 -18  786.76   17.92
  -1   3 -18  767.78   31.16
   1   3  19  835.42   18.93
   1  -3 -19  816.36   18.54
  -1  -3  19  789.84   33.78
  -1  -3  19  857.23   32.57
   1   3  19  887.84   33.37
   1  -3 -19  841.39   18.83
  -1   3 -19  818.16   18.72
  -1   3 -19  790.71   18.76
  -1   3 -19  793.51   32.20
   1   3  20  609.65   15.56
   1  -3 -20  594.69   15.25
   1   3  20  611.62   27.98
  -1  -3  20  637.89   28.14
  -1   3 -20  625.47   15.58
   1  -3 -20  632.42   15.61
  -1  -3  20  579.82   29.12
  -1   3 -20  619.42   15.70
  -1   3 -20  579.88   27.80
   1   3  21  355.62   11.07
   1   3  21  341.57   20.96
  -1  -3  21  371.16   21.47
  -1   3 -21  338.22   10.75
   1  -3 -21  333.74   10.70
  -1   3 -21  322.64   11.15
  -1  -3  21  326.94   22.47
  -1   3 -21  337.39   10.85
  -1   3 -21  312.50   20.45
   1   3  22  637.85   16.30
   1   3  22  647.26   29.77
  -1  -3  22  659.52   29.80
  -1   3 -22  638.59   16.67
  -1   3 -22  545.42   27.76
  -1  -3  22  616.43   30.56
  -1   3 -22  613.38   16.02
   1  -3 -22  646.66   16.24
  -1   3 -22  619.57   16.03
  -1   3 -23   43.40    4.27
   1   3  23   45.37    4.20
   1  -3 -23   41.38    3.76
  -1   3 -23   44.29    4.06
  -1   3 -24  426.40   12.97
   1   3  24  432.57   12.91
   1  -3 -24  449.89   12.94
  -1   3 -24  455.54   13.00
  -1   3 -25  491.68   13.97
   1   3  25  494.47   13.95
   1  -3 -25  518.52   13.92
  -1   3 -25  489.29   13.70
  -1   3 -26   18.19    3.29
   1   3  26   18.92    3.09
  -1  -3  26   19.89    3.05
   1  -3 -26   16.04    2.64
  -1   3 -26   16.82    2.98
  -1   3 -27  126.13    6.26
   1   3  27  117.82    6.09
  -1  -3  27  129.10    6.23
   1  -3 -27  129.12    6.11
  -1   3 -27  129.76    6.18
   1  -3 -27  128.63    5.72
   1   3  28  620.76   15.39
  -1   3 -28  623.52   15.26
   1   3  28  626.80   15.38
  -1  -3  28  635.22   15.27
   1  -3 -28  623.99   15.14
   1  -3 -28  651.64   14.80
  -1   3 -28  605.95   15.07
   1   3  29   56.32    3.91
  -1   3 -29   57.79    4.00
   1   3  29   59.21    4.07
  -1  -3  29   57.86    3.96
   1  -3 -29   54.33    3.70
   1  -3 -29   59.12    3.79
  -1   3 -29   59.41    3.99
   1   3  30  233.80    7.56
  -1   3 -30  239.13    7.48
  -1  -3  30  233.84    7.48
   1   3  30  224.93    7.47
   1  -3 -30  231.91    7.36
  -1   3 -30  230.57    7.48
   1  -3 -30  250.57    7.49
   1   3  31  227.99    6.93
  -1   3 -31  233.96    6.78
  -1  -3  31  227.50    6.87
   1   3  31  232.49    7.05
   1  -3 -31  221.07    6.71
   1  -3 -31  237.27    6.88
   1   3  32  153.71    5.04
   1  -3 -32  153.94    4.91
  -1   3 -32  147.10    4.62
   1   3  32  153.96    5.02
   1   3  32  136.53    4.75
   1   3  33  180.28    4.86
   1  -3 -33  172.51    4.71
   1   3  33  177.53    4.92
   1   4 -33  228.38    4.64
  -1   4  33   79.15    3.50
   1   4 -32  216.31    5.83
   1   4 -32  211.04    5.96
   1  -4  32  222.29    5.72
  -1  -4 -31  107.88    4.08
   1   4 -31  109.91    4.53
   1  -4  31  114.96    4.34
  -1  -4 -31  107.66    4.06
  -1  -4 -30  123.63    4.90
  -1  -4 -30  132.51    5.04
  -1  -4 -30  129.36    4.94
  -1   4  30  134.44    5.37
   1  -4  30  134.46    5.16
  -1  -4 -29  361.76    9.89
  -1  -4 -29  352.97    9.62
  -1   4  29  375.51   10.27
   1  -4  29  372.33    9.96
  -1  -4 -28   58.33    3.82
  -1  -4 -28   57.35    3.93
  -1   4  28   55.66    4.00
   1  -4  28   56.55    3.91
  -1  -4 -27  327.66    9.99
   1   4 -27  333.36    9.32
  -1  -4 -27  320.27    9.81
   1  -4  27  316.11    9.88
  -1   4  27  328.05   10.31
  -1  -4 -26  453.08   12.62
   1   4 -26  453.98   11.59
  -1  -4 -26  456.32   12.50
  -1   4  26  451.84   12.88
  -1  -4 -25  286.18    9.61
  -1  -4 -25  271.53    9.33
  -1   4  25  268.13    9.67
  -1  -4 -24    6.21    2.11
  -1  -4 -24    4.04    2.10
  -1   4  24    5.00    2.30
  -1  -4 -23  602.14   15.54
  -1  -4 -23  592.15   15.31
  -1   4  23  592.24   15.75
  -1  -4 -22   77.38    5.06
  -1   4  22   92.77    5.60
  -1  -4 -22   84.25    5.20
  -1  -4 -21  648.88   16.15
  -1  -4 -21  607.87   27.96
  -1  -4 -21  656.87   16.36
  -1   4  21  653.94   16.57
   1  -4  21  653.29   29.29
  -1  -4 -20  814.60   18.79
  -1   4  20  732.40   32.32
  -1  -4 -20  801.98   32.29
  -1  -4 -20  816.93   18.88
  -1   4  20  784.57   18.85
   1  -4  20  850.11   33.24
  -1  -4 -19  326.57   10.37
  -1   4  19  324.92   20.11
  -1  -4 -19  336.92   20.40
  -1   4  19  330.43   10.55
  -1  -4 -19  347.18   20.07
   1  -4  19  354.39   20.20
  -1  -4 -19  344.16   10.55
  -1  -4 -18  245.58   16.98
  -1   4  18  209.82   15.68
  -1   4  18  229.47    8.40
   1  -4  18  258.00   16.66
  -1  -4 -18  236.90   16.09
  -1  -4 -18  237.74    8.38
  -1  -4 -17 1346.66   42.34
  -1   4  17 1303.57   41.19
   1   4 -17 1312.32   25.31
   1  -4  17 1324.35   40.96
  -1  -4 -17 1337.84   41.22
  -1  -4 -17 1301.67   26.23
   1  -4  16  686.66   27.13
  -1  -4 -16  673.38   15.81
  -1  -4 -16  689.04   27.27
  -1  -4 -16  678.44   27.81
  -1   4  16  673.42   27.30
   1  -4  15  251.85   15.41
  -1  -4 -15  246.62    8.04
  -1  -4 -15  239.66   14.99
  -1  -4 -15  253.52   15.94
  -1   4  15  250.07   15.59
   1  -4  14  742.61   26.90
  -1  -4 -14  728.50   16.24
  -1  -4 -14  765.77   27.11
  -1  -4 -14  728.64   27.55
  -1   4  14  741.08   27.28
  -1   4  13  395.63   19.02
  -1  -4 -13  417.78   10.80
   1  -4  13  442.27   19.36
  -1  -4 -13  474.79   19.70
  -1  -4 -13  445.08   20.06
  -1   4  12  170.40   11.16
  -1  -4 -12  167.70    5.98
   1  -4  12  160.94   11.06
  -1  -4 -12  171.82   11.85
  -1   4  11 1792.39   43.45
  -1  -4 -11 1741.61   31.83
   1  -4  11 1823.22   43.60
  -1  -4 -11 1870.50   45.31
   1  -4  10  301.64   14.32
  -1   4  10  337.13   14.72
  -1  -4 -10  332.27   15.60
  -1  -4 -10  333.27   14.64
   1  -4   9  295.19   13.59
  -1   4   9  286.30   12.95
  -1  -4  -9  300.95   14.31
  -1  -4  -9  315.02   13.64
   1  -4   8  761.24   22.78
  -1  -4  -8  774.41   22.20
  -1  -4  -8  712.78   23.06
  -1   4   8  738.28   21.55
  -1  -4  -7  553.87   17.46
  -1  -4  -7  528.20   18.67
   1  -4   7  531.44   17.94
  -1   4   7  504.57   16.66
  -1   4   6  929.91   23.68
   1  -4   6  926.77   24.89
   1  -4   6  915.31   19.81
  -1  -4  -6  958.93   23.98
  -1  -4  -6  901.22   25.48
  -1  -4  -5 1411.13   30.88
  -1  -4  -5 1363.45   33.15
  -1   4   5 1401.65   30.77
  -1  -4  -4 1672.78   34.58
  -1  -4  -4 1673.58   37.68
  -1   4   4 1713.89   34.82
  -1  -4  -3  195.93    8.23
  -1  -4  -3  196.01    9.84
   1  -4   3  206.53   10.11
  -1   4   3  202.96    8.36
  -1  -4  -2 2089.65   39.94
   1  -4   2 2096.98   43.85
  -1  -4  -2 2086.11   43.76
  -1   4   2 2188.89   40.30
  -1  -4  -2 2121.83   38.67
  -1  -4  -1 1439.11   28.82
   1  -4   1 1410.74   32.45
  -1  -4  -1 1395.00   32.24
  -1  -4  -1 1428.12   27.96
  -1   4   1 1444.47   28.79
   1  -4   0   48.01    4.77
  -1  -4   0   52.69    4.89
  -1   4   0   47.49    3.57
  -1  -4   0   43.03    3.41
  -1   4  -1 1424.70   28.87
  -1  -4   1 1445.44   32.59
   1  -4  -1 1449.26   32.71
  -1   4  -1 1437.54   28.04
  -1  -4   1 1404.81   28.64
  -1   4  -2 2119.44   40.04
  -1  -4   2 2178.21   43.90
   1  -4  -2 2067.46   43.67
  -1  -4   2 2094.78   39.92
  -1   4  -2 2101.58   38.35
  -1   4  -3  191.08    8.19
   1  -4  -3  186.57    9.60
  -1  -4   3  207.96   10.03
  -1  -4   3  187.26    8.05
  -1   4  -4 1650.47   33.94
   1  -4  -4 1648.34   37.19
  -1  -4   4 1643.60   33.93
  -1   4  -5 1358.67   30.28
   1  -4  -5 1393.84   33.37
  -1  -4   5 1402.49   30.55
  -1   4  -6  922.31   23.32
   1  -4  -6  896.51   25.42
  -1  -4   6  900.15   24.68
  -1  -4   6  922.41   23.36
  -1   4  -7  527.57   16.83
   1  -4  -7  502.15   18.14
  -1  -4   7  507.58   17.60
  -1  -4   7  508.54   16.61
   1  -4  -8  727.09   23.16
  -1   4  -8  730.51   21.36
  -1  -4   8  746.73   22.62
  -1  -4   8  728.21   21.47
   1  -4  -9  293.53   14.23
  -1   4  -9  298.45   13.08
  -1  -4   9  298.41   13.62
  -1  -4   9  288.69   12.90
   1  -4 -10  338.04   15.70
  -1  -4  10  303.99   14.38
  -1   4 -10  309.05   13.94
  -1  -4  10  317.98   14.15
  -1   4 -11 1824.41   42.56
   1  -4 -11 1852.81   45.16
   1  -4 -11 1781.93   31.89
  -1  -4  11 1836.45   43.90
  -1  -4  11 1729.79   42.63
  -1   4 -12  169.96   10.91
   1  -4 -12  165.81   11.70
   1  -4 -12  166.38    5.91
  -1  -4  12  172.97   11.43
  -1  -4  12  181.37   11.49
  -1   4 -13  434.27   18.68
   1  -4 -13  453.27   20.44
  -1  -4  13  437.54   19.13
  -1  -4  13  441.21   19.49
   1  -4 -13  419.41   10.84
   1  -4 -14  760.06   28.01
  -1  -4  14  705.61   26.19
  -1  -4  14  765.58   27.31
  -1   4 -14  727.78   26.12
   1  -4 -14  725.88   16.16
  -1  -4  15  239.41   14.98
   1  -4 -15  268.31   16.40
  -1  -4  15  260.77   15.68
  -1   4 -15  213.12   14.04
   1  -4 -15  245.79    7.98
   1  -4 -16  665.65   27.51
  -1  -4  16  638.55   26.50
   1  -4 -16  669.08   15.60
  -1  -4  16  655.54   26.67
  -1   4 -16  653.35   26.18
  -1  -4  17 1340.15   40.98
   1  -4 -17 1295.33   25.61
   1  -4 -17 1314.07   41.56
  -1  -4  17 1230.78   39.85
  -1   4 -17 1237.08   39.27
  -1   4 -17 1214.55   24.87
  -1   4 -18  213.86    7.70
   1  -4 -18  236.69    8.31
  -1   4 -18  227.34    8.15
   1  -4 -18  240.16   16.67
  -1  -4  18  204.25   15.39
   1   4  18  222.99    8.28
  -1   4 -18  211.84    7.83
  -1  -4  18  242.27   16.29
  -1   4 -18  207.66   15.09
  -1   4 -18  229.06    7.96
  -1   4 -19  314.75    9.91
   1   4  19  332.41   10.55
  -1  -4  19  339.49   10.48
  -1   4 -19  314.62   10.01
  -1   4 -19  325.28   10.21
   1  -4 -19  335.16   10.38
  -1  -4  19  280.30   18.81
   1  -4 -19  351.85   20.78
  -1  -4  19  337.56   19.91
  -1   4 -19  304.48   18.82
   1   4  20  815.15   18.97
  -1  -4  20  814.90   18.71
  -1   4 -20  758.24   18.11
  -1   4 -20  806.35   19.47
  -1   4 -20  777.65   18.17
   1  -4 -20  821.38   18.78
  -1  -4  20  680.55   31.30
  -1   4 -20  721.04   30.62
  -1  -4  20  807.24   32.49
   1   4  21  645.95   16.43
   1   4  21  648.98   16.53
  -1  -4  21  658.02   16.34
  -1   4 -21  626.34   15.76
  -1   4 -21  650.52   15.79
  -1   4 -21  652.97   16.90
   1  -4 -21  646.20   16.26
  -1  -4  21  546.22   28.11
  -1  -4  21  679.52   29.87
  -1   4 -21  512.30   26.27
  -1  -4  22   79.16    5.14
   1   4  22   80.87    5.33
   1  -4 -22   80.87    5.06
  -1   4 -22   83.88    5.52
  -1   4 -22   73.35    4.80
   1   4  22   81.92    5.27
   1  -4 -23  594.80   15.37
  -1   4 -23  575.55   15.70
   1   4  23  575.82   15.52
  -1  -4  23  602.24   15.50
  -1   4 -23  566.63   14.79
   1  -4 -24    4.37    1.90
  -1   4 -24    4.64    2.63
  -1  -4  24    4.85    2.36
   1   4  24    5.64    2.42
  -1   4 -24    2.78    2.18
   1  -4 -25  261.43    9.18
  -1   4 -25  266.91    9.67
   1   4  25  265.03    9.51
  -1   4 -25  267.59    9.01
   1  -4 -26  454.46   12.51
  -1   4 -26  433.92   12.76
   1   4  26  449.18   12.76
   1  -4 -26  463.08   11.80
  -1   4 -26  435.79   12.04
   1  -4 -27  328.48   10.01
  -1   4 -27  324.25   10.39
   1   4  27  342.05   10.42
  -1  -4  27  320.44    9.97
   1  -4 -27  328.89    9.48
   1  -4 -28   54.13    3.68
  -1   4 -28   56.54    4.20
   1  -4 -28   61.07    3.76
   1   4  28   51.41    3.88
  -1  -4  28   55.21    3.95
  -1  -4  29  363.55    9.89
   1   4  29  360.53   10.03
   1  -4 -29  350.38    9.73
  -1   4 -29  354.74   10.06
   1  -4 -29  360.54    9.37
   1   4  29  362.83   10.04
   1   4  30  132.07    5.31
  -1  -4  30  129.62    5.11
   1  -4 -30  132.51    5.04
   1  -4 -30  137.83    4.90
  -1   4 -30  129.52    5.32
   1   4  30  135.44    5.19
   1   4  30  140.17    5.39
  -1   4 -31  119.73    4.60
   1  -4 -31  112.16    4.05
   1   4  31  116.73    4.38
   1   4  31  119.73    4.58
   1   4  31  114.74    4.52
  -1   4 -32  214.56    5.75
   1   4  32  224.10    6.01
   1   4  32  216.97    5.87
   1   4  33  249.18    5.78
   1   5 -32  127.85    3.91
   1   5 -31  346.14    7.72
   1  -5  31  343.40    7.40
   1   5 -31  335.87    7.73
   1  -5  30    6.32    1.62
   1   5 -30    6.33    1.92
   1   5 -29   48.76    3.48
  -1   5  29   46.09    3.31
   1  -5  29   44.71    3.10
  -1  -5 -29   48.55    3.09
  -1   5  28  450.19   11.70
   1   5 -28  445.76   11.52
   1  -5  28  445.71   11.30
  -1  -5 -28  442.66   11.32
   1   5 -27  331.96    9.93
  -1   5  27  343.74   10.22
   1  -5  27  326.09    9.74
  -1  -5 -27  345.44    9.91
  -1   5  26  181.00    7.43
  -1  -5 -26  180.44    7.07
  -1   5  25  509.11   13.69
  -1  -5 -25  467.08   12.97
  -1   5  24  289.63   10.05
  -1  -5 -24  300.76    9.87
  -1   5  23  120.77    6.30
  -1  -5 -23  117.70    6.02
  -1  -5 -22   91.15    5.37
  -1   5  22   98.02    5.77
  -1   5  22   84.66    4.79
  -1  -5 -21  627.75   15.84
  -1   5  21  581.84   14.70
  -1   5  21  618.07   16.05
  -1  -5 -20  247.06    8.99
   1  -5  20  255.65   17.77
  -1  -5 -20  228.16   17.34
  -1   5  20  254.27    8.61
  -1   5  20  253.96    9.36
  -1  -5 -19  620.67   15.58
  -1  -5 -19  622.01   28.73
   1  -5  19  596.69   27.55
  -1   5  19  582.11   14.68
  -1   5  19  602.94   15.64
  -1  -5 -18  411.71   11.83
  -1   5  18  371.15   20.35
  -1  -5 -18  393.30   22.28
   1   5 -18  416.90   11.23
   1  -5  18  387.60   21.52
  -1   5  18  375.48   11.03
  -1   5  18  405.97   11.95
  -1  -5 -17   29.67    3.12
  -1   5  17   26.95    5.44
  -1  -5 -17   31.17    6.44
   1  -5  17   24.42    5.64
   1   5 -17   28.19    2.72
  -1   5  17   23.48    2.78
  -1   5  17   28.98    3.28
  -1  -5 -16  277.75   17.89
  -1   5  16  269.61   16.02
   1   5 -16  276.57    8.31
   1  -5  16  292.39   17.71
  -1   5  16  263.84    8.99
  -1  -5 -16  263.97    8.88
   1  -5  15  763.73   29.19
   1   5 -15  758.94   16.19
  -1  -5 -15  746.44   17.14
  -1  -5 -15  780.64   30.37
  -1   5  15  701.24   26.49
   1  -5  14  131.28   11.23
  -1  -5 -14  158.95   12.66
  -1  -5 -14  141.84    5.94
  -1   5  14  112.71    9.77
   1  -5  13 1219.59   36.44
  -1  -5 -13 1184.34   37.31
  -1  -5 -13 1161.14   23.16
   1  -5  12  567.75   22.58
  -1  -5 -12  532.76   22.93
  -1  -5 -12  514.10   12.68
  -1   5  12  537.49   20.18
  -1   5  11  474.10   18.18
  -1  -5 -11  504.09   21.54
   1  -5  11  503.98   20.57
  -1  -5 -11  473.11   11.76
  -1  -5 -11  508.74   18.82
  -1   5  10  245.82   12.01
  -1  -5 -10  245.84   14.29
   1  -5  10  256.05   13.82
  -1  -5 -10  233.89    7.30
  -1  -5 -10  257.92   12.48
  -1   5   9 1516.29   35.56
  -1  -5  -9 1549.58   40.56
   1  -5   9 1547.20   39.09
  -1  -5  -9 1491.99   27.74
  -1  -5  -9 1582.98   36.31
   1  -5   8  312.37   14.72
  -1  -5  -8  303.56    8.23
  -1  -5  -8  303.11   15.16
  -1   5   8  299.00   12.46
  -1  -5  -7 1544.24   39.25
  -1   5   7 1531.31   34.03
   1  -5   7 1526.10   37.98
  -1   5   6  376.65   12.99
  -1  -5  -6  363.19   16.18
  -1  -5  -6  374.17   16.09
  -1   5   5  638.69   17.21
  -1  -5  -5  617.23   21.50
  -1  -5  -5  627.71   21.32
  -1   5   4   90.26    5.37
  -1  -5  -4  100.11    7.91
   1  -5   4  104.00    8.17
  -1  -5  -4   93.99    7.72
  -1   5   3 2316.16   43.17
  -1  -5  -3 2343.23   50.99
   1  -5   3 2429.13   51.69
  -1  -5  -3 2413.50   51.05
  -1   5   2  180.38    6.93
   1  -5   2  187.34   10.67
  -1  -5  -2  174.50   10.27
  -1  -5  -2  187.25   10.63
  -1   5   1  771.32   16.96
   1  -5   1  799.56   23.99
  -1  -5  -1  778.56   23.71
  -1  -5  -1  783.48   23.75
   1  -5   0   12.02    3.26
  -1  -5   0    7.52    2.75
  -1   5   0    9.53    1.55
  -1  -5   0    8.31    3.08
  -1  -5   1  789.44   24.23
  -1  -5   1  802.77   24.04
   1  -5  -1  803.82   24.22
  -1  -5   2  210.98   11.52
  -1  -5   2  187.09   10.62
   1  -5  -2  177.05   10.46
  -1  -5   3 2508.18   52.11
   1  -5  -3 2368.71   51.17
  -1  -5   3 2429.78   51.29
  -1  -5   4   98.07    8.21
  -1   5  -4   81.58    5.20
   1  -5  -4   92.82    7.70
  -1  -5   4   82.98    7.35
  -1  -5   5  620.23   21.78
  -1   5  -5  608.10   16.89
   1  -5  -5  635.80   21.71
  -1  -5   6  367.07   16.48
  -1   5  -6  344.64   12.50
   1  -5  -6  393.05   16.65
   1  -5  -7 1524.14   39.34
  -1  -5   7 1562.20   40.10
  -1   5  -7 1592.24   28.41
  -1  -5   7 1539.91   38.45
  -1   5  -7 1470.84   33.77
   1  -5  -8  306.48   15.22
  -1  -5   8  335.74   16.30
   1  -5  -8  282.67    8.01
  -1   5  -8  315.50    8.45
  -1  -5   8  308.97   14.79
  -1   5  -8  296.95   12.47
   1  -5  -9 1500.34   39.97
  -1  -5   9 1579.25   41.24
  -1  -5   9 1563.40   39.32
  -1   5  -9 1529.63   27.55
   1  -5  -9 1479.36   27.49
  -1   5  -9 1498.51   27.33
  -1   5  -9 1440.80   34.95
   1  -5 -10  251.18   14.33
  -1  -5  10  245.31   13.68
  -1  -5  10  239.06   14.46
   1  -5 -10  228.97    7.16
  -1   5 -10  235.09    7.01
  -1   5 -10  228.11    6.90
  -1   5 -10  216.83   11.44
   1  -5 -11  482.02   11.82
   1  -5 -11  490.36   21.34
  -1  -5  11  514.18   20.90
  -1  -5  11  536.59   22.57
  -1   5 -11  451.80   17.70
   1  -5 -12  540.43   13.04
   1  -5 -12  567.11   23.51
  -1  -5  12  575.34   24.19
  -1  -5  12  571.37   22.79
  -1   5 -12  522.74   19.82
   1  -5 -13 1179.49   23.11
   1  -5 -13 1137.51   36.55
  -1  -5  13 1187.95   36.12
   1  -5 -14  124.95    5.59
  -1   5 -14  114.44    9.73
  -1  -5  14  127.79   11.23
   1  -5 -14  115.71   10.99
   1  -5 -15  768.97   17.18
  -1   5 -15  720.74   16.58
   1  -5 -15  752.97   29.81
   1   5  15  771.84   17.34
  -1  -5  15  809.17   29.85
   1   5  16  269.82    9.03
   1  -5 -16  259.86    8.77
  -1   5 -16  267.26    8.56
   1  -5 -16  296.72   18.42
   1   5  16  266.39    8.94
  -1   5 -16  242.35   15.10
  -1   5 -16  262.88    8.71
  -1  -5  16  260.52   16.72
  -1  -5  17   30.07    6.19
   1   5  17   27.89    3.14
   1   5  17   29.22    3.23
   1  -5 -17   27.28    2.99
   1  -5 -17   31.13    6.38
  -1   5 -17   28.88    2.85
  -1   5 -17   23.95    3.24
   1   5  18  401.56   11.91
  -1  -5  18  419.64   11.93
   1   5  18  400.39   11.96
  -1   5 -18  380.34   11.17
   1  -5 -18  410.94   22.61
  -1   5 -18  403.92   11.82
  -1  -5  18  437.46   22.81
  -1   5 -18  381.79   11.23
   1  -5 -18  421.19   11.92
   1   5  19  640.62   16.07
  -1  -5  19  636.08   15.86
   1   5  19  624.64   16.08
  -1   5 -19  603.23   15.22
   1  -5 -19  607.79   28.53
  -1   5 -19  619.27   15.71
  -1  -5  19  650.02   28.71
  -1   5 -19  605.75   15.08
   1  -5 -19  625.69   15.82
   1   5  20  245.38    9.08
   1   5  20  247.69    9.25
  -1  -5  20  252.76    9.12
  -1   5 -20  230.34    8.39
   1  -5 -20  251.93   18.16
  -1   5 -20  250.56    9.06
   1  -5 -20  249.64    8.95
  -1   5 -20  239.71    8.48
  -1  -5  20  271.96   18.33
   1  -5 -21  603.32   15.64
  -1   5 -21  597.59   15.40
   1   5  21  628.78   16.04
   1   5  21  610.61   16.10
  -1  -5  21  611.62   15.73
   1  -5 -22   95.72    5.50
  -1   5 -22   90.23    5.80
  -1   5 -22   94.27    5.43
   1   5  22  103.49    5.84
   1   5  22  103.25    5.97
  -1  -5  22   97.49    5.62
   1  -5 -23  116.27    5.95
  -1   5 -23  117.47    6.44
  -1   5 -23  121.22    5.94
   1   5  23  114.74    6.18
   1   5  23  121.92    6.40
  -1  -5  23  111.82    5.98
   1  -5 -24  288.20    9.68
  -1   5 -24  287.01   10.20
  -1   5 -24  306.53    9.45
   1   5  24  297.88   10.16
  -1  -5  24  304.01   10.06
   1  -5 -25  479.72   13.07
  -1   5 -25  489.07   13.71
   1   5  25  499.04   13.59
   1  -5 -26  180.70    7.09
  -1   5 -26  179.21    7.56
   1   5  26  182.05    7.44
   1  -5 -27  348.44   10.00
  -1   5 -27  332.49   10.37
   1   5  27  349.19   10.09
   1   5  27  347.57   10.31
  -1  -5  27  344.98   10.02
   1  -5 -28  441.61   11.42
  -1   5 -28  456.28   12.01
   1   5  28  468.07   11.61
   1   5  28  468.30   11.92
  -1  -5  28  458.54   11.60
   1  -5 -29   47.61    3.05
   1   5  29   43.56    3.26
  -1  -5  29   48.49    3.24
  -1   5 -29   48.05    3.56
   1   5  29   46.22    3.08
   1   5  30    7.59    1.81
  -1   5 -30    9.51    2.05
   1   5  30    6.56    1.65
   1   5  30    7.13    1.53
   1   5  31  354.72    8.25
  -1   5 -31  347.43    8.37
   1   5  31  348.84    8.41
  -1   5 -32  129.83    3.92
   1   5  32  135.09    4.04
   1   6 -31   80.07    2.94
   1   6 -30   22.59    2.04
   1  -6  30   22.75    1.86
   1   6 -29  392.88    9.26
   1  -6  29  394.35    8.98
  -1   6  28   22.40    2.69
  -1  -6 -28   23.42    2.31
   1   6 -28   27.33    2.83
  -1   6  28   28.23    2.79
   1  -6  28   27.87    2.56
  -1  -6 -27  376.42   10.09
  -1   6  27  389.01   10.57
  -1   6  27  379.95    9.30
   1   6 -27  374.80   10.20
  -1  -6 -26   60.32    3.89
  -1   6  26   62.60    4.31
  -1   6  26   60.19    3.68
   1   6 -26   60.81    4.23
  -1  -6 -25  198.38    7.39
   1   6 -25  208.68    7.70
  -1   6  25  211.53    7.91
  -1  -6 -24   91.35    5.07
  -1   6  24   86.43    5.29
   1   6 -24   94.18    5.32
  -1  -6 -23  642.50   15.94
   1   6 -23  635.53   15.82
  -1   6  23  647.32   16.32
  -1   6  22    1.40    2.25
  -1  -6 -22    2.64    1.94
  -1   6  22    3.17    1.93
  -1   6  21  636.12   16.36
  -1  -6 -21  645.54   16.05
  -1   6  21  601.40   15.21
  -1   6  20   15.01    2.94
  -1  -6 -20   16.17    2.72
  -1   6  20   15.36    2.71
  -1   6  19  687.79   17.15
  -1   6  19  645.88   16.08
  -1  -6 -19  658.32   16.58
   1  -6  18  273.80   18.14
  -1   6  18  276.80    9.81
  -1  -6 -18  266.85   18.64
  -1  -6 -18  267.49    9.38
  -1   6  18  253.73    8.98
   1  -6  17  890.89   34.04
  -1   6  17  886.78   20.33
  -1  -6 -17  900.85   35.21
  -1   6  17  845.00   19.50
  -1  -6 -17  893.40   20.07
  -1  -6 -16  303.74    9.75
   1  -6  16  303.93   18.67
  -1   6  16  294.59    9.90
  -1  -6 -16  285.63    7.90
  -1  -6 -16  294.52   19.11
  -1   6  16  267.09    9.18
  -1   6  15  420.20   12.13
   1  -6  15  425.50   21.86
  -1  -6 -15  418.34   11.88
  -1  -6 -15  420.67   10.19
  -1   6  15  406.96   11.62
  -1  -6 -15  450.40   23.28
  -1   6  14  158.15    6.79
  -1  -6 -14  153.46    5.46
  -1   6  14  148.32    6.42
  -1  -6 -14  154.66    6.54
   1  -6  14  161.56   13.04
  -1  -6 -14  161.31   13.58
  -1  -6 -13 1189.42   24.34
   1  -6  13 1243.91   38.55
  -1  -6 -13 1214.11   39.54
  -1  -6 -12   98.59    5.02
   1  -6  12  103.87   10.09
  -1  -6 -12  108.19   10.57
  -1  -6 -11 1276.88   25.21
  -1  -6 -11 1324.89   40.15
   1  -6  11 1288.33   38.17
  -1   6  10  129.53    5.41
  -1  -6 -10  122.47    5.32
  -1   6  10  109.20    5.05
  -1  -6 -10  132.97   11.21
   1  -6  10  137.19   10.81
  -1   6   9   98.17    4.88
   1  -6   9  100.18    9.05
  -1  -6  -9  114.49   10.18
  -1  -6  -9  113.74    4.98
  -1   6   9  103.15    4.90
  -1   6   8  219.72    7.53
  -1  -6  -8  220.22    7.20
  -1   6   8  226.08    7.53
  -1  -6  -8  234.61   14.35
   1  -6   8  235.55   13.70
  -1   6   7  355.15   10.19
  -1  -6  -7  361.61    9.58
  -1   6   7  381.77   10.24
  -1  -6  -7  376.87   18.11
  -1   6   6  190.55    7.28
  -1  -6  -6  212.82   12.92
  -1   6   6  211.47    7.36
   1  -6   6  195.65   12.91
  -1  -6  -6  221.53   13.52
  -1   6   5 1730.26   33.61
  -1  -6  -5 1803.59   45.68
   1  -6   5 1911.36   46.80
  -1   6   5 1818.42   33.69
  -1  -6  -5 1852.44   44.95
  -1  -6  -4  225.82   12.96
  -1   6   4  224.52    8.09
  -1  -6  -4  245.46   13.98
   1  -6   4  244.69   14.03
  -1   6   4  221.60    8.22
  -1  -6  -3   34.67    5.30
  -1   6   3   35.97    3.52
  -1  -6  -3   36.71    5.71
   1  -6   3   37.57    5.66
  -1   6   3   33.75    3.74
  -1  -6  -2  152.07   10.45
  -1   6   2  136.80    7.30
   1  -6   2  147.78   10.70
  -1  -6  -2  155.21   10.81
  -1  -6  -1 1598.10   40.41
  -1   6   1 1572.38   35.04
   1  -6   1 1619.82   41.36
  -1  -6  -1 1568.82   40.96
  -1   6   1 1663.23   36.58
   1  -6   0 2208.10   51.55
  -1  -6   0 2241.35   51.69
  -1  -6   0 2201.36   50.68
  -1  -6   1 1561.55   40.78
   1  -6  -1 1623.08   41.47
  -1  -6   1 1620.28   40.81
  -1  -6   2  142.15   10.31
   1  -6  -2  156.37   10.91
  -1  -6   2  149.70   10.59
  -1  -6   3   41.11    6.07
  -1   6  -3   39.58    3.66
  -1  -6   3   40.64    5.95
  -1   6  -3   40.95    3.94
   1  -6  -3   35.27    5.37
  -1  -6   4  228.36   13.44
  -1   6  -4  251.31    8.55
  -1   6  -4  221.87    8.17
   1  -6  -4  217.85   13.32
  -1  -6   4  237.55   13.86
  -1   6  -5 1723.61   33.77
  -1   6  -5 1899.71   34.21
  -1  -6   5 1842.16   45.97
   1  -6  -5 1837.88   46.23
  -1  -6   5 1866.08   46.52
  -1   6  -6  198.59    7.35
  -1   6  -6  218.79    7.54
  -1  -6   6  214.63   13.49
  -1  -6   6  208.59   13.34
   1  -6  -6  211.39   13.20
   1  -6  -7  345.64   17.46
  -1   6  -7  348.17   10.04
   1  -6  -7  346.55    9.57
  -1   6  -7  377.60   10.21
  -1  -6   7  392.68   18.61
  -1  -6   7  388.26   17.80
   1  -6  -8  218.64   13.96
  -1   6  -8  220.51    7.49
   1  -6  -8  226.88    7.33
  -1   6  -8  238.10    7.69
  -1  -6   8  242.20   14.17
   1  -6  -9  110.79   10.09
  -1   6  -9  105.47    4.98
   1  -6  -9  104.08    4.87
  -1   6  -9  112.08    5.04
  -1  -6   9  106.79    9.62
  -1  -6   9  120.27   10.66
   1  -6 -10  131.62   11.13
  -1   6 -10  122.25    5.26
   1  -6 -10  129.52    5.49
  -1   6 -10  123.60    5.26
  -1  -6  10  145.01   11.90
  -1  -6  10  142.54   11.25
   1  -6 -11 1323.27   39.89
  -1   6 -11 1269.65   24.53
   1  -6 -11 1285.24   25.16
  -1   6 -11 1265.03   24.72
  -1  -6  11 1257.71   38.02
  -1  -6  11 1347.49   40.48
   1  -6 -12   91.66    4.85
   1  -6 -12   96.88   10.16
  -1  -6  12  118.00   11.29
  -1  -6  12  104.05   10.13
  -1   6 -13 1203.93   24.13
  -1   6 -13 1215.20   24.88
  -1   6 -13 1151.44   24.40
   1  -6 -13 1219.00   39.53
   1  -6 -13 1200.61   24.32
  -1  -6  13 1174.39   39.38
  -1  -6  13 1234.44   38.62
   1   6  13 1200.45   24.39
  -1  -6  14  163.86   13.25
  -1  -6  14  152.67   13.52
  -1   6 -14  160.99    7.19
   1   6  14  168.76    6.87
   1   6  14  163.13    6.92
  -1   6 -14  151.70    6.63
  -1   6 -14  159.09    6.46
   1  -6 -14  161.52    6.67
   1  -6 -14  155.01   13.31
  -1   6 -14  153.06    6.69
  -1   6 -15  409.04   11.72
   1   6  15  425.87   12.08
   1   6  15  431.91   12.28
  -1   6 -15  399.94   11.39
   1  -6 -15  431.95   22.84
   1  -6 -15  425.32   12.00
  -1   6 -15  442.01   12.73
  -1  -6  15  449.13   23.39
  -1  -6  15  460.52   22.83
  -1   6 -16  276.96    9.37
   1   6  16  296.51    9.98
  -1   6 -16  278.82    9.14
  -1   6 -16  279.11   10.02
   1  -6 -16  318.91   19.72
   1   6  16  301.49    9.89
   1  -6 -16  305.58    9.80
  -1  -6  16  288.82   19.07
  -1  -6  16  330.21   19.63
  -1   6 -17  840.34   19.51
   1   6  17  887.91   20.45
  -1   6 -17  876.15   19.57
  -1   6 -17  912.82   20.99
   1  -6 -17  912.56   35.55
   1   6  17  901.37   20.38
   1  -6 -17  892.52   20.20
  -1  -6  17  905.18   35.34
  -1  -6  17  923.93   34.87
  -1   6 -18  265.92    9.17
   1   6  18  261.50    9.43
   1   6  18  258.24    9.56
  -1   6 -18  263.20    8.86
  -1   6 -18  259.15    9.72
  -1   6 -18  272.10    9.67
   1  -6 -18  248.96   18.08
  -1  -6  18  293.41   19.65
   1  -6 -18  251.93    9.14
   1  -6 -19  669.41   16.71
  -1   6 -19  669.96   16.81
  -1   6 -19  659.09   16.08
  -1   6 -19  660.65   16.11
  -1  -6  19  667.49   16.65
   1   6  19  682.69   17.19
   1   6  19  650.25   16.76
   1  -6 -20   14.34    2.62
  -1   6 -20   13.81    3.16
  -1   6 -20   14.79    2.56
   1   6  20   14.06    2.94
  -1   6 -20   17.80    3.18
  -1  -6  20   18.46    3.05
   1   6  20   11.50    2.97
  -1   6 -21  630.54   15.98
   1   6  21  627.03   16.47
  -1  -6  21  646.22   16.16
   1  -6 -21  621.40   15.91
   1   6  21  628.22   16.07
   1   6  21  631.05   16.29
  -1   6 -22    2.68    2.59
  -1  -6  22    2.33    2.31
   1   6  22    0.32    2.17
   1  -6 -22    0.44    1.79
   1   6  22    1.18    2.03
   1   6  22    0.31    2.10
  -1   6 -23  651.30   15.85
   1   6  23  646.52   16.54
  -1  -6  23  645.66   16.11
   1  -6 -23  636.98   15.92
   1   6  23  661.42   16.16
   1   6  23  652.77   16.43
  -1   6 -24   88.94    5.05
   1   6  24   92.06    5.40
  -1  -6  24   87.23    5.14
   1  -6 -24   92.52    5.10
   1   6  24   84.77    4.97
   1   6  24   88.61    5.30
  -1   6 -25  197.00    7.12
   1   6  25  216.69    8.05
  -1  -6  25  213.08    7.79
   1   6  25  212.64    7.66
   1  -6 -25  203.79    7.50
   1   6  26   64.49    4.34
   1  -6 -26   60.15    3.85
   1   6  26   62.43    3.98
  -1   6 -27  375.53   10.67
   1   6  27  381.51   10.50
   1  -6 -27  374.80   10.09
   1   6  27  405.71   10.38
  -1   6 -28   28.22    3.05
   1   6  28   27.83    2.78
  -1  -6  28   28.08    2.60
   1   6  28   26.30    2.46
   1  -6 -28   23.25    2.34
   1   6  29  406.55    9.73
   1   6  29  400.75    9.41
  -1   6 -29  391.24    9.92
   1   6  30   21.30    1.96
  -1   6 -30   22.44    2.16
   1   6  31   81.41    3.07
  -1   6 -31   82.34    3.14
   1   7 -30   34.56    1.95
   1   7 -29  112.54    3.96
   1   7 -29  113.77    3.88
   1  -7  29  106.59    3.58
   1   7 -28   15.30    2.16
   1  -7  28   15.51    1.81
   1   7 -28   12.94    1.96
  -1   7  27  331.80    8.70
  -1   7  27  328.41    9.25
   1   7 -27  365.74    9.13
  -1  -7 -27  360.50    8.97
  -1   7  26  167.05    6.26
  -1  -7 -26  183.46    6.29
   1   7 -26  188.28    6.49
  -1   7  26  185.42    6.70
  -1   7  25  575.93   14.38
  -1  -7 -25  614.22   14.17
   1   7 -25  601.54   14.11
  -1   7  25  626.30   13.24
  -1   7  25  594.25   14.48
  -1  -7 -24   40.48    3.27
  -1   7  24   39.86    3.16
   1   7 -24   42.88    3.70
  -1   7  24   41.26    3.78
  -1   7  24   35.84    3.55
   1   7 -23    4.37    2.31
  -1   7  23    7.99    2.57
  -1   7  23    6.35    2.13
  -1  -7 -23    9.55    2.24
  -1   7  23    4.46    2.07
  -1   7  22   41.82    3.92
  -1   7  22   37.29    3.34
   1   7 -22   36.07    3.70
  -1   7  22   37.92    3.65
  -1  -7 -22   36.83    3.39
  -1   7  21  349.42   11.15
   1   7 -21  349.51   10.77
  -1   7  21  353.46   10.41
  -1   7  21  346.98   10.41
  -1  -7 -21  334.68   10.61
  -1   7  20    3.18    2.30
  -1   7  20    3.50    2.37
  -1   7  20    2.33    2.04
  -1  -7 -20    5.90    2.29
  -1   7  19  817.35   19.47
  -1   7  19  833.15   18.69
  -1   7  19  758.98   18.36
  -1  -7 -19  793.72   18.83
  -1   7  18   15.01    2.97
  -1   7  18   13.21    2.88
  -1   7  18    9.61    2.58
  -1  -7 -18   13.80    2.64
  -1   7  17   22.42    3.10
  -1  -7 -17   21.82    2.91
  -1   7  17   22.06    3.24
  -1   7  17   17.48    2.93
  -1  -7 -16   55.89    4.27
  -1   7  16   56.97    4.29
   1  -7  16   52.81    8.52
   1   7 -16   61.71    4.00
  -1  -7 -16   49.11    8.18
  -1   7  16   54.63    4.51
  -1   7  16   60.17    4.44
  -1  -7 -15  407.90   12.03
   1  -7  15  428.46   22.68
  -1   7  15  406.98   11.97
   1   7 -15  437.07   11.40
  -1   7  15  390.06   12.21
  -1   7  15  416.25   11.97
  -1  -7 -15  416.78   23.27
  -1  -7 -14  160.43    7.01
   1  -7  14  178.55   14.18
  -1   7  14  164.62    7.18
   1   7 -14  174.93    6.56
  -1   7  14  168.31    7.22
  -1   7  14  165.40    7.46
  -1  -7 -14  176.16   14.84
  -1  -7 -13 1645.69   31.71
   1  -7  13 1621.06   47.53
  -1   7  13 1579.82   31.56
   1   7 -13 1671.07   30.39
  -1   7  13 1569.50   31.95
  -1   7  13 1639.19   31.57
  -1  -7 -13 1665.45   49.83
   1   7 -12   66.84    3.37
  -1  -7 -12   74.32    4.57
   1  -7  12   73.35    9.01
  -1   7  12   67.66    4.60
   1   7 -12   71.25    3.99
  -1  -7 -12   70.18    9.32
  -1   7  12   72.92    4.89
  -1   7  12   75.65    4.84
  -1   7  11   67.25    4.45
   1   7 -11   64.09    3.23
  -1  -7 -11   66.97    4.28
   1  -7  11   60.60    8.07
  -1   7  11   66.79    4.40
  -1   7  11   69.21    4.68
   1   7 -11   68.44    3.76
  -1   7  11   65.37    4.20
  -1  -7 -11   74.72    9.35
  -1   7  10  425.62   11.85
  -1   7  10  436.31   11.91
  -1  -7 -10  423.06   11.80
   1   7 -10  467.17   10.01
   1   7 -10  437.39   10.83
  -1   7  10  419.97   11.96
  -1   7  10  428.06   12.25
  -1  -7 -10  439.49   22.29
   1  -7  10  466.07   23.16
  -1   7  10  434.92   11.89
   1  -7  10  418.68   20.83
   1   7  -9 1678.27   30.36
  -1   7   9 1782.94   33.21
  -1  -7  -9 1757.22   32.98
   1  -7   9 1807.75   48.02
  -1  -7  -9 1847.76   50.29
   1  -7   9 1844.90   50.81
  -1   7   9 1793.41   33.25
   1  -7   8  431.02   20.62
   1  -7   8  487.49   23.12
  -1  -7  -8  449.19   22.00
  -1   7   8  453.74   12.35
  -1  -7  -8  435.94   11.86
  -1   7   8  459.49   12.31
   1  -7   7  954.20   31.89
  -1  -7  -7  950.85   20.14
  -1   7   7  952.68   20.68
   1  -7   7 1007.98   34.36
  -1  -7  -7  956.53   33.31
  -1   7   7  936.51   20.64
  -1  -7  -6   38.82    6.66
   1  -7   6   35.52    6.32
  -1   7   6   30.36    3.48
  -1   7   6   39.12    3.47
  -1  -7  -5  158.19   11.89
  -1  -7  -5  151.25   12.15
   1  -7   5  175.43   13.09
  -1   7   5  165.58    7.04
  -1   7   5  166.33    7.02
  -1  -7  -4  207.31   13.51
  -1   7   4  215.38    8.27
  -1  -7  -4  218.00   14.56
   1  -7   4  223.41   14.77
  -1   7   4  195.67    8.13
  -1   7   3 2120.70   40.65
  -1   7   3 2156.88   40.78
  -1  -7  -3 2175.02   54.54
   1  -7   3 2170.08   54.66
  -1  -7  -3 2203.52   52.79
  -1   7   2  396.46   12.98
  -1  -7  -2  340.69   18.45
   1  -7   2  344.19   18.67
  -1  -7  -2  330.23   17.53
  -1   7   1  510.59   15.32
   1  -7   1  464.02   21.56
  -1  -7  -1  462.62   21.46
  -1  -7  -1  436.93   20.10
   1  -7   0  394.65   19.45
  -1  -7   0  416.64   19.92
  -1  -7   0  401.52   18.81
  -1  -7   1  448.56   20.80
   1  -7  -1  450.35   20.97
  -1  -7   1  448.92   20.02
  -1  -7   2  354.58   18.42
   1  -7  -2  327.44   17.95
  -1  -7   2  343.91   17.64
  -1   7  -3 2167.76   41.82
  -1   7  -3 2328.94   42.50
   1  -7  -3 2207.84   55.62
  -1  -7   3 2232.23   55.55
  -1  -7   3 2171.46   53.94
  -1   7  -4  208.24    8.44
   1  -7  -4  202.76   14.07
  -1  -7   4  202.29   14.07
  -1  -7   4  219.32   14.24
  -1   7  -4  215.37    8.40
  -1  -7   5  166.52   12.60
  -1   7  -5  181.60    7.38
   1  -7  -5  171.90   12.93
  -1  -7   5  166.78   12.88
  -1   7  -5  167.08    7.09
   1  -7  -6   32.53    6.02
  -1  -7   6   40.00    6.62
  -1   7  -6   29.90    3.36
  -1  -7   6   32.41    6.39
  -1   7  -6   39.91    3.51
   1  -7  -7  963.25   20.26
  -1   7  -7 1001.42   21.03
  -1  -7   7  954.16   32.44
  -1   7  -7  940.20   20.65
  -1  -7   7  927.17   33.35
   1  -7  -7  907.33   32.70
  -1  -7   7  948.08   32.81
   1  -7  -8  469.18   12.25
  -1   7  -8  472.81   12.52
  -1   7  -8  449.79   12.29
  -1  -7   8  483.38   22.21
  -1  -7   8  451.16   22.41
   1  -7  -8  447.82   22.02
  -1  -7   8  444.17   21.73
   1  -7  -9 1812.57   33.84
   1   7   9 1751.55   31.08
  -1   7  -9 1886.46   34.16
  -1  -7   9 1837.92   50.39
  -1  -7   9 1861.81   49.59
  -1   7  -9 1776.19   34.13
  -1  -7   9 1899.45   52.02
   1  -7  -9 1841.85   50.71
   1   7   9 1775.16   33.85
  -1   7  -9 1843.26   33.87
   1   7  10  417.12   11.88
   1   7  10  428.28   12.24
   1   7  10  425.69   11.83
   1  -7 -10  430.10   22.08
  -1  -7  10  484.49   23.77
   1   7  10  437.73    9.79
   1  -7 -10  429.52   11.84
  -1   7 -10  465.31   12.12
  -1  -7  10  448.27   21.67
  -1  -7  10  431.71   22.11
  -1   7 -10  433.69   11.91
  -1   7 -10  423.37   12.05
  -1   7 -10  430.91   11.66
   1   7  11   65.82    4.38
   1   7  11   65.05    4.54
   1  -7 -11   54.48    8.17
  -1   7 -11   69.59    4.63
   1  -7 -11   67.78    4.35
  -1   7 -11   65.11    4.15
  -1  -7  11   72.22    8.81
  -1  -7  11   71.41    9.25
  -1   7 -11   67.23    4.28
  -1   7 -11   66.20    4.43
  -1   7 -11   66.93    4.17
   1   7  12   71.30    4.69
   1   7  12   69.80    4.81
   1  -7 -12   77.81    4.67
  -1   7 -12   68.85    4.25
   1  -7 -12   68.40    9.08
  -1   7 -12   64.81    4.28
  -1   7 -12   76.18    4.94
  -1   7 -12   69.27    4.63
  -1  -7  12   61.96    9.22
  -1  -7  12   80.97    9.74
   1   7  13 1653.08   31.72
   1   7  13 1591.77   31.83
  -1   7 -13 1621.07   31.69
   1  -7 -13 1697.66   50.17
   1  -7 -13 1615.23   31.47
  -1   7 -13 1513.40   31.30
  -1  -7  13 1699.58   49.60
  -1  -7  13 1697.15   48.68
  -1   7 -13 1620.97   31.08
  -1  -7  14  164.40   13.94
  -1  -7  14  186.20   15.21
  -1   7 -14  160.74    7.32
   1   7  14  161.17    7.14
   1   7  14  156.74    7.26
   1  -7 -14  172.64    7.19
   1  -7 -14  155.94   14.00
  -1   7 -14  157.46    7.14
  -1   7 -14  158.20    7.09
  -1   7 -14  160.84    6.69
  -1   7 -15  388.65   11.67
   1   7  15  404.70   12.07
   1   7  15  402.23   12.25
   1  -7 -15  402.31   11.91
  -1   7 -15  417.00   12.41
   1  -7 -15  422.90   23.39
  -1   7 -15  399.18   11.41
  -1  -7  15  436.97   23.14
  -1  -7  15  403.02   22.70
  -1  -7  16   70.34    9.69
  -1  -7  16   52.88    8.31
   1   7  16   54.29    4.39
   1  -7 -16   61.02    4.40
  -1   7 -16   60.19    4.11
   1  -7 -16   59.13    9.00
  -1   7 -16   53.80    4.48
   1   7  16   56.16    4.51
  -1   7 -16   59.06    4.77
   1   7  17   20.15    3.26
   1  -7 -17   22.29    2.93
  -1   7 -17   16.18    3.16
  -1   7 -17   18.16    2.58
   1   7  17   17.91    2.79
   1   7  17   18.50    2.97
  -1   7 -17   22.39    3.43
  -1   7 -18   14.72    3.16
   1  -7 -18   11.99    2.55
  -1   7 -18   12.85    2.40
   1   7  18   13.12    3.03
   1   7  18   17.44    2.91
   1   7  18   14.38    2.89
  -1   7 -18   14.64    3.27
  -1   7 -18   12.85    3.36
  -1  -7  19  819.68   19.05
   1   7  19  801.94   19.46
   1  -7 -19  796.52   18.88
  -1   7 -19  800.34   19.38
  -1   7 -19  821.52   19.35
  -1   7 -19  798.07   18.14
   1   7  19  825.17   19.14
   1   7  19  802.68   19.27
  -1   7 -19  770.88   18.24
  -1   7 -20    5.16    2.67
   1  -7 -20    7.39    2.37
  -1   7 -20    2.05    2.81
  -1   7 -20    5.73    2.94
  -1   7 -20    3.67    1.91
   1   7  20    9.80    2.50
   1   7  20    6.37    2.45
  -1  -7  20    4.07    2.28
   1   7  20    4.36    2.67
   1  -7 -21  358.01   10.81
   1   7  21  358.46   11.34
  -1  -7  21  341.42   10.70
  -1   7 -21  353.32   11.24
  -1   7 -21  334.26   10.74
  -1   7 -21  336.17   10.11
   1   7  21  345.47   10.77
   1   7  21  330.43   10.85
  -1   7 -22   38.09    4.04
  -1   7 -22   42.50    4.08
   1   7  22   34.93    3.77
  -1  -7  22   35.37    3.56
   1   7  22   34.23    3.37
   1   7  22   38.95    3.82
   1  -7 -22   38.00    3.41
  -1   7 -23    6.35    2.68
  -1   7 -23    5.65    2.63
  -1  -7  23    7.15    2.25
   1   7  23    6.53    2.51
   1   7  23    6.40    2.30
   1   7  23    6.74    2.09
   1  -7 -23    5.95    1.93
  -1   7 -24   41.15    3.61
   1   7  24   43.11    3.72
  -1  -7  24   41.67    3.61
   1   7  24   44.80    3.48
   1   7  24   40.37    3.63
   1  -7 -24   44.42    3.41
  -1   7 -25  605.10   13.80
  -1  -7  25  608.64   14.33
   1  -7 -25  605.45   14.21
   1   7  25  617.38   14.28
   1   7  25  632.00   14.82
   1   7  25  604.21   14.68
   1  -7 -26  173.26    6.15
   1   7  26  192.92    6.48
   1   7  26  191.49    6.82
  -1   7 -26  174.74    5.93
   1  -7 -27  354.05    9.21
   1   7  27  371.68    9.68
   1   7  28   10.49    1.89
   1   7  28   16.22    1.83
   1   7  29  116.55    3.96
  -1   8  28   74.76    3.17
  -1  -8 -28   94.97    3.31
   1   8 -27  319.68    7.04
   1  -8  27  323.17    6.86
  -1   8  26   52.40    3.43
   1   8 -26   51.78    3.07
  -1   8  25   84.31    4.52
  -1   8  25   88.73    4.33
   1   8 -25   85.12    4.14
  -1  -8 -25   87.85    4.01
  -1   8  24   46.06    3.56
   1   8 -24   52.02    3.61
  -1  -8 -24   42.69    3.09
  -1   8  23  601.07   14.49
  -1   8  23  602.02   12.96
   1   8 -23  585.63   13.89
  -1  -8 -23  577.84   13.87
  -1   8  22  274.23    9.26
  -1   8  22  290.01    8.27
   1   8 -22  285.88    8.98
  -1  -8 -22  297.27    9.09
  -1   8  21   58.02    4.47
  -1  -8 -21   61.75    4.13
   1   8 -21   63.78    4.38
  -1   8  21   58.24    3.84
  -1   8  20  151.10    6.94
  -1   8  20  148.24    6.47
  -1   8  20  159.19    6.27
  -1  -8 -20  142.15    6.42
   1   8 -20  150.08    6.67
  -1   8  19  277.60    8.90
  -1  -8 -19  269.59    9.26
  -1   8  19  273.64    9.76
  -1   8  19  265.76    9.12
  -1   8  18  361.89   10.66
  -1   8  18  348.98   10.94
  -1   8  18  344.68   11.40
  -1  -8 -18  353.53   11.03
  -1   8  17 1106.18   23.18
  -1   8  17 1083.84   23.80
  -1   8  17 1113.13   24.43
  -1  -8 -17 1107.07   23.85
  -1   8  16  185.31    7.86
  -1   8  16  190.21    8.27
  -1   8  16  189.25    7.53
   1   8 -16  188.09    7.21
  -1  -8 -16  186.31    7.78
  -1   8  15   82.71    5.24
  -1   8  15   79.51    5.38
  -1   8  15   75.40    4.91
   1   8 -15   83.29    4.66
  -1  -8 -15   79.89    5.05
  -1   8  14  477.22   13.62
  -1   8  14  482.39   14.01
  -1  -8 -14  485.74   13.55
   1   8 -14  508.81   12.76
  -1   8  14  479.57   13.16
  -1   8  13  344.22   10.69
  -1   8  13  350.35   11.43
  -1   8  13  343.29   11.11
   1  -8  13  344.93   20.29
  -1  -8 -13  359.90   11.11
   1   8 -13  328.61    8.94
   1   8 -13  376.50   10.28
   1  -8  13  333.38   21.26
  -1  -8 -13  340.83   21.14
  -1   8  12  421.08   12.13
   1   8 -12  425.21   10.47
  -1  -8 -12  425.95   12.37
  -1   8  12  419.98   12.82
  -1   8  12  431.75   12.77
   1  -8  12  419.65   22.31
   1  -8  12  449.45   24.45
  -1  -8 -12  455.11   24.43
   1   8 -12  440.49   11.41
  -1   8  11  869.63   19.43
   1   8 -11  878.89   17.63
  -1   8  11  802.56   19.18
  -1  -8 -11  868.73   19.75
  -1   8  11  880.03   19.48
  -1   8  11  848.51   20.15
  -1   8  11  849.48   20.02
   1  -8  11  900.16   33.30
   1  -8  11  904.71   35.36
  -1  -8 -11  762.91   34.14
   1   8 -11  895.07   18.44
  -1   8  10   78.92    4.93
   1   8 -10   83.30    4.03
  -1  -8 -10   81.45    4.95
  -1   8  10   85.99    5.03
  -1   8  10   84.25    5.13
  -1   8  10   83.11    5.35
  -1   8  10   77.96    5.16
   1  -8  10   92.46   10.22
   1   8 -10   82.57    4.29
  -1  -8 -10   84.94   10.44
   1  -8  10   73.22    9.79
  -1   8   9    5.99    2.32
  -1   8   9    6.65    2.31
  -1   8   9    6.24    2.31
   1   8  -9    5.10    1.54
  -1   8   9    7.06    2.08
  -1   8   9    5.75    2.34
   1   8  -9    8.90    1.79
   1  -8   9    4.72    3.45
   1  -8   9   10.21    3.98
  -1  -8  -9    3.97    3.38
  -1  -8  -9    6.21    1.97
  -1   8   8   76.63    4.79
  -1   8   8   85.39    5.06
   1   8  -8   83.33    3.90
  -1  -8  -8   78.20    4.76
  -1   8   8   73.31    4.93
   1   8  -8   78.21    4.06
   1  -8   8   76.69    9.25
   1   8  -8   71.57    4.85
  -1   8   8   81.49    4.84
   1  -8   8   83.14   10.13
  -1  -8  -8   64.90    8.97
  -1   8   8   72.87    5.04
  -1   8   8   71.53    4.92
  -1   8   7  811.90   18.26
  -1  -8  -7  817.45   18.47
   1   8  -7  789.23   16.19
  -1   8   7  822.55   18.98
  -1   8   7  790.83   18.84
   1   8  -7  790.87   18.72
   1  -8   7  772.60   29.97
   1   8  -7  795.41   16.77
  -1   8   7  815.05   18.47
   1  -8   7  838.22   32.89
  -1  -8  -7  821.54   32.35
  -1   8   7  792.19   18.82
  -1   8   7  784.17   18.82
  -1   8   6   43.77    3.84
  -1  -8  -6   44.18    3.78
  -1   8   6   48.61    4.10
   1   8  -6   45.65    2.90
  -1   8   6   41.97    4.20
   1  -8   6   51.35    7.83
   1   8  -6   47.91    4.04
   1   8  -6   44.48    3.13
  -1   8   6   48.87    3.85
   1  -8   6   51.28    8.28
  -1  -8  -6   44.80    7.64
  -1   8   6   42.40    4.06
  -1   8   6   45.73    4.13
   1   8  -5  637.19   15.70
  -1   8   5  622.68   15.72
  -1   8   5  606.33   15.79
  -1   8   5  623.73   15.19
  -1   8   5  616.47   15.66
   1   8  -5  599.84   13.01
  -1   8   5  603.48   15.87
  -1   8   5  634.16   15.28
  -1  -8  -5  633.32   27.70
   1  -8   5  656.71   28.33
  -1   8   5  625.30   16.04
  -1   8   4   52.85    4.26
  -1   8   4   55.95    4.28
  -1   8   4   53.28    4.05
   1   8  -4   58.18    3.12
  -1   8   4   57.01    4.36
  -1  -8  -4   59.19    7.98
  -1   8   4   58.75    4.02
   1   8  -4   52.93    4.07
  -1   8   4   62.50    4.91
  -1  -8  -4   52.50    7.90
   1  -8   4   59.38    8.54
  -1   8   3   31.07    3.49
   1   8  -3   34.09    2.76
  -1   8   3   42.19    3.95
  -1  -8  -3   32.04    6.24
  -1   8   3   34.50    3.18
   1   8  -3   30.25    3.22
  -1  -8  -3   32.41    3.32
  -1  -8  -3   35.55    6.62
  -1   8   3   44.96    4.26
  -1   8   2  368.10   11.87
  -1  -8  -2  342.70   18.96
  -1  -8  -2  370.05   20.47
   1  -8   2  361.96   20.44
  -1  -8  -2  367.34   11.11
   1   8  -2  333.85   10.61
  -1   8   2  343.38   11.13
  -1   8   1 1085.62   24.01
  -1  -8  -1 1018.35   34.29
  -1  -8  -1 1084.42   36.98
   1  -8   1 1042.05   36.59
   1   8  -1 1004.50   22.03
  -1  -8  -1  998.62   22.13
  -1   8   1 1115.99   24.31
  -1   8   1  996.07   22.66
  -1  -8   0   15.23   11.39
   1   8   0    4.25    2.29
  -1   8   0    5.98    2.87
  -1  -8   0    5.28    2.20
   1  -8   0    5.55    4.17
  -1  -8   0    5.46    4.17
  -1  -8   1  997.69   21.88
   1   8   1 1014.91   21.93
  -1  -8   1 1053.83   36.44
   1  -8  -1 1074.48   37.00
  -1   8  -1 1024.00   22.79
  -1  -8   1 1011.60   34.15
   1  -8  -2  341.96   20.05
  -1  -8   2  332.54   19.65
  -1  -8   2  377.69   20.48
  -1  -8   2  348.62   10.85
   1   8   2  343.18   10.81
  -1   8  -2  336.89   10.29
  -1   8  -2  372.35   11.39
  -1   8  -2  340.98   11.37
  -1   8  -3   32.88    3.64
  -1  -8   3   30.85    6.87
  -1   8  -3   32.47    3.42
  -1   8  -3   27.15    2.87
   1   8   3   33.12    3.37
  -1  -8   3   29.30    3.17
  -1   8  -3   30.55    4.50
  -1  -8   3   27.66    5.80
   1  -8  -3   29.13    5.95
   1  -8  -4   59.26    8.45
  -1  -8   4   54.74    8.01
  -1   8  -4   63.23    4.58
  -1  -8   4   60.46    8.16
  -1   8  -4   57.35    4.20
  -1   8  -4   54.83    3.83
   1   8   4   61.07    4.28
  -1  -8   4   56.30    4.11
   1   8   4   59.29    4.47
  -1   8  -4   51.22    4.50
   1  -8  -5  602.86   27.04
  -1  -8   5  631.35   27.76
   1   8   5  603.03   12.95
  -1   8  -5  656.48   16.32
  -1  -8   5  622.89   26.41
  -1   8  -5  602.23   14.68
  -1   8  -5  657.93   15.85
  -1  -8   5  600.16   15.27
   1   8   5  623.59   15.38
   1   8   5  606.43   15.10
   1   8   5  589.98   15.54
  -1   8  -5  611.00   15.83
  -1   8  -6   41.64    4.09
  -1   8  -6   44.90    3.82
  -1   8  -6   42.94    3.42
   1   8   6   54.79    3.27
  -1   8  -6   48.11    4.08
   1  -8  -6   44.37    3.72
  -1  -8   6   41.95    7.52
   1   8   6   50.45    4.01
  -1  -8   6   44.39    7.70
   1  -8  -6   46.41    7.74
   1   8   6   42.04    3.69
   1   8   6   42.24    4.05
  -1  -8   7  849.50   33.29
   1  -8  -7  785.24   31.88
   1  -8  -7  808.71   18.58
   1   8   7  791.03   16.20
  -1   8  -7  854.57   19.26
  -1  -8   7  852.04   31.95
  -1   8  -7  817.04   18.72
  -1  -8   7  846.15   31.78
   1   8   7  800.37   18.63
   1   8   7  800.61   18.49
   1   8   7  789.44   18.97
  -1   8  -7  798.37   18.85
  -1  -8   8   79.79    9.95
   1  -8  -8   82.25   10.07
   1  -8  -8   80.97    4.82
   1   8   8   71.88    3.66
  -1   8  -8   77.59    4.91
  -1  -8   8   86.69    9.92
  -1   8  -8   74.81    4.76
  -1   8  -8   76.45    4.91
  -1  -8   8   77.62    9.53
   1   8   8   75.18    4.76
  -1   8  -8   77.12    5.01
   1   8   8   81.56    5.21
   1   8   8   86.30    5.08
  -1   8  -9    7.49    2.33
  -1   8  -9    6.92    2.06
  -1   8  -9    8.36    2.35
  -1  -8   9    8.00    4.01
   1   8   9    6.34    2.06
   1   8   9   10.86    2.47
   1   8   9    4.20    2.36
   1   8   9    4.44    1.44
  -1   8  -9    8.02    2.15
  -1  -8   9    3.69    3.51
  -1  -8   9    8.88    4.37
   1  -8  -9    7.31    3.80
   1  -8  -9    8.50    2.22
   1   8  10   85.99    5.19
   1   8  10   79.68    5.28
   1  -8 -10   64.33    9.28
  -1  -8  10   84.16   10.51
   1   8  10   80.21    3.93
   1  -8 -10   84.24    5.07
  -1   8 -10   76.33    4.78
  -1   8 -10   78.67    5.05
  -1   8 -10   80.07    4.87
  -1  -8  10   82.59    9.86
  -1  -8  10   83.31   10.13
  -1   8 -10   81.84    4.90
   1   8  11  868.24   19.95
   1   8  11  857.69   20.24
  -1  -8  11  838.26   34.65
   1  -8 -11  846.78   34.23
  -1   8 -11  880.71   19.44
   1   8  11  821.70   17.32
   1  -8 -11  878.44   19.82
  -1   8 -11  867.71   19.52
  -1   8 -11  831.61   19.78
  -1   8 -11  868.50   19.47
  -1  -8  11  895.02   33.84
  -1  -8  11  895.44   34.07
  -1   8 -11  885.87   19.33
   1   8  12  419.82   12.49
   1   8  12  438.45   13.03
  -1  -8  12  442.70   24.46
   1  -8 -12  435.60   23.93
  -1   8 -12  435.10   12.30
   1  -8 -12  418.08   12.37
  -1   8 -12  424.53   12.02
  -1   8 -12  426.03   12.57
  -1   8 -12  432.79   12.14
  -1  -8  12  426.85   23.05
  -1  -8  12  437.84   23.12
  -1   8 -12  427.95   11.80
   1  -8 -13  353.32   21.65
  -1  -8  13  353.35   22.04
   1  -8 -13  358.11   11.17
  -1   8 -13  355.03   10.72
  -1   8 -13  348.08   11.17
  -1   8 -13  362.51   11.14
   1   8  13  359.75   11.60
   1   8  13  370.42   11.52
  -1  -8  13  345.16   20.93
  -1  -8  13  358.57   21.10
  -1   8 -14  489.54   13.42
  -1   8 -14  472.07   12.77
  -1   8 -14  472.85   13.42
  -1   8 -14  462.23   13.22
   1   8  14  480.14   13.94
   1   8  14  484.89   13.69
   1  -8 -14  478.61   13.40
  -1   8 -15   78.95    5.36
  -1   8 -15   71.06    5.17
  -1   8 -15   76.46    4.64
   1   8  15   77.58    5.15
   1   8  15   81.42    5.42
   1  -8 -15   72.94    4.86
  -1   8 -16  189.19    7.93
  -1   8 -16  186.96    7.80
  -1   8 -16  184.73    7.23
   1   8  16  195.23    8.16
   1   8  16  187.93    8.21
   1  -8 -16  185.76    7.73
  -1   8 -17 1101.09   23.77
  -1   8 -17 1028.59   22.96
  -1   8 -17 1077.55   22.57
   1   8  17 1089.91   23.67
   1   8  17 1111.83   24.07
   1   8  17 1072.33   24.13
   1  -8 -17 1124.40   23.72
  -1   8 -18  361.97   11.37
  -1   8 -18  358.81   11.56
  -1   8 -18  339.29   10.78
  -1   8 -18  361.93   10.43
   1   8  18  370.63   11.36
   1   8  18  359.64   11.51
   1   8  18  361.37   11.71
   1  -8 -18  359.62   11.11
   1  -8 -19  263.84    9.12
  -1   8 -19  255.29    9.27
  -1   8 -19  272.79    9.64
  -1   8 -19  251.78    8.86
  -1   8 -19  267.82    8.53
   1   8  19  268.73    9.27
   1   8  19  258.29    9.53
   1   8  19  256.32    9.39
  -1  -8  19  266.51    9.16
  -1  -8  20  155.11    6.66
   1  -8 -20  153.99    6.63
  -1   8 -20  147.16    6.80
  -1   8 -20  161.20    7.20
   1   8  20  150.80    6.64
  -1   8 -20  151.68    6.10
  -1   8 -20  144.13    6.36
   1   8  20  152.03    6.94
   1   8  20  150.87    7.05
  -1  -8  21   60.64    4.22
  -1   8 -21   61.19    4.48
  -1   8 -21   63.01    4.69
   1  -8 -21   64.49    4.26
   1   8  21   57.98    4.11
  -1   8 -21   59.54    4.19
   1   8  21   60.44    4.43
   1   8  21   60.19    4.59
  -1   8 -22  281.87    9.19
  -1   8 -22  281.82    9.30
   1   8  22  278.88    9.36
   1   8  22  288.50    9.37
   1  -8 -22  279.81    8.89
   1   8  22  290.97    9.07
  -1  -8  22  284.79    8.96
  -1   8 -23  589.07   14.36
  -1   8 -23  591.31   14.06
   1   8  23  597.00   14.53
   1   8  23  611.25   14.62
   1  -8 -23  568.79   13.80
   1   8  23  598.52   14.08
  -1  -8  23  582.71   13.89
  -1   8 -24   40.86    3.55
  -1   8 -24   47.28    3.66
   1   8  24   45.90    3.49
   1   8  24   45.48    3.57
   1  -8 -24   47.40    3.24
   1   8  24   48.58    3.37
  -1  -8  24   45.32    3.32
   1   8  25   87.95    4.48
   1   8  25   88.16    4.39
   1  -8 -25   83.28    3.94
  -1   8 -25   88.52    4.19
  -1   8 -25   82.92    4.36
   1   8  25   92.40    4.18
  -1   8 -26   51.19    2.97
  -1   8 -26   53.39    3.40
   1   8  26   49.32    2.95
   1   8  26   51.83    3.31
   1   8  26   50.62    3.18
  -1   8 -27  328.02    8.27
   1   8  27  344.56    8.15
  -1   8 -28   88.57    3.43
  -1  -9 -26  100.08    3.62
   1  -9  26  100.45    3.24
  -1  -9 -25  332.73    8.28
   1   9 -25  344.33    7.97
  -1   9  24   22.03    1.82
   1   9 -24   27.58    2.46
  -1  -9 -24   27.99    2.45
  -1   9  23   41.28    2.58
   1   9 -23   44.48    3.10
  -1  -9 -23   42.71    2.82
  -1   9  23   46.41    3.28
  -1   9  22   99.48    4.88
  -1   9  22   88.62    4.12
   1   9 -22   96.87    4.56
  -1  -9 -22   99.68    4.52
  -1   9  22  102.39    5.23
  -1   9  21  216.63    7.02
  -1  -9 -21  213.82    7.22
  -1   9  21  205.43    7.49
   1   9 -21  216.58    7.29
  -1   9  20   39.76    3.16
  -1  -9 -20   39.68    3.27
  -1   9  20   39.46    3.68
   1   9 -20   38.62    3.52
  -1   9  19  564.52   13.85
  -1  -9 -19  554.54   14.02
  -1   9  19  577.02   14.67
  -1   9  19  553.43   14.04
  -1   9  19  583.98   13.27
  -1   9  18   23.23    2.80
  -1   9  18   29.48    3.05
  -1   9  18   20.82    3.26
  -1   9  18   26.76    3.11
  -1  -9 -18   24.46    2.93
  -1   9  17   54.43    3.96
  -1   9  17   60.16    4.02
  -1   9  17   53.85    4.49
  -1   9  17   51.02    4.13
  -1  -9 -17   60.55    4.23
  -1   9  16  121.40    5.89
  -1   9  16  123.42    5.82
  -1   9  16  110.30    6.20
  -1   9  16  114.86    6.05
  -1  -9 -16  123.94    6.09
  -1  -9 -15  335.51   10.65
  -1   9  15  339.70   10.52
  -1   9  15  334.75   10.16
  -1   9  15  340.77   11.19
  -1   9  15  323.10   10.79
   1   9 -15  339.08    9.97
  -1  -9 -14   76.79    5.02
  -1   9  14   77.09    4.80
  -1   9  14   73.35    4.73
  -1   9  14   72.92    5.31
  -1   9  14   67.06    4.95
   1   9 -14   78.99    4.54
  -1  -9 -13  571.93   14.97
  -1   9  13  600.73   15.00
  -1   9  13  585.06   14.62
  -1   9  13  571.35   15.52
  -1   9  13  579.45   15.48
   1   9 -13  601.97   14.10
   1   9 -12  411.63   10.98
  -1  -9 -12  468.05   13.08
  -1   9  12  461.41   12.61
  -1   9  12  466.65   12.84
  -1   9  12  444.62   13.32
  -1   9  12  438.14   13.33
   1   9 -12  463.73   11.88
  -1   9  11    8.38    2.91
   1   9 -11    8.66    1.90
  -1   9  11    6.08    2.12
  -1   9  11    9.02    2.52
  -1   9  11    4.01    2.73
  -1   9  11   11.15    2.88
  -1   9  11    7.10    2.34
  -1  -9 -11   13.53    2.70
   1   9 -11   10.94    2.23
  -1   9  10  219.03    8.20
   1   9 -10  212.01    7.11
  -1  -9 -10  211.52    8.27
  -1   9  10  211.94    8.37
  -1   9  10  199.42    8.14
   1   9 -10  211.12    8.10
  -1   9  10  216.50    8.18
   1   9 -10  220.57    7.45
  -1   9  10  218.95    8.96
  -1   9  10  210.03    8.78
   1   9  -9  928.85   19.28
  -1   9   9  905.32   21.51
  -1   9   9  912.23   21.60
  -1   9   9  932.59   20.68
  -1   9   9  946.52   21.61
  -1   9   9  895.68   20.91
   1   9  -9  906.95   20.61
  -1   9   9  948.62   20.81
   1  -9   9  885.49   34.11
  -1  -9  -9  907.60   36.26
   1  -9   9  950.96   37.35
   1   9  -9  924.27   19.08
  -1  -9  -9  929.81   21.00
  -1   9   9  940.60   21.33
  -1   9   8  384.55   12.42
  -1   9   8  403.32   12.70
   1   9  -8  406.71   10.42
  -1  -9  -8  389.41   11.88
  -1   9   8  388.27   12.12
   1   9  -8  403.38   10.58
  -1  -9  -8  404.36   12.66
  -1   9   8  389.24   12.12
   1   9  -8  396.97   11.74
  -1   9   8  398.66   11.74
   1  -9   8  394.80   21.73
   1  -9   8  382.13   22.91
  -1  -9  -8  416.59   23.46
  -1   9   8  399.87   12.36
   1   9  -7  578.52   13.31
  -1  -9  -7  554.45   14.92
  -1   9   7  572.21   15.46
  -1   9   7  559.28   15.54
  -1   9   7  580.04   15.84
  -1   9   7  566.74   15.35
   1  -9   7  556.88   26.16
   1   9  -7  568.20   13.35
   1   9  -7  583.67   15.70
  -1  -9  -7  587.79   15.83
  -1   9   7  584.68   14.81
   1   9  -7  569.46   14.85
   1  -9   7  584.68   28.42
  -1  -9  -7  573.26   27.79
  -1   9   7  564.70   15.26
  -1  -9  -6  355.51   11.20
   1   9  -6  367.23    9.71
  -1   9   6  363.92   11.68
  -1   9   6  370.44   11.50
  -1   9   6  341.75   11.43
   1  -9   6  337.83   20.11
   1   9  -6  366.67    9.75
  -1  -9  -6  360.51   11.80
   1   9  -6  368.05   11.75
  -1   9   6  369.00   10.98
  -1  -9  -6  327.06   20.73
   1  -9   6  388.00   22.70
  -1   9   6  356.65   11.85
  -1   9   6  346.38   11.58
   1  -9   5   10.86    5.23
  -1  -9  -5   11.26    4.93
  -1  -9  -5   11.37    2.93
   1   9  -5    9.19    2.27
  -1   9   5   12.59    2.98
  -1   9   5    5.69    2.63
  -1   9   5   11.23    3.21
   1   9  -5    8.69    2.08
  -1   9   5    8.60    2.62
  -1   9   5    9.60    2.40
   1   9  -5    9.31    2.74
  -1   9   5   14.12    3.17
  -1  -9  -5   11.02    2.63
  -1   9   4  535.74   15.16
   1   9  -4  507.26   12.37
  -1   9   4  504.42   14.67
   1   9  -4  528.59   12.57
  -1  -9  -4  536.61   14.79
  -1   9   4  515.73   13.72
   1   9  -4  511.55   14.58
  -1   9   4  535.70   14.94
  -1   9   4  555.13   14.06
  -1  -9  -4  517.60   26.23
   1  -9   4  550.87   27.29
  -1   9   4  538.27   14.29
  -1  -9  -3 1220.78   42.51
   1  -9   3 1293.95   44.01
  -1   9   3 1274.29   27.01
  -1  -9  -3 1255.79   40.08
  -1   9   3 1237.92   25.31
   1   9  -3 1254.15   26.41
   1   9  -3 1170.17   23.33
  -1  -9  -3 1237.93   26.41
  -1   9   3 1182.42   25.12
  -1   9   3 1224.16   26.87
  -1   9   3 1289.01   27.04
  -1  -9  -2  102.92   12.29
   1  -9   2  103.47   12.41
  -1   9   2  231.71    9.13
  -1  -9  -2  199.11   15.63
  -1   9   2  109.28    6.16
   1   9  -2  103.83    6.20
  -1  -9  -2  101.28    6.19
  -1   9   2  115.53    6.39
  -1   9   2  107.23    6.81
  -1  -9  -1  231.30   17.21
   1  -9   1  214.63   16.87
  -1   9   1  259.08    9.88
  -1   9   1  232.47    8.42
  -1   9   1  225.03    8.54
   1   9  -1  226.15    9.03
  -1  -9  -1  228.81    8.94
  -1   9   1  249.83    9.82
   1  -9   0  332.99   21.15
  -1  -9   0  299.86   19.96
  -1  -9   0  392.15   20.76
   1   9   0  408.93    9.70
  -1   9   0  377.89   12.20
  -1  -9   0  321.77   10.83
   1   9   0  318.21   10.93
  -1   9   0  331.12   10.73
  -1   9   0  336.33   11.75
   1   9   0  318.64   10.56
  -1   9   0  330.23   10.34
  -1   9   0  347.16   11.41
   1  -9  -1  239.52   17.77
  -1  -9   1  276.36   18.78
  -1  -9   1  292.18   17.87
   1   9   1  291.02    7.83
  -1  -9   1  219.35    8.70
   1   9   1  224.35    9.00
  -1   9  -1  228.63    9.04
  -1   9  -1  238.94    9.77
   1   9   1  226.58    8.69
  -1   9  -1  240.30    8.55
  -1   9  -1  254.10    9.44
   1  -9  -2  112.40   12.54
  -1  -9   2  102.51   11.89
  -1  -9   2   99.30    6.02
   1   9   2  110.71    6.64
   1   9   2  102.59    6.05
  -1   9  -2  115.30    6.25
  -1   9  -2  107.79    6.25
   1  -9  -3 1227.95   42.98
  -1  -9   3 1223.62   42.86
   1   9   3 1322.77   23.91
  -1   9  -3 1241.34   27.07
  -1  -9   3 1276.17   40.55
  -1   9  -3 1234.39   25.34
  -1   9  -3 1268.60   26.71
  -1  -9   3 1225.88   26.24
   1   9   3 1241.38   26.56
   1   9   3 1244.48   26.20
  -1   9  -3 1168.32   26.61
   1  -9  -4  521.09   26.59
  -1  -9   4  570.15   27.85
   1   9   4  543.56   12.48
  -1   9  -4  541.85   15.14
  -1  -9   4  552.00   25.38
  -1   9  -4  528.42   13.73
  -1   9  -4  554.12   14.88
  -1  -9   4  529.37   14.56
   1   9   4  533.26   14.73
  -1   9  -4  518.77   15.00
   1   9   4  538.96   14.53
   1   9   5    9.31    2.74
   1   9   5    9.91    2.72
   1   9   5   12.79    3.13
  -1   9  -5   11.61    2.73
  -1  -9   5   16.29    5.97
  -1   9  -5   12.56    2.74
  -1  -9   5    6.47    4.69
   1  -9  -5    1.42    3.64
   1  -9  -5   10.69    2.54
  -1   9  -5    9.58    3.19
   1   9   6  339.96   11.60
   1   9   6  361.49   11.38
   1  -9  -6  355.55   11.23
   1   9   6  363.29    9.66
  -1   9  -6  366.86   11.64
   1   9   6  360.65   11.47
  -1  -9   6  373.37   21.37
   1  -9  -6  372.86   22.07
  -1  -9   6  361.78   21.99
  -1   9  -6  362.91   11.36
  -1   9  -6  353.62   11.40
  -1  -9   6  370.03   20.61
   1   9   7  584.27   15.21
   1   9   7  552.49   15.55
   1  -9  -7  573.36   15.07
   1   9   7  547.84   13.01
  -1   9  -7  581.22   15.42
  -1  -9   7  556.97   26.68
   1   9   7  568.18   15.26
  -1  -9   7  555.38   27.84
   1  -9  -7  558.82   27.64
  -1   9  -7  562.52   15.26
  -1   9  -7  578.67   15.04
  -1   9  -7  548.47   14.95
  -1  -9   7  553.97   25.90
   1   9   8  396.40   12.07
   1   9   8  392.54   12.51
  -1  -9   8  393.06   23.12
   1  -9  -8  403.71   23.26
   1   9   8  376.68   10.21
   1  -9  -8  389.34   11.92
  -1   9  -8  404.63   12.21
   1   9   8  395.46   12.19
  -1   9  -8  393.27   12.14
  -1   9  -8  412.07   12.02
  -1  -9   8  392.90   22.02
  -1  -9   8  400.54   21.92
  -1   9  -8  378.37   11.82
   1   9   9  925.81   21.09
   1   9   9  913.31   21.48
  -1   9  -9  905.02   20.96
   1  -9  -9  901.67   36.14
  -1  -9   9  984.54   37.94
   1   9   9  904.00   20.98
  -1   9  -9  935.07   20.64
   1  -9  -9  914.92   20.81
   1   9   9  852.15   18.66
  -1   9  -9  943.43   21.05
  -1   9  -9  907.46   20.59
  -1  -9   9  907.62   35.01
  -1  -9   9  887.43   34.09
   1   9  10  188.96    6.77
   1  -9 -10  225.54    8.53
  -1   9 -10  217.52    8.34
   1   9  10  219.67    8.62
   1   9  10  205.59    8.71
  -1   9 -10  199.92    8.29
  -1   9 -10  205.12    8.04
  -1   9 -10  207.30    8.01
   1   9  11    7.56    2.63
   1   9  11    7.17    1.88
  -1   9 -11    9.44    2.30
   1   9  11   10.90    3.17
   1  -9 -11    7.19    2.32
  -1   9 -11    8.23    2.30
  -1   9 -11    9.32    2.54
  -1   9 -11    7.44    2.38
  -1   9 -12  434.06   12.04
  -1   9 -12  438.41   12.83
   1   9  12  463.31   13.25
   1   9  12  436.60   13.29
  -1   9 -12  445.33   12.25
  -1   9 -12  416.76   12.22
   1  -9 -12  430.80   12.69
  -1   9 -13  562.83   14.35
  -1   9 -13  563.54   14.90
   1   9  13  568.64   15.51
   1   9  13  585.84   15.39
   1  -9 -13  592.04   15.16
  -1   9 -13  575.87   14.30
  -1   9 -14   71.11    4.42
  -1   9 -14   71.74    4.77
  -1   9 -14   70.48    5.20
   1  -9 -14   68.93    4.76
   1   9  14   84.54    5.41
   1   9  14   72.64    5.24
  -1   9 -15  326.34    9.76
  -1   9 -15  316.97   10.07
  -1   9 -15  318.36   10.49
   1   9  15  328.27   10.86
   1   9  15  329.76   11.07
   1  -9 -15  345.85   10.71
   1  -9 -16  113.10    5.82
  -1   9 -16  111.87    5.31
  -1   9 -16  107.20    5.69
   1   9  16  120.64    6.08
  -1   9 -16  117.48    6.17
   1   9  16  125.17    6.37
   1   9  16  116.53    6.28
   1  -9 -17   53.49    4.01
  -1   9 -17   52.11    3.58
  -1   9 -17   52.95    4.19
   1   9  17   58.56    4.48
   1   9  17   51.18    4.37
  -1   9 -17   48.39    4.31
   1   9  17   53.07    4.14
  -1  -9  18   21.77    3.01
   1   9  18   24.83    3.36
   1  -9 -18   25.04    2.87
  -1   9 -18   22.93    2.50
  -1   9 -18   24.05    3.22
  -1   9 -18   25.00    3.59
  -1   9 -18   23.04    3.48
   1   9  18   22.13    2.97
   1   9  18   24.15    3.17
  -1  -9  19  562.73   13.91
   1   9  19  560.76   14.18
   1  -9 -19  570.78   14.09
  -1   9 -19  573.12   13.15
  -1   9 -19  537.34   13.77
  -1   9 -19  577.56   14.56
   1   9  19  559.85   14.54
   1   9  19  576.88   14.73
  -1   9 -19  546.59   13.63
   1   9  20   37.68    3.40
   1  -9 -20   40.60    3.32
  -1  -9  20   40.94    3.48
  -1   9 -20   35.69    3.49
  -1   9 -20   41.31    4.01
   1   9  20   37.77    3.56
   1   9  20   41.01    3.76
  -1   9 -20   37.73    3.57
   1  -9 -21  217.62    7.32
  -1   9 -21  216.45    7.42
  -1   9 -21  210.95    7.67
   1   9  21  216.58    7.41
  -1  -9  21  219.28    7.30
   1   9  21  223.34    7.81
   1   9  21  224.53    7.84
   1  -9 -22  107.18    4.67
  -1   9 -22   97.19    4.93
   1   9  22  104.52    4.77
  -1  -9  22  108.11    4.73
   1   9  22  106.33    5.10
   1   9  22   94.81    4.86
   1  -9 -23   44.55    2.88
   1   9  23   45.12    3.04
  -1   9 -23   45.24    3.42
  -1  -9  23   39.90    2.91
   1   9  23   43.36    3.20
   1   9  23   44.38    3.25
   1   9  24   30.65    2.41
  -1   9 -24   29.90    2.68
   1   9  24   29.50    2.61
   1   9  24   29.65    2.57
   1   9  25  352.89    8.18
   1   9  25  351.58    8.69
   1   9  25  336.07    8.24
  -1   9 -25  332.11    7.91
   1   9  26  102.41    3.55
   1   9  26  104.13    3.84
   1   9  27   74.92    2.82
  -1  10  24  158.80    4.89
  -1  10  23  213.24    6.34
  -1  10  22  119.32    4.84
   1  10 -22  107.54    4.21
  -1  10  21   76.88    4.17
   1  10 -21   77.30    3.81
  -1 -10 -20  257.34    7.47
  -1  10  20  252.13    7.82
  -1  10  20  234.04    6.55
  -1  10  20  260.15    8.18
   1  10 -20  257.16    7.49
  -1 -10 -19  292.51    8.52
  -1  10  19  292.84    9.16
  -1  10  19  288.77    7.78
  -1  10  19  290.24    8.89
   1  10 -19  302.35    8.60
  -1  10  18   85.25    4.84
  -1  10  18   89.74    4.77
  -1 -10 -18   93.06    4.61
  -1  10  18   86.32    5.01
  -1  10  18   89.57    4.16
  -1 -10 -17  165.23    6.43
  -1  10  17  153.68    6.65
  -1  10  17  166.60    6.75
  -1  10  17  159.95    6.90
  -1  10  17  157.99    5.86
  -1 -10 -16  191.89    7.22
  -1  10  16  196.46    7.76
  -1  10  16  201.48    7.70
  -1  10  16  199.37    7.87
  -1  10  16  199.66    6.89
  -1 -10 -15   31.14    3.14
  -1  10  15   29.16    3.51
  -1  10  15   30.07    3.37
  -1  10  15   30.59    3.63
  -1  10  15   30.38    2.93
  -1  10  14  210.75    8.39
  -1 -10 -14  197.59    7.62
  -1  10  14  206.28    7.28
  -1  10  14  203.07    8.12
  -1  10  14  200.98    8.06
  -1 -10 -14  212.66    8.28
  -1  10  13   78.74    5.19
  -1 -10 -13   77.58    4.77
  -1  10  13   73.74    4.34
  -1  10  13   72.14    5.03
  -1  10  13   70.81    4.90
  -1 -10 -13   75.23    5.01
   1  10 -13   73.23    4.20
  -1  10  12   29.48    3.63
  -1  10  12   32.38    3.13
  -1 -10 -12   27.87    3.32
   1  10 -12   26.44    2.68
  -1  10  12   27.39    3.72
  -1  10  12   30.45    3.75
  -1 -10 -12   28.83    3.55
   1  10 -12   30.81    2.96
  -1  10  11  640.70   16.29
  -1  10  11  650.20   15.26
  -1  10  11  609.88   15.37
  -1  10  11  578.93   15.32
   1  10 -11  579.83   14.02
  -1 -10 -11  622.25   15.74
  -1  10  11  617.89   16.34
  -1  10  11  634.68   16.56
   1  10 -11  639.29   14.51
  -1 -10 -11  641.25   16.48
  -1  10  10  365.93   11.62
  -1  10  10  365.62   10.71
  -1  10  10  352.71   11.10
   1  10 -10  349.17    9.93
  -1 -10 -10  375.07   11.41
  -1  10  10  366.28   11.38
  -1  10  10  367.07   11.94
  -1  10  10  367.69   12.04
  -1 -10 -10  373.33   11.87
   1  10 -10  384.62   10.22
  -1  10   9  117.40    6.26
   1  10  -9  121.64    6.00
  -1  10   9  116.79    5.67
  -1  10   9  119.27    6.33
   1  10  -9  115.42    5.24
  -1 -10  -9  116.39    6.10
  -1  10   9  115.23    6.13
  -1  10   9  111.41    6.42
  -1  10   9  110.65    6.44
  -1 -10  -9  123.42    6.57
   1  10  -9  119.18    5.26
  -1  10   8  238.92    8.94
  -1  10   8  231.29    8.19
   1  10  -8  235.77    8.65
  -1  10   8  220.25    8.76
   1  10  -8  225.84    7.66
  -1 -10  -8  244.52    8.93
  -1  10   8  234.24    9.00
  -1  10   8  235.31    9.26
  -1  10   8  240.30    9.55
   1  10  -8  230.54    7.45
  -1 -10  -8  238.08    9.16
  -1  10   7  183.65    7.82
  -1  10   7  191.76    7.38
   1  10  -7  184.93    7.67
  -1  10   7  191.57    8.17
  -1 -10  -7  189.55    7.87
   1  10  -7  184.75    6.79
  -1  10   7  199.51    8.26
  -1  10   7  190.84    8.54
   1  10  -7  200.73    6.74
  -1 -10  -7  198.90    8.34
  -1  10   6  131.86    6.50
   1  10  -6  120.68    5.21
   1  10  -6  135.48    7.13
  -1 -10  -6  133.78    6.84
  -1  10   6  118.75    5.96
   1  10  -6  118.86    5.46
  -1 -10  -6  130.23    6.55
  -1  10   6  129.76    6.79
  -1  10   6  132.81    6.91
  -1  10   6  132.54    7.23
   1  10  -6  133.97    6.43
  -1  10   6  132.69    6.11
  -1  10   5  644.15   15.47
  -1  10   5  605.50   16.46
   1  10  -5  629.51   13.99
  -1 -10  -5  616.52   16.53
  -1  10   5  599.72   15.39
   1  10  -5  638.64   16.97
   1  10  -5  611.16   14.51
  -1 -10  -5  627.82   16.23
  -1  10   5  610.88   16.57
  -1  10   5  636.03   17.24
   1  10  -5  644.80   16.21
  -1  10   4  162.34    6.90
   1  10  -4  157.31    5.83
  -1  10   4  153.60    7.12
  -1 -10  -4  163.75    7.78
   1  10  -4  156.82    7.72
  -1 -10  -4  150.47    7.31
   1  10  -4  151.13    6.16
  -1  10   4  164.18    7.78
  -1  10   4  168.54    8.24
   1  10  -4  161.09    7.28
  -1  10   3  182.31    8.23
  -1  10   3  170.41    7.48
   1  10  -3  180.59    8.28
   1  10  -3  187.51    6.40
  -1 -10  -3  183.03    8.08
  -1  10   3  193.19    7.50
  -1  10   3  175.40    8.57
  -1  10   2  278.66   10.41
  -1 -10  -2  274.10   10.04
   1  10  -2  278.95    8.00
  -1  10   2  247.82    9.41
   1  10  -2  274.23   10.31
  -1  10   2  273.43   10.26
  -1  10   2  294.19    9.43
  -1  10   2  260.26   10.63
  -1  10   1  254.09    9.72
  -1  10   1  201.54    8.93
  -1  10   1  239.41    8.55
  -1  10   1  205.15    9.64
   1  10  -1  204.52    8.58
   1  10  -1  235.52    7.26
  -1 -10  -1  192.81    8.53
   1  10  -1  212.05    9.06
  -1  10   0  299.37   10.85
   1  10   0  325.57    9.13
  -1  10   0  267.95   10.25
  -1  10   0  297.93    9.57
   1  10   0  270.01    9.96
   1  10   0  290.47   10.57
  -1 -10   0  269.31   10.03
  -1  10  -1  211.94    8.91
   1  10   1  192.68    8.49
   1  10   1  217.32    9.25
  -1 -10   1  209.37    8.67
   1  10   2  271.83   10.26
  -1 -10   2  272.03   10.00
  -1  10  -2  280.74    9.39
  -1  10  -2  278.04   10.20
   1  10   2  265.54    9.89
   1  10   3  214.24    7.19
  -1  10  -3  185.96    8.65
   1  10   3  191.11    8.36
  -1 -10   3  184.49    8.01
  -1  10  -3  197.54    8.31
   1  10   3  191.16    8.23
   1 -10  -4  152.03    7.41
  -1  10  -4  166.39    7.81
  -1  10  -4  155.11    7.72
   1  10   4  158.81    7.74
  -1  10  -4  153.09    7.35
   1  10   4  161.63    7.62
   1 -10  -5  627.33   16.25
   1  10   5  599.32   14.36
  -1  10  -5  618.91   16.55
  -1  10  -5  602.82   16.25
   1  10   5  632.09   16.60
  -1  10  -5  646.51   16.33
   1  10   5  615.04   16.26
   1  10   6  130.74    5.65
   1 -10  -6  132.14    6.74
  -1  10  -6  123.23    6.63
  -1  10  -6  126.49    6.75
   1  10   6  129.86    6.79
  -1  10  -6  126.60    6.68
  -1  10  -6  132.50    6.56
   1  10   6  131.50    6.74
   1 -10  -7  189.69    7.89
   1  10   7  183.10    6.79
  -1  10  -7  189.42    8.03
   1  10   7  190.31    8.16
  -1  10  -7  177.63    7.71
  -1  10  -7  180.40    7.93
  -1  10  -7  187.70    7.66
   1  10   7  185.43    7.99
   1  10   8  218.75    7.55
   1 -10  -8  242.33    8.93
  -1  10  -8  229.58    8.83
  -1  10  -8  230.91    8.91
   1  10   8  236.26    9.13
  -1  10  -8  227.48    8.74
  -1  10  -8  244.71    8.70
   1  10   8  224.00    9.19
   1  10   8  233.81    8.96
   1  10   9  107.57    5.16
   1 -10  -9  129.46    6.33
  -1  10  -9  110.52    5.94
  -1  10  -9  107.30    5.89
  -1  10  -9  110.03    6.17
  -1  10  -9  112.99    5.77
   1  10   9  119.81    6.74
   1  10   9  120.58    6.43
   1  10  10  339.70    9.86
   1 -10 -10  384.88   11.57
  -1  10 -10  366.92   11.34
  -1  10 -10  353.77   10.95
  -1  10 -10  371.98   11.51
  -1  10 -10  368.83   10.89
   1  10  10  366.81   11.92
   1  10  10  374.28   11.71
  -1  10 -11  594.30   15.34
   1  10  11  579.09   13.92
   1 -10 -11  641.48   15.86
  -1  10 -11  605.30   15.08
  -1  10 -11  633.31   15.10
   1  10  11  609.22   16.24
   1  10  11  616.49   15.97
  -1  10 -11  624.01   15.81
  -1  10 -12   32.30    3.14
   1  10  12   32.28    3.92
   1  10  12   32.99    3.75
  -1  10 -12   26.17    3.10
   1 -10 -12   32.72    3.47
  -1  10 -12   28.11    3.36
  -1  10 -13   69.12    4.18
   1  10  13   68.49    4.77
   1  10  13   71.45    5.05
  -1  10 -13   67.08    4.91
   1 -10 -13   69.96    4.56
  -1  10 -14  200.19    7.00
   1  10  14  208.34    8.04
   1  10  14  191.34    7.99
  -1  10 -14  188.02    7.72
   1 -10 -14  201.98    7.71
   1  10  15   33.63    3.48
  -1  10 -15   31.70    2.80
   1  10  15   30.21    3.42
   1  10  15   32.78    3.67
  -1  10 -15   30.36    3.77
   1 -10 -15   29.47    3.05
   1  10  16  201.46    7.60
  -1  10 -16  190.67    6.51
   1  10  16  207.13    7.80
   1  10  16  190.99    7.71
  -1  10 -16  185.01    7.35
   1 -10 -16  195.34    7.28
   1 -10 -17  168.42    6.55
   1  10  17  165.38    6.71
  -1  10 -17  169.30    5.83
   1  10  17  163.26    6.81
   1  10  17  160.32    6.88
  -1  10 -17  157.97    6.61
  -1 -10  17  158.33    6.40
  -1 -10  18   93.60    4.68
   1 -10 -18   91.08    4.64
   1  10  18  101.74    5.04
  -1  10 -18   95.43    4.14
  -1  10 -18   91.76    4.87
   1  10  18   91.69    5.02
   1  10  18   87.11    4.98
  -1 -10  19  293.77    8.44
  -1  10 -19  301.59    9.10
   1 -10 -19  286.12    8.50
   1  10  19  308.89    8.93
  -1  10 -19  296.74    8.53
   1  10  19  299.24    9.10
   1  10  19  290.29    9.00
   1  10  20  259.01    7.84
   1  10  20  258.57    8.02
   1  10  20  260.44    8.10
   1 -10 -20  255.70    7.54
  -1  10 -20  267.47    8.18
  -1 -10  20  254.15    7.47
   1  10  21   72.84    3.77
   1  10  21   73.69    3.95
   1  10  21   76.67    4.05
   1 -10 -21   76.01    3.60
  -1 -10  21   78.32    3.76
  -1  10 -21   72.08    4.16
  -1  10 -22  112.95    4.60
  -1 -10  22  107.98    4.13
   1  10  22  107.03    4.38
   1  10  22  111.27    4.60
   1  10  22  114.00    4.37
   1  10  23  203.29    5.85
   1  10  23  214.46    6.15
  -1  10 -23  207.03    5.94
   1  10  23  213.79    5.85
  -1  10 -24  159.80    4.58
   1  10  24  174.67    5.05
  -1  11  22   37.33    2.21
  -1  11  21   44.95    2.51
  -1  11  20   12.95    1.84
  -1 -11 -19  174.22    5.74
  -1  11  19  179.15    5.85
   1  11 -19  179.02    5.49
  -1 -11 -18  185.60    6.22
  -1  11  18  185.09    6.22
   1  11 -18  182.64    5.89
  -1 -11 -17  101.10    4.75
  -1  11  17  105.31    4.83
  -1 -11 -17  109.41    4.52
  -1  11  16  245.07    7.81
  -1 -11 -16  232.82    7.74
  -1 -11 -16  241.71    7.39
  -1  11  16  238.21    7.73
  -1  11  15   70.12    4.28
  -1 -11 -15   67.22    4.15
  -1 -11 -15   67.28    3.88
  -1  11  15   67.95    4.24
  -1  11  14   40.39    3.55
  -1 -11 -14   43.81    3.54
  -1 -11 -14   40.49    3.20
  -1  11  14   40.61    3.47
  -1  11  13  177.12    6.85
  -1  11  13  178.46    7.21
  -1 -11 -13  178.28    7.08
  -1 -11 -13  176.34    6.67
  -1  11  13  167.18    5.80
  -1  11  12  158.56    6.57
  -1  11  12  162.74    7.05
  -1 -11 -12  154.63    6.73
  -1 -11 -12  159.52    6.48
  -1  11  12  150.85    5.61
  -1  11  11   30.15    3.37
  -1 -11 -11   30.26    3.43
  -1  11  11   30.46    3.65
  -1 -11 -11   25.54    3.09
  -1  11  11   26.46    2.68
  -1  11  10  399.87   11.19
  -1 -11 -10  407.07   11.72
  -1  11  10  393.59   12.01
  -1  11  10  371.34   10.94
  -1  11  10  365.63   11.02
   1  11 -10  356.28   10.00
  -1 -11 -10  388.20   11.14
  -1  11  10  384.33   10.14
  -1  11   9  231.69    8.24
  -1 -11  -9  248.70    8.98
  -1  11   9  247.99    9.37
  -1  11   9  242.89    8.67
  -1  11   9  225.71    8.50
   1  11  -9  222.95    7.59
  -1 -11  -9  246.66    8.60
  -1  11   9  250.92    7.80
  -1  11   8  202.71    7.63
  -1  11   8  214.00    8.84
  -1  11   8  209.70    8.18
  -1  11   8  214.39    7.19
  -1  11   8  216.86    8.34
   1  11  -8  200.41    7.17
  -1 -11  -8  203.19    7.89
  -1 -11  -8  211.13    8.31
  -1  11   7  125.07    6.85
  -1  11   7  118.66    6.27
   1  11  -7  129.94    6.12
  -1  11   7  122.96    5.37
   1  11  -7  109.89    5.30
  -1 -11  -7  120.40    6.09
  -1  11   7  122.11    6.29
  -1 -11  -7  129.52    6.46
  -1  11   6  321.87   11.10
  -1  11   6  280.36   10.02
  -1  11   6  327.57   10.87
  -1  11   6  303.75    9.01
   1  11  -6  318.63   10.09
  -1 -11  -6  302.95    9.98
   1  11  -6  270.42    8.78
  -1  11   6  289.46   10.22
  -1 -11  -6  313.05   10.38
  -1  11   5  145.07    7.57
  -1  11   5  138.88    7.02
  -1  11   5  140.06    7.09
  -1  11   5  150.94    6.04
   1  11  -5  134.26    6.41
  -1 -11  -5  136.35    6.68
   1  11  -5  124.55    5.68
  -1  11   5  142.36    7.05
  -1 -11  -5  146.41    7.02
  -1  11   4  225.27    9.52
  -1  11   4  234.94    9.18
  -1  11   4  254.89    8.10
   1  11  -4  235.49    8.73
  -1  11   4  218.41    8.98
   1  11  -4  219.22    9.35
  -1 -11  -4  219.49    8.79
  -1 -11  -4  210.60    9.05
   1  11  -4  208.46    7.60
  -1  11   4  222.14    8.95
  -1 -11  -3  558.08   15.27
  -1  11   3  573.91   15.81
  -1  11   3  605.27   16.63
  -1  11   3  593.63   14.09
  -1  11   3  615.63   16.08
  -1  11   3  572.20   15.72
   1  11  -3  561.39   15.11
  -1 -11  -3  578.10   15.57
   1  11  -3  589.49   16.15
  -1 -11  -2   87.14    7.33
  -1  11   2  103.52    8.36
  -1  11   2  100.99    6.48
   1  11  -2   93.29    5.87
   1  11  -2   80.56    5.98
  -1 -11  -2  106.37    7.04
  -1  11   1  126.05    6.84
   1  11  -1  114.21    7.21
  -1  11   1  108.37    6.59
  -1  11   1  182.77    7.43
  -1  11   1  220.01    8.72
  -1 -11  -1   97.20    6.97
   1  11  -1  151.51    8.20
   1  11  -1  152.45    7.65
   1  11   0  636.57   16.08
  -1  11   0  637.70   16.45
   1  11   0  644.10   16.89
  -1 -11   0  610.73   16.07
   1  11   0  631.45   16.17
   1  11   0  584.07   14.50
  -1  11   0  607.57   16.62
  -1  11  -1  122.58    6.88
   1  11   1  133.72    5.74
   1  11   1  103.13    6.51
   1  11   1   98.53    5.93
  -1  11  -2   87.58    5.66
   1 -11  -2   86.47    7.21
   1  11   2   81.61    6.29
  -1  11  -3  543.07   15.40
  -1  11  -3  601.54   15.43
   1 -11  -3  600.35   15.59
   1  11   3  576.75   14.08
   1  11   3  608.18   16.15
   1  11   3  569.05   15.35
  -1  11  -4  216.17    8.79
  -1  11  -4  196.06    8.75
  -1  11  -4  228.69    8.59
   1  11   4  227.54    7.76
   1 -11  -4  206.98    9.05
  -1  11  -4  208.74    8.68
   1  11   4  221.24    8.91
   1  11   4  211.89    8.51
  -1  11  -5  131.60    6.76
  -1  11  -5  130.70    6.77
  -1  11  -5  145.13    6.63
   1 -11  -5  144.48    6.84
   1  11   5  160.32    6.38
  -1  11  -5  145.37    7.03
   1  11   5  139.07    7.08
   1  11   5  137.64    6.84
   1  11   6  311.08   10.34
  -1  11  -6  297.18   10.18
  -1  11  -6  310.48    9.82
   1 -11  -6  307.37   10.06
   1  11   6  285.48    8.93
  -1  11  -6  278.48    9.95
  -1  11  -6  293.36   10.01
   1  11   6  305.44   10.46
   1  11   7  127.39    6.42
  -1  11  -7  119.21    6.22
  -1  11  -7  125.93    5.94
   1  11   7  115.63    5.40
   1 -11  -7  118.47    6.05
  -1  11  -7  122.51    6.25
  -1  11  -7  117.84    6.12
   1  11   7  132.23    6.62
  -1  11  -8  216.33    8.24
  -1  11  -8  210.15    7.58
   1  11   8  189.40    7.02
   1 -11  -8  221.94    8.24
  -1  11  -8  199.24    7.99
   1  11   8  210.25    8.29
  -1  11  -8  201.70    7.85
  -1  11  -9  232.80    8.58
  -1  11  -9  236.76    8.61
   1  11   9  221.73    7.57
   1 -11  -9  250.54    8.72
  -1  11  -9  250.24    8.16
   1  11   9  239.09    8.82
  -1  11  -9  235.06    8.40
  -1  11 -10  400.35   11.36
  -1  11 -10  362.34   10.91
   1  11  10  356.87    9.99
   1 -11 -10  384.35   11.16
   1  11  10  359.79   10.09
  -1  11 -10  383.43   10.83
  -1  11 -10  387.92   10.49
   1  11  10  403.67   11.66
   1 -11 -11   31.95    3.26
  -1  11 -11   27.44    3.25
  -1  11 -11   27.93    2.76
  -1  11 -11   23.81    3.57
  -1  11 -11   31.48    3.93
   1  11  11   31.47    3.61
   1 -11 -12  156.55    6.44
  -1 -11  12  141.03    6.17
  -1  11 -12  170.74    6.02
  -1  11 -12  147.39    6.67
   1  11  12  149.24    6.57
  -1  11 -12  146.52    6.51
  -1  11 -13  169.79    6.88
  -1  11 -13  165.57    6.87
  -1  11 -13  170.20    5.95
   1 -11 -13  176.37    6.75
   1  11  13  177.95    7.00
   1 -11 -14   37.46    3.16
  -1  11 -14   40.18    3.69
  -1  11 -14   42.64    2.84
   1  11  14   42.33    3.59
  -1  11 -14   39.33    3.78
   1  11  14   39.71    3.44
   1  11  15   64.18    4.10
  -1  11 -15   72.02    3.46
   1  11  15   73.29    4.37
  -1  11 -15   67.15    4.31
   1 -11 -15   64.06    3.86
   1 -11 -16  234.12    7.32
   1  11  16  239.71    7.74
  -1  11 -16  233.75    6.41
  -1  11 -16  234.89    7.56
   1  11  16  243.99    7.85
  -1 -11  16  231.68    7.20
  -1 -11  17  101.73    4.45
   1  11  17  110.40    4.88
  -1  11 -17  108.98    4.89
   1 -11 -17  109.75    4.58
   1  11  17  105.06    4.89
   1  11  18  184.93    6.29
  -1  11 -18  173.22    5.93
   1  11  18  192.74    6.27
  -1 -11  18  174.24    5.66
   1  11  19  181.94    5.94
   1  11  19  178.57    5.77
  -1 -11  19  173.80    5.33
   1  11  20   16.54    1.95
  -1 -11  20   13.75    1.65
   1  11  20   15.05    1.73
   1  11  21   48.09    2.62
  -1 -11  21   44.41    2.19
   1  11  21   49.98    2.46
  -1  11 -21   48.53    2.70
  -1  11 -22  159.74    4.37
   1  11  22  155.81    4.45
  -1 -12 -19   14.35    1.28
  -1  12  18    8.06    1.35
  -1 -12 -18   23.83    1.73
  -1  12  17   19.37    1.99
  -1 -12 -17   54.13    2.63
  -1 -12 -16   71.02    3.29
  -1  12  16   68.30    2.94
  -1 -12 -15   54.62    3.11
  -1  12  15   54.39    2.87
  -1 -12 -14  202.31    6.40
  -1  12  14  214.56    6.66
  -1  12  14  202.68    5.87
  -1  12  13   17.83    2.47
  -1  12  13   17.84    2.20
  -1 -12 -13   22.17    2.46
  -1 -12 -13   23.74    2.31
  -1  12  13   21.68    2.64
  -1  12  12  178.90    6.66
  -1  12  12  174.84    5.75
  -1 -12 -12  179.36    6.40
  -1 -12 -12  186.60    6.19
  -1  12  12  182.66    6.72
  -1 -12 -11  126.18    5.47
  -1  12  11  121.56    5.56
  -1 -12 -11  122.60    5.13
  -1  12  11  119.59    5.59
  -1 -12 -10  332.57    9.77
  -1  12  10  351.55   10.36
  -1  12  10  367.98   10.37
  -1 -12 -10  345.23    9.62
  -1 -12  -9  156.08    6.34
  -1  12   9  152.49    6.08
  -1  12   9  161.67    6.86
  -1  12   9  169.31    6.72
  -1  12   9  143.67    6.00
  -1 -12  -9  158.46    6.14
   1  12  -9  131.85    5.38
  -1  12   8  227.95    7.97
   1  12  -8  216.96    7.24
  -1 -12  -8  245.24    7.96
  -1 -12  -8  242.59    8.13
  -1  12   8  237.76    8.00
  -1  12   8  260.70    8.85
  -1  12   8  265.83    8.60
   1  12  -8  230.88    7.49
  -1  12   7   49.22    3.83
   1  12  -7   47.00    3.32
  -1 -12  -7   54.07    3.74
  -1 -12  -7   53.71    3.92
  -1  12   7   50.58    3.89
  -1  12   7   52.36    4.28
  -1  12   7   54.64    4.04
   1  12  -7   58.61    3.74
  -1 -12  -6   20.03    2.62
   1  12  -6   18.71    2.35
  -1  12   6   19.35    2.71
  -1 -12  -6   22.17    2.81
  -1  12   6   19.06    3.04
  -1  12   6   21.69    2.88
   1  12  -6   21.66    2.59
  -1  12   6   21.02    2.75
  -1  12   5   37.22    3.50
   1  12  -5   36.09    3.14
  -1 -12  -5   43.54    3.96
  -1 -12  -5   43.28    3.80
  -1  12   5   44.53    4.34
  -1  12   5   50.37    3.96
   1  12  -5   58.10    3.98
  -1  12   5   51.39    3.96
   1  12  -5   51.70    3.82
  -1 -12  -4  321.33   10.03
  -1  12   4  334.07   10.94
  -1  12   4  333.01   10.49
  -1 -12  -4  334.96    9.99
   1  12  -4  298.19    9.22
   1  12  -4  344.80   10.05
  -1  12   4  363.85   10.54
  -1  12   4  337.71   10.31
   1  12  -3   54.80    4.19
  -1  12   3   57.74    4.63
  -1 -12  -3   45.03    5.25
  -1  12   3   59.82    4.57
  -1  12   2  282.25    9.64
  -1 -12  -2  298.28    9.60
  -1  12   2  290.46    9.87
   1  12  -2  303.49    9.47
  -1  12   2  312.32    9.71
   1  12  -1   71.13    5.17
   1  12  -1   79.24    4.78
  -1 -12  -1   94.63    6.33
   1 -12   1   88.12    5.82
  -1  12   1   96.34    5.47
   1 -12   0   19.94    3.86
  -1 -12   0   20.41    4.01
   1  12   0   36.30    3.10
  -1  12   0   27.23    3.23
   1  12   0   17.48    2.83
   1  12   0   36.59    3.42
   1  12   0   23.34    3.60
  -1  12   0   19.70    2.99
   1 -12  -1   70.99    5.82
   1  12   1  172.22    6.19
  -1 -12   1   72.23    5.39
   1  12   1   64.18    5.14
   1  12   1  153.59    6.46
   1  12   1   95.42    6.29
  -1  12  -1   73.50    4.77
  -1  12  -1   90.72    5.58
   1 -12  -2  287.79    9.45
   1  12   2  268.45    8.67
   1  12   2  298.16   10.01
   1  12   2  285.29    9.20
   1  12   2  299.48    9.45
  -1  12  -2  303.93    9.86
  -1  12  -2  309.06    9.32
   1 -12  -3   47.78    5.17
   1  12   3  114.53    5.20
   1  12   3   59.64    5.30
  -1  12  -3   74.79    5.13
   1  12   3   23.77    3.88
   1  12   3  104.04    5.68
  -1  12  -3   48.10    4.12
  -1  12  -3   35.15    4.88
  -1  12  -4  316.72   10.01
  -1  12  -4  303.54   10.04
   1 -12  -4  326.89    9.89
   1  12   4  314.44    9.27
   1  12   4  332.97   10.54
  -1  12  -4  312.47    9.95
   1  12   4  327.77    9.96
   1  12   4  331.98    9.96
  -1  12  -4  333.16    9.54
   1  12   5   43.74    3.70
  -1  12  -5   43.88    3.84
   1  12   5   41.33    3.92
  -1  12  -5   37.13    3.56
  -1  12  -5   38.35    3.55
   1 -12  -5   48.47    4.10
   1  12   5   36.77    3.10
   1  12   5   42.39    3.37
  -1  12  -5   49.31    3.66
   1 -12  -6   19.18    2.65
  -1  12  -6   22.40    2.75
   1  12   6   16.62    2.32
  -1  12  -6   25.01    2.60
  -1  12  -6   19.81    2.75
   1  12   6   19.99    2.54
   1  12   6   18.15    2.81
   1  12   6   19.58    2.75
  -1  12  -6   17.23    2.58
  -1  12  -7   46.99    3.69
   1  12   7   46.57    3.34
   1 -12  -7   57.20    3.87
  -1  12  -7   50.24    3.36
  -1  12  -7   56.55    3.95
   1  12   7   46.29    3.46
   1  12   7   56.86    4.01
  -1  12  -7   51.99    3.76
  -1  12  -8  230.37    7.95
   1  12   8  219.51    7.18
   1 -12  -8  244.47    7.95
  -1  12  -8  241.15    7.18
  -1  12  -8  233.10    7.87
   1  12   8  220.48    7.29
   1  12   8  240.07    8.03
  -1  12  -8  218.64    7.58
   1  12   9  139.28    5.52
   1  12   9  158.14    6.43
  -1  12  -9  151.03    6.09
   1 -12  -9  153.82    6.15
   1  12   9  135.72    5.37
  -1  12  -9  160.78    5.50
   1  12  10  333.32    9.61
  -1  12 -10  337.99    8.47
   1 -12 -10  339.71    9.47
  -1  12 -11  115.11    5.42
   1  12  11  114.15    5.26
  -1  12 -11  119.53    4.36
   1 -12 -11  114.23    4.98
  -1  12 -12  170.75    6.18
  -1  12 -12  177.21    6.48
   1 -12 -12  185.42    6.21
   1  12  12  173.68    6.36
   1  12  13   17.36    2.41
  -1  12 -13   19.31    2.80
   1  12  13   23.32    2.60
   1 -12 -13   23.35    2.32
  -1  12 -13   23.65    3.04
   1  12  14  213.54    6.72
  -1  12 -14  198.24    6.39
  -1  12 -14  198.07    6.51
  -1 -12  14  210.58    6.21
   1  12  15   55.69    3.30
  -1  12 -15   59.20    3.39
   1  12  15   56.82    3.28
  -1  12 -15   50.90    3.27
  -1 -12  15   53.41    2.88
   1  12  16   71.22    3.43
  -1  12 -16   73.26    3.50
  -1  12 -16   64.91    3.43
  -1 -12  16   74.04    3.11
   1  12  16   74.34    3.47
   1  12  17   53.57    2.79
  -1  12 -17   53.03    2.77
  -1 -12  17   48.00    2.35
   1  12  17   57.79    2.84
   1  12  18   22.97    1.82
   1  12  18   28.72    1.86
   1  12  19   11.77    1.17
  -1 -13 -13   53.98    2.53
  -1  13  13   29.36    2.08
  -1 -13 -12  321.95    7.21
  -1  13  12  305.15    7.34
  -1 -13 -11   53.15    2.85
  -1  13  11   56.39    3.13
  -1 -13 -10   81.78    3.57
  -1  13  10   79.57    3.86
  -1  13   9    7.64    1.89
  -1  13   9    7.85    1.63
  -1  13   8   19.57    2.41
  -1  13   8   20.32    2.10
  -1  13   7   67.47    3.90
  -1  13   7   65.10    3.51
   1  13  -6  158.04    5.37
  -1 -13  -6  137.90    5.56
  -1  13   6  144.52    5.52
   1  13  -6  136.36    5.13
   1 -13   6  133.98    5.28
  -1  13   6  159.49    5.51
  -1  13   6  159.57    6.05
  -1  13   6  151.94    5.51
   1  13  -5   64.80    3.60
  -1 -13  -5   48.59    3.45
  -1  13   5   63.18    3.52
   1 -13   5   67.60    3.99
  -1  13   5   54.50    3.52
   1  13  -5   52.25    3.25
  -1 -13  -5   62.26    3.73
  -1  13   5   62.02    4.26
  -1  13   5   60.56    3.66
  -1  13   4  185.52    6.53
   1 -13   4  160.11    5.86
   1  13  -4  164.85    5.91
  -1 -13  -4  186.40    6.08
   1  13  -4  185.22    6.12
  -1  13   4  179.94    6.31
  -1  13   4  193.48    6.14
  -1  13   3   47.02    3.40
   1 -13   3   37.21    3.07
   1  13  -3   18.59    2.34
  -1 -13  -3   36.67    3.14
   1  13  -3   26.96    2.75
  -1  13   3   56.18    3.81
  -1  13   3   44.63    3.09
  -1  13   3   53.22    3.57
  -1  13   2   53.72    3.22
   1  13  -2   61.68    3.44
  -1  13   2   56.74    3.71
  -1  13   2   48.44    3.44
   1 -13   2   60.57    3.63
  -1 -13  -2   55.33    3.58
  -1  13   2   55.98    3.61
  -1  13   1  110.58    5.33
  -1  13   1   90.69    4.42
   1  13  -1  163.62    5.73
   1 -13   1  140.62    6.02
  -1 -13  -1  126.62    5.91
  -1  13   1  137.32    5.47
  -1  13   0  347.42    9.97
   1 -13   0  355.51    9.49
  -1 -13   0  358.74    9.52
   1  13   0  343.33    9.37
   1  13   0  379.55    9.60
  -1  13   0  371.26    9.14
  -1  13   0  365.12    9.83
  -1 -13   1  136.99    6.40
   1 -13  -1  138.90    6.00
   1  13   1  126.52    4.99
  -1  13  -1  130.48    4.99
  -1  13  -2   62.11    3.75
  -1  13  -2   56.59    3.14
   1  13   2   52.82    3.26
   1 -13  -2   60.34    3.58
   1  13   2   51.24    3.27
  -1 -13   2   62.73    3.77
   1  13   2   56.66    3.40
   1  13   3   77.25    4.07
  -1  13  -3   34.01    3.00
  -1  13  -3   18.88    2.57
  -1 -13   3   31.28    3.03
   1  13   3   67.48    3.65
   1 -13  -3   35.43    2.97
   1  13   3   23.36    3.58
   1  13   3   66.73    3.64
  -1  13  -3   27.46    2.35
  -1  13  -3   36.34    3.17
   1  13   3   13.65    2.63
   1  13   4  178.59    5.85
   1  13   4  200.15    6.30
  -1  13  -4  188.14    6.36
  -1  13  -4  173.45    6.41
  -1 -13   4  180.10    6.16
   1  13   4  172.06    5.99
   1 -13  -4  183.99    6.10
   1  13   4  190.27    6.79
  -1  13  -4  183.28    5.48
  -1  13  -4  177.78    6.29
   1  13   4  200.82    6.36
  -1  13  -4  180.39    6.26
   1  13   5   53.73    3.34
   1  13   5   70.11    3.67
  -1  13  -5   69.20    3.81
  -1 -13   5   80.55    4.12
  -1  13  -5   51.72    3.47
   1  13   5   65.02    3.53
   1 -13  -5   69.08    3.77
   1  13   5   62.40    4.09
  -1  13  -5   67.10    3.14
  -1  13  -5   64.09    4.17
   1  13   5   66.80    3.64
  -1  13  -5   59.16    3.61
   1  13   6  142.44    5.16
  -1  13  -6  144.36    5.51
   1  13   6  129.14    4.98
   1 -13  -6  152.53    5.35
   1  13   6  148.46    5.22
  -1  13  -6  150.03    5.44
  -1  13  -6  158.01    5.53
  -1 -13   6  145.04    5.80
  -1  13  -6  146.89    4.54
   1  13   6  157.14    5.42
  -1  13  -6  152.13    5.54
   1  13   7   62.43    3.35
  -1 -13   7   55.54    3.51
  -1  13  -7   65.08    3.47
   1  13   7   61.01    3.31
   1  13   8   18.39    2.02
  -1 -13   8   17.52    1.97
   1  13   8   18.17    1.93
   1  13   9    6.89    1.60
  -1 -13   9    6.36    1.36
   1  13   9    7.37    1.45
   1  13  10   78.38    3.42
   1  13  10   73.07    3.35
   1  13  11   50.34    2.79
   1  13  11   56.62    3.15
   1  13  12  297.19    7.13
  -1  13 -12  316.99    7.52
   1  13  12  334.76    7.84
  -1 -13  12  284.86    6.70
  -1  13 -13   59.45    2.92
   1  13  13   58.62    2.83
  -1  13 -14    8.25    1.47
   1  13  14    9.49    1.23
  -1  14   7   19.45    1.57
  -1  14   6   14.04    1.42
  -1  14   5   12.31    1.48
  -1  14   4  129.45    4.05
  -1 -14  -4  110.91    3.93
  -1 -14  -3   36.50    2.41
  -1  14   3   85.17    3.28
  -1 -14  -2  204.92    6.05
  -1  14   2  241.16    5.97
  -1  14   1   41.77    2.73
  -1  14   0    3.07    1.20
  -1  14  -1   20.79    1.92
  -1 -14   1    6.63    1.29
  -1 -14   2  204.28    6.01
  -1  14  -2  223.43    5.67
  -1 -14   3   41.16    2.60
  -1  14  -3   77.64    3.10
  -1 -14   4  115.21    3.96
   1  14   4   92.48    3.39
  -1 -14   5    9.02    1.23
   1  14   5   10.42    1.31
  -1  14  -6   15.27    1.64
   1  14   6    7.98    1.12
   1  14   7    8.39    1.16
  -2   0   0 1066.45   30.00
  -2   0   0 1062.44   30.23
  -2   0   0 1075.81   22.98
  -2   0   1  883.92   26.87
  -2   0  -1  898.09   26.50
  -2   0   1  915.36   27.01
  -2   0  -1  863.33   26.88
  -2   0   1  872.72   20.01
  -2   0   2   54.56    6.36
  -2   0   2   58.69    6.35
  -2   0  -2   57.10    6.52
  -2   0   2   57.21    4.26
  -2   0   3  128.70    9.68
  -2   0  -3  129.33    9.71
  -2   0   3  122.96    6.46
  -2   0   4 1240.65   34.57
  -2   0  -4 1196.94   34.16
  -2   0   4 1203.10   27.05
  -2   0   5 2366.81   54.50
  -2   0  -5 2336.56   54.44
  -2   0   5 2310.02   45.79
  -2   0   6 4854.31   94.68
  -2   0  -6 4983.53   95.37
  -2   0   6 4641.85   84.45
  -2   0   7  214.14   13.78
  -2   0  -7  213.96   14.01
  -2   0   7  216.81   10.54
  -2   0   8  242.45   15.06
  -2   0  -8  263.00   15.70
  -2   0   8  207.95   10.96
  -2   0   9    0.54    2.99
  -2   0  10 1505.86   44.93
  -2   0  11  659.59   28.50
  -2   0  12 1481.82   47.49
  -2   0  13  617.27   30.35
  -2   0  14    4.57    4.67
  -2   0  15  400.56   29.19
  -2   0  15  405.67   10.96
  -2   0 -16  897.22   20.09
  -2   0  16  981.72   52.64
  -2   0  16  969.13   19.93
  -2   0  17 1088.01   21.76
  -2   0 -17 1021.13   22.10
  -2   0  17 1123.84   66.23
   2   0 -17 1032.16   21.61
  -2   0  18  451.04   11.48
  -2   0 -18  408.78   11.68
   2   0 -18  398.44   11.41
  -2   0  18  477.19   46.14
   2   0 -19  438.44   12.29
  -2   0  19  427.80   37.47
  -2   0  19  477.27   11.97
   2   0 -20  123.90    6.15
  -2   0  20  111.98   17.82
  -2   0  20  126.62    5.48
  -2   0  21  402.38   10.52
   2   0 -21  397.57   11.69
  -2   0 -22 1392.12   27.29
  -2   0  22 1399.58   26.18
   2   0 -22 1388.27   28.13
  -2   0 -23  305.64    9.22
  -2   0  23  308.07    8.43
   2   0 -23  316.83   10.18
   2   0 -24  309.96    9.97
  -2   0 -24  301.34    9.58
  -2   0 -24  297.25    8.74
   2   0 -25  129.67    6.19
  -2   0 -25  130.96    5.16
  -2   0 -25  135.46    5.94
  -2   0  26    4.55    2.16
   2   0 -26    2.08    2.28
  -2   0 -26    2.24    2.11
   2   0 -27   86.48    4.85
  -2   0  27   88.36    5.38
  -2   0  28  406.33   11.76
  -2   0  29  622.03   14.82
   2   0  30   80.01    3.81
  -2   0  30   79.10    4.09
   2   0  31    1.07    1.11
   2   0  32    1.89    0.96
  -2  -1 -32  452.99    9.19
   2  -1  32  428.22    8.94
   2   1 -32  442.99    8.84
  -2  -1 -32  446.29    9.15
  -2  -1 -31  243.99    6.74
   2   1 -31  250.66    6.34
  -2  -1 -31  256.73    6.82
   2  -1  31  241.94    6.44
  -2   1  30  551.47   12.55
   2   1 -30  582.00   11.59
  -2  -1 -30  582.61   12.48
  -2  -1 -30  590.11   12.54
  -2   1  29   13.95    2.44
  -2   1  29   15.41    2.26
  -2  -1 -29   16.01    2.55
  -2  -1 -29   14.17    2.42
  -2  -1 -28   27.98    3.04
  -2  -1 -28   27.38    3.12
   2   1 -28   23.66    2.92
  -2  -1 -27  289.85    9.80
  -2  -1 -27  285.08    9.65
   2   1 -27  301.69    9.11
  -2  -1 -26  410.05   12.61
   2   1 -26  423.39   11.54
  -2  -1 -26  385.65   12.11
  -2  -1 -25  281.86    7.79
  -2  -1 -25  282.99   10.51
   2   1 -25  282.73    9.37
  -2  -1 -25  278.34   10.32
  -2  -1 -24  394.65   10.21
  -2  -1 -24  387.09   13.05
  -2  -1 -24  398.02   13.01
   2   1 -24  407.94   11.79
  -2   1  23    0.70    1.52
  -2  -1 -23    1.29    1.77
  -2  -1 -23    1.90    2.48
  -2  -1 -23    3.06    3.02
   2   1 -23    1.83    2.56
   2   1 -22  459.42   12.82
  -2   1  22  468.02   11.23
  -2  -1 -22  436.15   11.62
  -2  -1 -22  437.24   12.32
  -2  -1 -22  422.03   14.58
   2   1 -21  234.71    8.66
  -2   1  21  233.70    7.47
  -2  -1 -21  236.57    8.63
  -2  -1 -21  230.66   10.70
  -2  -1 -21  235.62    8.05
   2   1 -20 1089.86   23.43
  -2   1  20 1120.63   22.18
  -2   1  20 1037.77   50.20
  -2  -1 -20 1135.16   28.46
  -2  -1 -20 1108.55   22.93
  -2  -1 -20 1068.24   49.98
   2   1 -19  333.02   10.37
  -2   1  19  341.97    9.68
  -2   1  19  357.34   29.89
  -2  -1 -19  365.40   29.84
  -2  -1 -19  339.95   10.19
  -2  -1 -19  334.67   14.53
  -2   1  18    8.65    2.03
  -2   1  18   13.87    7.88
  -2  -1 -18   12.09    8.63
   2   1 -18    5.26    2.34
  -2  -1 -18    8.45    4.23
   2   1 -17   88.84    4.92
  -2   1  17   86.02    4.58
  -2   1  17   74.76   14.81
  -2  -1 -17   73.90   14.31
  -2  -1 -17   85.49    7.78
  -2   1  16  436.41   11.17
   2   1 -16  395.42   10.96
  -2  -1 -16  394.58   29.34
  -2   1  16  365.43   29.34
  -2  -1 -16  409.74   15.29
  -2  -1 -15  652.96   35.80
  -2   1  15  670.61   36.49
  -2   1  15  753.56   16.25
  -2  -1 -15  693.42   19.95
  -2  -1 -14 1178.55   45.74
  -2   1  14 1230.58   46.38
  -2  -1 -13  292.23   20.31
  -2   1  13  269.97   19.26
  -2  -1 -12  141.54   13.63
  -2   1  12  118.28   12.10
  -2  -1 -11  292.24   18.66
  -2   1  11  275.29   17.76
  -2   1  10  719.75   28.76
  -2  -1 -10  721.86   29.23
  -2   1  10  709.19   16.69
  -2   1   9 1585.88   45.22
  -2  -1  -9 1701.70   46.82
  -2   1   9 1592.16   30.55
  -2   1   8 1086.92   34.65
  -2   1   8 1064.59   21.85
  -2  -1  -8 1078.00   34.84
  -2   1   7 1339.02   25.65
  -2  -1  -7 1324.45   33.30
  -2   1   7 1312.28   38.63
  -2  -1  -7 1330.69   23.70
  -2   1   7 1267.96   29.27
  -2  -1  -7 1358.04   39.12
  -2   1   6  668.33   25.02
  -2  -1  -6  656.44   21.31
  -2  -1  -6  685.69   25.34
  -2  -1  -6  671.13   13.63
  -2   1   6  681.72   15.09
  -2   1   5  713.80   25.34
  -2  -1  -5  706.78   22.33
  -2  -1  -5  714.02   25.31
  -2  -1  -5  704.82   14.23
  -2   1   5  708.04   15.37
  -2  -1  -4 1058.68   28.90
  -2   1   4 1018.89   31.16
  -2  -1  -4 1038.21   31.29
  -2  -1  -4 1057.00   19.60
  -2   1   4 1022.76   20.41
  -2   1   4 1055.04   20.53
  -2  -1  -3 1497.78   36.35
  -2   1   3 1415.68   37.85
  -2   1   3 1461.72   26.59
  -2   1   3 1400.42   26.58
  -2  -1  -3 1464.07   25.87
  -2  -1  -3 1447.35   38.09
  -2  -1  -2 1103.26   30.25
  -2   1   2 1132.96   31.76
  -2  -1  -2 1114.35   31.58
  -2  -1  -2 1080.95   25.84
  -2   1   1  410.95   17.15
  -2  -1  -1  399.74   16.56
  -2  -1  -1  408.32   17.18
  -2  -1  -1  406.32   13.52
  -2   1   0  324.94   14.90
  -2  -1   0  317.82   14.75
  -2  -1   0  335.88   15.24
  -2  -1   0  327.32   11.89
  -2  -1   1  404.45   16.94
  -2   1  -1  412.71   16.66
  -2  -1   1  413.80   16.87
  -2  -1   1  384.69   13.37
  -2   1  -2 1074.00   29.64
  -2  -1   2 1081.37   30.97
  -2  -1   2 1053.29   25.84
  -2   1  -2 1074.46   30.86
  -2  -1   2 1100.26   30.20
  -2  -1   3 1474.99   26.61
  -2   1  -3 1411.48   26.57
  -2   1  -3 1437.70   25.74
  -2   1  -3 1464.87   35.96
  -2  -1   3 1474.65   38.26
  -2  -1   3 1422.52   32.50
  -2   1  -3 1493.42   38.41
  -2   1  -4 1005.41   20.16
  -2   1  -4 1031.68   19.36
  -2  -1   4 1063.98   20.41
  -2   1  -4 1056.22   28.66
  -2  -1   4 1028.25   31.12
  -2  -1   4 1015.44   26.11
  -2   1  -4 1068.58   31.48
  -2  -1   5  719.06   15.39
  -2   1  -5  701.09   14.21
  -2  -1   5  721.41   25.38
  -2   1  -5  698.43   22.20
  -2  -1   5  693.62   20.95
  -2   1  -5  734.73   25.55
  -2  -1   6  679.25   15.02
  -2   1  -6  678.09   13.66
  -2  -1   6  652.98   24.69
  -2   1  -6  677.67   21.58
  -2  -1   6  654.16   20.70
  -2   1  -6  705.53   25.45
  -2  -1   7 1345.70   25.46
  -2   1  -7 1267.78   32.62
  -2  -1   7 1276.42   37.94
  -2   1  -7 1311.46   23.45
  -2  -1   7 1250.80   32.55
  -2   1  -7 1336.57   38.52
  -2  -1   8 1067.69   21.87
  -2  -1   8 1079.12   34.63
  -2  -1   8 1065.48   29.47
  -2   1  -8 1116.81   34.98
  -2  -1   9 1596.84   30.23
  -2  -1   9 1555.03   44.69
  -2  -1   9 1536.38   39.00
  -2   1  -9 1596.69   45.35
  -2  -1  10  707.67   16.62
  -2  -1  10  688.52   27.99
  -2   1 -10  705.09   28.41
  -2  -1  11  257.05   17.16
  -2   1 -11  288.95   18.09
  -2  -1  12  152.82   13.61
  -2   1 -12  133.78   12.77
  -2  -1  13  253.90   18.76
  -2   1 -13  256.41   18.51
  -2  -1  14 1304.62   47.70
  -2   1 -14 1299.79   46.89
  -2   1 -15  682.84   16.43
  -2  -1  15  654.15   35.38
  -2   1 -15  705.05   19.22
  -2   1 -15  644.23   33.89
  -2  -1  16  411.30   11.24
  -2   1 -16  400.70   11.74
  -2   1 -16  417.85   13.65
  -2  -1  16  352.94   27.92
  -2   1 -16  423.04   14.93
  -2   1 -16  395.68   28.03
  -2   1 -17   78.40   14.05
  -2  -1  17   78.66    4.76
  -2   1 -17   82.42    6.06
  -2   1 -17   87.13    5.19
  -2  -1  17   73.94   14.22
  -2   1 -17   93.60    7.70
  -2   1 -18    6.89    6.10
  -2   1 -18    7.02    2.80
  -2   1 -18    9.02    3.20
  -2   1 -18    4.65    3.92
  -2  -1  18    7.20    2.05
  -2  -1  18   11.78    7.53
  -2  -1  18    6.71    2.24
   2  -1 -19  321.67   10.04
  -2   1 -19  313.71   11.34
  -2   1 -19  320.68   10.32
  -2   1 -19  348.32   14.33
  -2  -1  19  340.18    9.75
  -2  -1  19  322.77   28.17
  -2   1 -19  309.00   26.76
   2  -1 -20 1076.64   22.65
  -2   1 -20 1050.34   22.71
  -2   1 -20 1038.90   24.03
  -2   1 -20 1090.21   27.44
  -2  -1  20 1114.47   21.94
  -2  -1  20  954.25   48.11
  -2   1 -20  989.17   47.38
  -2   1 -21  223.51    9.03
   2  -1 -21  240.16    8.56
  -2   1 -21  229.47   10.57
  -2  -1  21  237.53    7.61
  -2  -1  22  456.31   11.13
   2  -1 -22  448.76   12.50
  -2   1 -22  417.06   12.75
   2  -1 -23    2.72    2.56
  -2   1 -23    2.73    2.53
   2  -1 -24  408.20   11.68
  -2   1 -24  398.77   10.73
  -2   1 -25  263.48    7.90
  -2  -1  26  389.55   12.66
  -2   1 -27  285.87    8.30
  -2  -1  27  283.31    9.94
  -2   1 -28   25.13    3.12
  -2   1 -28   27.07    3.15
  -2  -1  28   24.43    2.96
   2   1  29   14.35    2.15
  -2  -1  29   16.31    2.31
  -2   1 -29   15.29    2.38
  -2   1 -29   12.32    2.45
  -2  -1  30  540.99   12.84
  -2   1 -30  562.42   12.87
  -2   1 -30  565.05   12.73
   2  -1 -30  597.63   12.18
   2   1  30  562.72   12.32
  -2   1 -31  251.68    6.86
   2  -1 -31  264.77    6.54
  -2   1 -31  249.59    6.81
   2   1  31  251.19    6.55
  -2   1 -32  448.66    9.21
   2   1  32  449.82    9.02
  -2   1 -32  429.49    9.11
   2  -1 -32  453.64    8.97
  -2  -2 -31   82.34    3.28
  -2  -2 -31   87.01    3.36
   2   2 -30   86.16    3.52
  -2  -2 -30   82.84    3.85
  -2  -2 -30   86.49    3.90
  -2  -2 -29  238.06    7.39
  -2   2  29  233.45    7.54
   2   2 -29  238.07    6.64
  -2  -2 -29  239.97    7.41
   2   2 -29  237.70    7.07
   2   2 -28  245.69    7.66
  -2  -2 -28  241.44    8.02
  -2  -2 -28  241.30    8.01
  -2   2  28  235.61    8.13
   2   2 -27  234.11    7.82
  -2  -2 -27  231.84    8.31
  -2  -2 -27  237.97    8.34
  -2   2  27  226.51    8.46
   2   2 -26  187.28    7.10
  -2  -2 -26  175.52    7.57
  -2  -2 -26  176.62    7.46
  -2   2  26  161.81    7.48
   2   2 -25  215.85    7.94
  -2   2  25  189.52    8.68
  -2  -2 -25  206.60    8.73
  -2  -2 -25  210.94    8.49
  -2  -2 -24  369.59    9.40
  -2  -2 -24  345.55   12.03
  -2  -2 -24  359.67   11.88
   2   2 -24  362.28   10.98
  -2  -2 -23  278.77    8.21
   2   2 -23  288.30    9.66
  -2  -2 -23  267.55   10.66
  -2  -2 -23  272.42   10.53
  -2   2  22  495.30   11.91
   2   2 -22  518.65   13.82
  -2  -2 -22  501.94   15.31
  -2  -2 -22  508.28   12.45
  -2  -2 -21  336.25    9.69
   2   2 -21  339.20   10.62
  -2   2  21  337.68    9.33
  -2  -2 -21  328.38   10.04
  -2  -2 -21  328.51   12.24
  -2  -2 -20  165.00    6.52
   2   2 -20  165.44    7.15
  -2   2  20  175.44    6.38
  -2  -2 -20  161.66    8.64
  -2  -2 -20  160.59    6.85
  -2  -2 -19  385.76   11.30
  -2  -2 -19  407.19   27.57
  -2  -2 -19  395.63   10.92
  -2   2  19  411.13   10.68
  -2   2  19  351.29   25.95
   2   2 -19  394.44   11.52
  -2  -2 -19  380.72   13.87
  -2  -2 -18   89.94    5.26
  -2  -2 -18   89.81   13.60
  -2  -2 -18   83.54    4.71
  -2   2  18   90.84    4.63
  -2   2  18   99.51   13.90
   2   2 -18   81.28    5.01
  -2  -2 -18   88.89    6.73
  -2  -2 -17 1599.59   31.44
  -2  -2 -17 1699.06   59.22
  -2  -2 -17 1639.92   30.95
  -2   2  17 1680.55   30.56
  -2   2  17 1601.38   57.91
   2   2 -17 1607.95   31.16
  -2  -2 -17 1610.00   35.14
  -2  -2 -16 1006.18   21.64
  -2  -2 -16  977.10   42.38
  -2  -2 -16 1010.90   21.17
  -2   2  16 1050.14   20.83
  -2   2  16  998.78   42.41
   2   2 -16  996.57   21.20
  -2  -2 -16 1005.41   24.52
  -2  -2 -15  295.40    9.49
  -2  -2 -15  294.83    9.08
  -2  -2 -15  328.44   22.79
  -2   2  15  318.28    8.99
  -2   2  15  312.27   21.97
  -2  -2 -15  303.41   11.27
   2   2 -15  283.91    8.96
  -2   2  14  188.93   16.46
  -2   2  14  216.45    7.13
  -2  -2 -14  223.70   17.91
  -2  -2 -14  213.95    7.40
  -2  -2 -13  503.98   26.40
  -2   2  13  520.76   26.19
  -2  -2 -12  673.15   29.49
  -2   2  12  619.65   15.92
  -2   2  12  679.73   28.94
  -2  -2 -11  229.78   16.16
  -2   2  11  214.39    7.94
  -2   2  11  233.65   15.98
  -2  -2 -10 1860.06   51.08
  -2   2  10 1813.36   34.11
  -2   2  10 1779.52   49.63
  -2  -2  -9  690.23   27.41
  -2   2   9  673.08   15.58
  -2   2   9  650.06   14.76
  -2   2   9  679.58   26.86
  -2  -2  -8  128.02   11.11
  -2   2   8  128.04    5.56
  -2   2   8  134.25    5.52
  -2   2   8  126.43   10.78
  -2  -2  -7 1886.42   48.48
  -2   2   7 1886.54   33.89
  -2   2   7 1789.16   33.41
  -2  -2  -7 1881.09   31.80
  -2  -2  -7 1867.61   41.65
  -2   2   7 1851.82   47.79
  -2  -2  -6 2601.18   59.66
  -2   2   6 2529.65   44.78
  -2   2   6 2599.87   44.91
  -2  -2  -6 2623.84   43.17
  -2   2   6 2646.26   59.81
  -2  -2  -6 2597.58   53.82
  -2  -2  -5  452.22   19.52
  -2   2   5  416.17   10.91
  -2  -2  -5  441.76    9.80
  -2   2   5  420.61   10.71
  -2   2   5  410.11   18.66
  -2  -2  -5  465.40   17.01
  -2  -2  -4  688.99   24.53
  -2  -2  -4  700.94   21.22
  -2   2   4  723.31   24.91
  -2  -2  -4  749.10   22.91
  -2  -2  -4  726.41   14.42
  -2   2   4  701.12   15.61
  -2   2   4  722.24   15.34
  -2  -2  -3   17.16    4.17
  -2   2   3   14.99    2.31
  -2  -2  -3   13.27    1.63
  -2   2   3   13.79    1.83
  -2  -2  -3   14.92    3.31
  -2   2   3   13.29    3.61
  -2  -2  -3   13.63    3.32
  -2  -2  -2  554.79   20.74
  -2   2   2  568.25   13.01
  -2  -2  -2  543.94   11.78
  -2   2   2  529.91   12.10
  -2  -2  -2  508.28   17.33
  -2  -2  -2  553.78   19.55
  -2   2   2  559.06   20.59
  -2   2   1  791.07   25.14
  -2  -2  -1  794.94   25.67
  -2  -2  -1  790.12   16.37
  -2   2   1  774.57   16.53
  -2   2   1  789.29   25.42
  -2  -2  -1  796.55   24.97
  -2  -2  -1  764.22   22.51
  -2   2   0 2345.99   52.44
  -2  -2   0 2430.92   52.72
  -2  -2   0 2374.29   48.85
  -2   2   0 2400.25   52.23
  -2  -2   0 2403.53   52.34
  -2  -2   1  802.78   24.61
  -2   2  -1  818.94   25.28
  -2   2  -1  756.98   15.35
  -2  -2   1  756.77   22.01
  -2  -2   1  757.61   24.49
  -2   2  -1  778.24   24.08
  -2   2  -2  535.03   20.11
  -2  -2   2  508.61   17.56
  -2   2  -2  520.13   18.80
  -2  -2   2  505.95   19.70
  -2   2  -2  525.62   11.38
  -2  -2   2  526.08   11.86
  -2   2  -3   12.83    3.52
  -2  -2   3   10.72    1.71
  -2  -2   3   11.64    3.18
  -2   2  -3    9.60    2.24
  -2   2  -3   14.33    1.62
  -2  -2   3    8.90    3.25
  -2   2  -3   14.34    3.36
  -2   2  -4  708.08   15.51
  -2  -2   4  717.67   15.23
  -2   2  -4  715.54   14.27
  -2  -2   4  676.98   21.80
  -2   2  -4  735.24   25.07
  -2  -2   4  701.95   24.56
  -2   2  -4  726.32   22.45
  -2   2  -5  422.70    9.57
  -2  -2   5  429.51   10.66
  -2   2  -5  415.51   10.78
  -2  -2   5  397.01   16.22
  -2   2  -5  447.83   19.22
  -2  -2   5  450.02   19.25
  -2   2  -5  425.54   16.29
  -2   2  -6 2542.09   44.46
  -2  -2   6 2589.84   44.64
  -2   2  -6 2594.20   42.87
  -2  -2   6 2606.57   55.05
  -2   2  -6 2652.78   59.59
  -2  -2   6 2590.74   59.22
  -2   2  -6 2510.39   53.39
  -2  -2   7 1865.75   33.57
  -2   2  -7 1819.91   33.07
  -2   2  -7 1828.80   31.45
  -2  -2   7 1838.60   43.64
  -2   2  -7 1898.32   47.89
  -2  -2   7 1825.46   47.40
  -2  -2   8  131.92    5.60
  -2   2  -8  131.64    5.37
  -2  -2   8  127.39    9.59
  -2   2  -8  134.52   11.20
  -2  -2   8  129.23   10.82
  -2  -2   9  690.29   15.78
  -2   2  -9  664.90   14.73
  -2  -2   9  690.66   24.15
  -2   2  -9  699.68   27.13
  -2  -2   9  651.30   26.33
  -2  -2  10 1854.02   34.45
  -2  -2  10 1754.52   45.64
  -2   2 -10 1902.44   50.77
  -2  -2  10 1788.46   49.75
  -2  -2  11  217.39    7.96
  -2  -2  11  222.08   13.86
  -2   2 -11  199.72   14.84
  -2  -2  11  210.10   15.15
  -2  -2  12  638.79   15.99
  -2  -2  12  619.01   27.78
  -2  -2  12  623.97   25.04
  -2   2 -12  666.27   28.52
  -2   2 -13  487.64   25.11
  -2  -2  13  524.17   26.07
  -2   2 -14  207.40   16.75
  -2  -2  14  199.99   16.65
  -2  -2  15  290.45    9.06
  -2  -2  15  287.71   20.92
  -2   2 -15  291.77    9.10
  -2   2 -15  292.36   10.62
  -2   2 -15  274.62   19.99
  -2   2 -15  293.29   12.91
  -2   2 -15  274.41    9.59
  -2  -2  16  985.53   20.81
  -2  -2  16  990.09   42.11
  -2   2 -16 1048.15   41.77
  -2   2 -16  971.82   27.22
  -2   2 -16  978.42   21.58
  -2   2 -16 1013.08   23.49
  -2   2 -17 1581.96   33.74
  -2   2 -17 1604.49   55.44
  -2   2 -17 1574.01   31.32
  -2   2 -17 1578.46   37.34
  -2  -2  17 1583.33   30.72
  -2  -2  17 1553.11   56.96
  -2   2 -18   88.97    6.59
  -2   2 -18   73.23    6.82
  -2   2 -18   77.00    5.30
  -2  -2  18   78.14    4.89
  -2  -2  18   86.18   12.94
  -2   2 -19  390.71   13.67
  -2  -2  19  389.20   11.59
  -2   2 -19  377.22   25.89
  -2  -2  19  384.46   27.32
  -2   2 -19  383.76   13.95
  -2   2 -19  399.35   11.89
  -2  -2  20  169.72    6.48
  -2   2 -20  166.54    7.26
  -2   2 -20  167.83    8.58
  -2  -2  20  164.88    7.20
   2  -2 -20  165.00    6.87
  -2   2 -20  156.79    8.32
  -2  -2  21  330.77    9.34
  -2   2 -21  337.77   10.56
  -2   2 -21  309.42   11.53
   2  -2 -21  321.76   10.10
  -2   2 -21  326.52   12.00
  -2   2 -22  481.75   14.96
  -2   2 -22  472.73   14.76
  -2  -2  22  509.10   12.04
  -2   2 -22  505.05   13.25
  -2   2 -22  485.63   14.47
  -2   2 -23  287.58   10.60
  -2   2 -23  267.04    9.91
  -2   2 -23  264.68   10.31
  -2   2 -24  352.66   11.61
  -2   2 -24  348.34   11.04
  -2   2 -24  335.00   11.62
  -2  -2  24  341.39   12.16
  -2   2 -25  218.57    8.56
  -2  -2  25  192.86    8.68
  -2   2 -25  199.31    7.71
  -2   2 -25  203.62    8.50
  -2   2 -26  172.35    5.83
  -2   2 -26  172.48    6.74
  -2   2 -26  172.19    7.29
  -2   2 -26  164.30    7.30
  -2  -2  26  172.11    7.75
  -2  -2  27  217.26    8.28
   2   2  27  230.46    7.75
  -2   2 -27  226.36    7.40
  -2   2 -27  234.59    8.22
  -2   2 -27  228.67    8.33
  -2   2 -28  239.57    7.91
  -2   2 -28  241.84    8.01
  -2   2 -28  235.35    7.00
  -2  -2  28  219.28    7.91
   2   2  28  240.18    7.58
  -2   2 -29  240.39    7.37
  -2   2 -29  238.22    7.44
  -2   2 -29  229.32    6.29
  -2  -2  29  212.65    7.29
   2   2  29  239.79    7.13
   2   2  30   83.77    3.70
  -2   2 -30   81.36    3.78
   2  -2 -30   84.01    3.58
  -2   2 -30   76.57    3.75
   2   2  31   83.24    3.29
  -2   2 -31   79.54    3.29
   2  -2 -31   81.37    3.13
   2   2  32   29.16    1.78
   2   2  32   45.21    2.03
  -2  -3 -30  260.70    6.72
  -2  -3 -30  279.71    6.88
   2   3 -30  261.64    6.84
  -2  -3 -29   79.86    3.83
   2   3 -29   80.82    3.88
  -2  -3 -29   79.45    3.82
  -2  -3 -28   96.28    4.52
   2   3 -28   98.70    4.56
  -2  -3 -28   97.28    4.63
  -2   3  28   87.08    4.46
  -2  -3 -27  390.74   10.76
   2   3 -27  383.20   10.33
  -2  -3 -27  384.91   10.60
  -2   3  27  382.88   10.85
  -2  -3 -26  173.98    7.32
   2   3 -26  189.89    7.07
  -2  -3 -26  189.39    7.25
  -2   3  26  176.05    7.25
  -2  -3 -25  162.00    7.14
  -2  -3 -25  163.87    7.03
   2   3 -25  164.49    6.79
  -2   3  25  150.12    7.09
   2   3 -24  324.59   10.13
  -2  -3 -24  312.11   10.70
  -2  -3 -24  322.85   10.60
  -2  -3 -24  318.95    8.29
  -2   3  24  308.87   10.88
   2   3 -23  440.83   12.56
  -2  -3 -23  456.06   13.59
  -2  -3 -23  453.06   13.45
  -2  -3 -23  456.78   10.92
  -2   3  23  433.53   13.57
   2   3 -22  549.26   14.41
  -2  -3 -22  552.36   15.52
  -2  -3 -22  548.96   15.48
  -2  -3 -22  549.44   12.83
  -2   3  22  547.61   15.74
   2   3 -21  154.60    7.02
  -2   3  21  146.36    7.55
  -2  -3 -21  149.94    5.89
  -2  -3 -21  160.56    7.85
  -2  -3 -21  149.09    7.60
  -2  -3 -20  293.54   11.06
  -2  -3 -20  294.89    8.86
  -2   3  20  283.78   10.68
  -2  -3 -20  304.79   11.13
   2   3 -20  305.50    9.98
   2   3 -19  837.45   19.42
  -2  -3 -19  830.56   21.36
  -2   3  19  802.64   37.52
  -2  -3 -19  865.61   18.48
  -2  -3 -19  881.39   38.53
  -2   3  19  862.19   21.79
  -2  -3 -19  875.96   21.48
  -2   3  19  890.15   18.30
   2   3 -18  276.41    8.49
   2   3 -18  290.57    9.57
  -2  -3 -18  270.22    8.90
  -2  -3 -18  282.49   10.97
  -2   3  18  257.51   20.35
  -2  -3 -18  307.81   22.12
  -2  -3 -18  287.56    8.82
  -2   3  18  282.46   11.69
  -2  -3 -18  300.33   11.08
  -2   3  18  306.67    8.78
   2   3 -17   73.69    4.03
   2   3 -17   75.95    4.87
  -2  -3 -17   80.06    5.75
  -2  -3 -17   72.57    4.66
  -2   3  17   69.85   10.94
  -2  -3 -17   77.33    4.38
  -2  -3 -17   84.98   11.47
  -2   3  17   78.98    6.90
  -2  -3 -17   78.90    5.59
  -2   3  17   74.97    4.19
   2   3 -16  509.66   12.32
  -2  -3 -16  516.86   12.94
  -2  -3 -16  553.65   28.69
   2   3 -16  533.61   13.63
  -2  -3 -16  517.45   13.32
  -2  -3 -16  526.96   15.34
  -2   3  16  533.36   12.75
  -2   3  16  528.45   18.99
  -2   3  16  495.03   27.52
  -2  -3 -16  542.95   15.35
  -2  -3 -15  543.52   13.31
  -2  -3 -15  559.52   28.27
  -2  -3 -15  548.22   13.69
  -2  -3 -15  546.71   15.35
  -2   3  15  570.76   13.12
  -2   3  15  502.66   15.14
   2   3 -15  535.97   12.49
  -2   3  15  572.62   20.34
  -2   3  15  502.97   26.86
  -2  -3 -15  537.53   15.18
  -2  -3 -14  726.47   16.25
  -2  -3 -14  750.71   32.25
  -2  -3 -14  734.86   18.24
  -2  -3 -14  718.11   16.57
  -2   3  14  716.61   31.32
  -2   3  14  764.31   22.40
  -2  -3 -14  726.16   18.13
  -2   3  14  720.48   18.08
  -2   3  14  751.51   16.04
   2   3 -14  720.92   15.31
  -2   3  13  199.60    7.97
  -2   3  13  211.05    6.89
  -2  -3 -13  213.13   16.20
  -2  -3 -13  205.48    7.10
  -2   3  13  205.37   15.61
  -2  -3 -12  566.51   26.19
  -2   3  12  556.86   14.36
  -2   3  12  562.36   25.61
  -2  -3 -11  810.94   31.30
  -2   3  11  811.49   18.29
  -2   3  11  814.26   30.74
  -2  -3 -10  426.96   21.48
  -2   3  10  437.44   11.79
  -2   3  10  434.84   11.43
  -2   3  10  432.11   21.05
  -2  -3  -9  520.98   23.09
  -2   3   9  487.83   12.47
  -2   3   9  478.31   12.28
  -2   3   9  503.95   22.24
  -2  -3  -8  748.53   27.59
  -2   3   8  687.47   15.76
  -2   3   8  688.78   15.65
  -2   3   8  684.86   26.00
  -2   3   7 2156.16   39.49
  -2   3   7 2240.12   39.24
  -2   3   7 2256.71   53.74
  -2  -3  -7 2324.20   54.69
  -2   3   7 2193.05   39.67
  -2   3   6  623.94   14.86
  -2   3   6  645.54   14.43
  -2  -3  -6  646.06   12.95
  -2  -3  -6  619.28   20.02
  -2   3   6  655.85   24.37
  -2  -3  -6  642.59   24.39
  -2   3   6  649.07   15.04
  -2   3   5  348.93   10.11
  -2   3   5  371.95    9.68
  -2  -3  -5  366.94    8.58
  -2   3   5  371.73   17.40
  -2  -3  -5  372.34   14.86
  -2  -3  -5  370.59   17.51
  -2   3   5  367.54   10.30
  -2   3   4  508.16   12.82
  -2   3   4  522.41   12.13
  -2  -3  -4  524.72   11.19
  -2  -3  -4  513.83   18.81
  -2   3   4  499.34   20.17
  -2  -3  -4  525.95   18.37
  -2  -3  -4  549.02   21.17
  -2   3   4  526.56   13.03
  -2   3   3  538.64   13.33
  -2  -3  -3  540.59   11.66
  -2   3   3  547.55   12.42
  -2  -3  -3  567.51   19.65
  -2  -3  -3  546.37   19.11
  -2   3   3  588.94   21.34
  -2  -3  -3  542.95   20.78
  -2   3   3  551.30   13.44
  -2   3   2 1283.35   23.94
  -2  -3  -2 1309.59   23.47
  -2   3   2 1275.63   25.29
  -2  -3  -2 1240.89   32.70
  -2  -3  -2 1279.56   33.08
  -2   3   2 1312.26   34.70
  -2  -3  -2 1271.65   34.64
  -2   3   2 1306.89   25.45
  -2   3   1  465.52   10.96
  -2  -3  -1  475.43   10.83
  -2  -3  -1  467.32   17.66
  -2  -3  -1  451.05   17.67
  -2   3   1  475.92   18.49
  -2  -3  -1  499.68   19.06
  -2   3   1  482.32   12.40
  -2  -3   0  354.17   15.21
  -2   3   0  382.39   15.94
  -2  -3   0  395.06   16.25
  -2  -3   0  364.65   15.84
  -2   3   0  374.06   16.06
  -2  -3   0  369.45    9.07
  -2   3   0  370.89    9.03
  -2  -3   1  462.09   17.67
  -2   3  -1  498.06   18.14
  -2  -3   1  459.34   18.14
  -2   3  -1  468.19   18.45
  -2  -3   1  476.77   10.89
  -2   3  -1  465.23   10.54
  -2  -3   2 1267.80   33.28
  -2   3  -2 1289.69   32.75
  -2  -3   2 1277.99   34.27
  -2   3  -2 1276.17   34.40
  -2   3  -2 1267.20   23.08
  -2  -3   2 1274.17   23.65
  -2   3  -3  512.35   13.05
  -2   3  -3  538.22   11.54
  -2  -3   3  551.21   12.34
  -2  -3   3  569.68   20.22
  -2   3  -3  548.00   18.90
  -2  -3   3  559.06   20.84
  -2   3  -3  541.82   20.67
  -2   3  -3  555.57   13.40
  -2  -3   4  520.01   11.89
  -2   3  -4  480.31   12.35
  -2   3  -4  502.34   10.84
  -2  -3   4  500.48   19.21
  -2  -3   4  493.90   19.90
  -2   3  -4  517.80   18.05
  -2   3  -4  515.31   20.41
  -2   3  -4  500.53   12.58
  -2   3  -5  356.69   10.10
  -2  -3   5  369.62    9.64
  -2   3  -5  366.71    8.56
  -2  -3   5  359.22   16.24
  -2  -3   5  370.78   17.24
  -2   3  -5  347.99   14.47
  -2   3  -5  376.95   17.50
  -2   3  -5  367.18   10.22
  -2  -3   6  641.79   14.36
  -2   3  -6  621.87   14.68
  -2   3  -6  628.96   12.84
  -2  -3   6  630.68   22.71
  -2   3  -6  609.52   19.89
  -2  -3   6  650.21   24.10
  -2   3  -6  656.55   24.39
  -2   3  -6  659.52   14.98
  -2  -3   7 2199.47   39.24
  -2   3  -7 2171.97   39.40
  -2  -3   7 2192.92   51.74
  -2  -3   7 2180.92   53.40
  -2   3  -7 2236.75   53.91
  -2   3  -7 2294.25   39.81
  -2   3  -8  684.70   15.60
  -2  -3   8  706.68   15.76
  -2  -3   8  691.46   25.08
  -2  -3   8  672.11   25.93
  -2   3  -8  700.33   26.46
  -2  -3   9  482.79   12.27
  -2   3  -9  462.76   11.80
  -2  -3   9  451.05   20.29
  -2  -3   9  468.49   21.60
  -2   3  -9  473.45   21.70
  -2  -3  10  425.78   11.52
  -2   3 -10  413.86   10.83
  -2  -3  10  402.54   19.50
  -2  -3  10  411.68   20.61
  -2   3 -10  403.35   20.43
  -2  -3  11  836.06   18.59
  -2  -3  11  775.93   29.15
  -2  -3  11  807.87   30.85
  -2   3 -11  850.23   31.41
  -2  -3  12  583.19   14.62
  -2   3 -12  561.87   25.64
  -2  -3  12  527.85   23.78
  -2  -3  12  544.74   25.41
  -2  -3  13  225.48   15.45
  -2   3 -13  192.27    7.16
  -2  -3  13  202.48    7.92
  -2   3 -13  205.11   15.52
  -2  -3  13  181.10   14.65
  -2   3 -13  183.46    9.45
  -2   3 -13  202.16    8.09
  -2  -3  14  696.57   29.10
  -2   3 -14  693.38   16.31
  -2   3 -14  696.83   17.40
  -2   3 -14  711.91   21.81
  -2  -3  14  719.92   16.38
  -2   3 -14  723.39   17.60
  -2  -3  14  723.42   17.74
  -2   3 -14  680.74   30.24
  -2   3 -14  708.30   17.42
  -2  -3  14  698.57   30.63
  -2  -3  15  540.49   25.88
  -2   3 -15  499.77   13.53
  -2   3 -15  527.44   14.56
  -2   3 -15  546.86   20.93
  -2  -3  15  556.03   13.78
  -2   3 -15  539.82   14.92
  -2  -3  15  547.95   15.19
  -2   3 -15  520.16   26.57
  -2   3 -15  539.59   14.77
  -2  -3  15  518.49   27.20
  -2  -3  16  537.96   26.07
  -2   3 -16  493.57   13.05
  -2   3 -16  529.33   23.84
  -2   3 -16  514.70   14.04
  -2  -3  16  426.81   12.42
  -2   3 -16  493.33   14.36
  -2  -3  16  505.04   14.90
  -2   3 -16  492.49   26.28
  -2  -3  16  503.89   27.70
  -2   3 -16  448.36   13.72
  -2  -3  17   78.89   10.23
  -2  -3  17   77.21    4.84
  -2   3 -17   82.35    5.68
  -2   3 -17   71.31    4.65
  -2   3 -17   76.50    5.33
  -2   3 -17   88.11    9.90
  -2   3 -17   75.10   10.84
  -2  -3  17   82.63   11.83
  -2   3 -17   74.50    5.45
  -2  -3  18  285.33   19.67
  -2  -3  18  285.95    9.52
  -2   3 -18  282.58   10.66
  -2   3 -18  256.47    9.28
  -2   3 -18  299.68   21.10
  -2  -3  18  272.74   20.88
  -2   3 -18  286.29   10.59
  -2   3 -18  288.88   10.10
  -2   3 -18  291.83   14.20
  -2   3 -19  787.42   35.88
  -2   3 -19  842.19   20.64
  -2   3 -19  857.52   19.83
  -2   3 -19  841.21   23.75
  -2  -3  19  788.48   37.32
  -2  -3  19  777.30   34.11
  -2   3 -19  829.28   20.83
  -2  -3  19  843.65   19.36
  -2   3 -20  285.94   11.90
  -2   3 -20  296.60   10.11
  -2  -3  20  306.94   10.01
  -2  -3  20  288.43   11.04
  -2   3 -20  288.29   10.65
  -2   3 -20  282.50   10.68
  -2   3 -21  138.12    7.27
  -2   3 -21  152.96    6.95
  -2   3 -21  149.36    8.16
  -2  -3  21  151.18    6.93
  -2  -3  21  153.77    7.82
  -2  -3  21  154.23    6.00
  -2   3 -21  147.56    7.46
  -2  -3  22  527.04   15.65
  -2   3 -22  551.03   15.27
  -2   3 -22  546.15   15.33
  -2   3 -22  550.02   14.27
  -2   3 -22  545.88   15.91
  -2   3 -23  439.71   13.28
   2   3  23  459.64   12.76
  -2  -3  23  436.18   13.68
  -2   3 -23  448.68   13.25
  -2   3 -23  461.02   13.76
  -2   3 -23  463.18   12.36
  -2   3 -24  310.17   10.44
   2   3  24  318.79   10.03
  -2  -3  24  305.29   10.82
  -2   3 -24  312.39   10.37
  -2   3 -24  329.59   10.81
  -2   3 -24  312.14    9.41
  -2   3 -25  152.60    6.88
   2   3  25  165.55    6.74
  -2  -3  25  149.69    7.06
  -2   3 -25  153.62    6.84
  -2   3 -25  162.28    7.12
  -2   3 -26  190.96    7.33
   2   3  26  189.37    7.06
  -2  -3  26  179.45    7.45
  -2   3 -26  187.39    7.19
  -2   3 -26  202.68    7.44
  -2   3 -27  380.78   10.47
   2   3  27  394.24   10.37
  -2  -3  27  364.18   10.61
  -2   3 -27  376.88   10.34
  -2   3 -27  372.07   10.22
   2   3  28   97.09    4.48
  -2  -3  28   90.71    4.55
  -2   3 -28  103.12    4.55
  -2   3 -28   99.97    4.59
  -2   3 -29   73.49    3.48
   2   3  29   74.08    3.65
  -2   3 -29   75.90    3.50
   2  -3 -29   78.37    3.46
   2   3  30  266.64    6.93
   2   3  30  271.15    6.93
   2  -3 -30  266.43    6.50
   2   3  31   57.11    2.65
   2   3  31   70.07    2.78
  -2   4  30  131.37    4.09
   2   4 -30  146.71    4.30
  -2  -4 -29  238.44    5.98
  -2  -4 -29  216.68    5.75
   2   4 -29  234.72    6.45
  -2   4  29  207.84    6.99
  -2  -4 -28  224.97    6.43
  -2  -4 -28  207.17    6.22
   2   4 -28  220.73    6.67
  -2   4  28  196.88    7.46
  -2  -4 -27  149.74    5.54
  -2  -4 -27  139.92    5.43
   2   4 -27  148.41    5.70
  -2   4  27  146.87    6.53
  -2  -4 -26  137.32    5.69
  -2  -4 -26  137.19    5.74
   2   4 -26  140.38    5.81
  -2   4  26  146.95    6.83
  -2   4  25  480.42   13.68
  -2  -4 -25  430.69   11.72
  -2  -4 -25  440.57   11.88
  -2   4  25  453.98   12.18
   2   4 -25  444.55   11.80
   2   4 -24  201.24    7.61
  -2  -4 -24  203.09    5.97
  -2  -4 -24  206.90    7.75
  -2  -4 -24  201.22    7.70
  -2   4  24  202.13    7.79
   2   4 -23   36.89    3.80
  -2  -4 -23   41.75    3.89
  -2  -4 -23   37.30    2.77
  -2  -4 -23   31.81    3.55
  -2   4  23   33.84    3.54
   2   4 -22  465.95   12.93
  -2   4  22  467.10   13.60
  -2  -4 -22  472.50   13.40
  -2  -4 -22  480.96   11.31
  -2  -4 -22  483.65   13.46
  -2   4  22  475.05   13.57
   2   4 -21  276.79    9.49
  -2   4  21  284.95   10.47
  -2  -4 -21  269.01    9.82
  -2  -4 -21  288.53    8.27
  -2  -4 -21  284.40    9.98
  -2   4  21  281.65   10.01
   2   4 -20  454.01   12.82
  -2   4  20  470.46   14.61
  -2  -4 -20  467.49   13.54
  -2  -4 -20  459.66   11.51
  -2  -4 -20  447.69   13.32
  -2   4  20  462.15   13.59
   2   4 -19  344.42   10.75
  -2  -4 -19  344.80   11.48
  -2   4  19  354.57   12.97
  -2  -4 -19  342.20    9.60
  -2  -4 -19  341.86   11.35
  -2   4  19  343.91   11.55
   2   4 -18  233.26    7.84
   2   4 -18  237.10    8.69
  -2   4  18  240.46   11.40
  -2  -4 -18  235.21    9.17
  -2  -4 -18  247.11    9.48
  -2   4  18  224.57    9.14
  -2  -4 -18  243.13    7.79
  -2  -4 -18  239.12   18.01
  -2   4  18  213.51   17.49
  -2  -4 -17   63.90    3.95
  -2  -4 -17   70.88    9.97
  -2  -4 -17   65.82    4.87
  -2   4  17   66.25    7.12
   2   4 -17   64.84    3.92
  -2   4  17   60.05    4.68
  -2   4  17   63.43    9.70
   2   4 -17   64.31    4.60
  -2  -4 -17   64.62    4.89
  -2  -4 -16  641.53   14.57
  -2  -4 -16  609.32   28.83
  -2  -4 -16  622.54   16.35
  -2   4  16  629.15   14.31
  -2   4  16  563.14   22.27
   2   4 -16  620.58   14.30
  -2   4  16  588.53   16.22
  -2   4  16  604.50   29.01
  -2  -4 -16  613.39   16.10
  -2  -4 -15  708.55   30.63
  -2  -4 -15  705.24   15.73
  -2  -4 -15  677.17   17.21
  -2  -4 -15  686.86   15.73
  -2   4  15  693.17   15.42
  -2   4  15  655.83   25.35
   2   4 -15  702.68   15.36
  -2   4  15  670.65   17.23
  -2   4  15  670.78   29.93
  -2  -4 -15  707.24   17.36
  -2  -4 -14  521.83   12.76
  -2  -4 -14  540.29   25.85
  -2  -4 -14  526.48   12.96
  -2  -4 -14  520.43   14.14
  -2   4  14  516.35   12.47
  -2   4  14  481.04   19.53
   2   4 -14  531.89   12.38
  -2   4  14  513.04   13.95
  -2   4  14  484.02   24.66
  -2  -4 -14  509.21   13.93
  -2  -4 -13  478.80   12.28
  -2   4  13  507.44   13.35
  -2   4  13  483.10   17.39
  -2   4  13  498.97   11.98
   2   4 -13  485.01   11.61
  -2  -4 -13  482.66   23.96
  -2  -4 -13  490.58   12.18
  -2   4  13  474.57   23.54
  -2   4  12  374.69   10.92
  -2   4  12  393.73   12.38
  -2   4  12  361.02   13.64
  -2  -4 -12  364.85   20.16
  -2  -4 -12  376.38   10.13
  -2   4  12  376.31   20.22
  -2   4  12  375.70    9.82
   2   4 -12  365.35    9.51
  -2   4  11  128.40   11.45
  -2   4  11  136.13    5.95
  -2  -4 -11  143.64   12.20
  -2  -4 -11  135.07    5.48
  -2   4  10  400.72   10.80
  -2   4  10  369.14   10.73
  -2   4  10  378.84   19.28
  -2  -4 -10  412.17   20.33
  -2   4  10  355.82   10.64
  -2   4   9  809.07   17.58
  -2   4   9  780.80   17.94
  -2   4   9  788.99   28.57
  -2   4   9  801.52   18.12
  -2   4   8  546.00   13.09
  -2   4   8  525.87   13.67
  -2   4   8  565.94   22.99
  -2  -4  -8  551.81   23.11
  -2   4   8  544.70   13.86
  -2   4   7  820.38   17.42
  -2   4   7  795.34   18.27
  -2   4   7  831.30   28.23
  -2  -4  -7  844.28   28.69
  -2   4   7  826.73   18.54
  -2   4   6  241.89    7.47
  -2   4   6  237.19    8.42
  -2   4   6  230.84    8.23
  -2   4   6  231.35   13.69
  -2  -4  -6  245.87   14.32
  -2   4   5  960.10   21.19
  -2   4   5 1004.57   19.89
  -2  -4  -5 1011.50   18.39
  -2  -4  -5  961.76   29.82
  -2   4   5 1000.08   21.54
  -2   4   5 1022.67   30.76
  -2  -4  -5 1033.44   31.25
  -2   4   4  497.81   11.64
  -2   4   4  496.89   13.21
  -2  -4  -4  505.42   10.66
  -2  -4  -4  496.85   19.87
  -2   4   4  497.65   13.25
  -2   4   4  471.74   19.41
  -2  -4  -4  497.38   17.48
  -2  -4  -4  520.38   20.37
  -2  -4  -3 1160.97   21.24
  -2   4   3 1175.16   22.16
  -2   4   3 1164.85   24.23
  -2  -4  -3 1168.00   32.96
  -2   4   3 1193.03   24.45
  -2   4   3 1186.78   32.68
  -2  -4  -3 1159.11   30.15
  -2  -4  -3 1190.56   33.00
  -2  -4  -2  400.62    9.33
  -2   4   2  388.31    9.70
  -2  -4  -2  381.88   17.07
  -2   4   2  405.91   11.71
  -2  -4  -2  431.21   16.29
  -2   4   2  434.76   17.42
  -2  -4  -2  411.18   17.18
  -2  -4  -1  508.82   11.21
  -2   4   1  495.04   11.35
  -2  -4  -1  470.62   19.33
  -2   4   1  527.14   13.77
  -2  -4  -1  509.85   18.35
  -2   4   1  511.36   18.91
  -2  -4  -1  500.94   18.94
  -2  -4   0  432.10   18.19
  -2  -4   0  456.33   17.32
  -2   4   0  464.59   17.41
  -2  -4   0  430.84   10.04
  -2   4   0  448.36   10.13
  -2  -4   1  495.38   19.72
  -2   4  -1  497.82   18.95
  -2   4  -1  508.37   18.14
  -2  -4   1  509.54   18.82
  -2   4  -1  503.04   10.92
  -2  -4   1  491.02   11.13
  -2  -4   2  393.86   17.54
  -2   4  -2  411.88   17.20
  -2   4  -2  398.32   15.58
  -2  -4   2  392.94   16.60
  -2   4  -2  387.28    9.04
  -2  -4   2  395.98    9.59
  -2  -4   3 1150.90   21.85
  -2   4  -3 1127.42   23.61
  -2   4  -3 1143.84   20.91
  -2  -4   3 1139.61   33.32
  -2   4  -3 1166.94   23.99
  -2  -4   3 1183.85   32.48
  -2   4  -3 1185.70   30.01
  -2   4  -3 1175.70   32.69
  -2  -4   4  495.42   11.60
  -2   4  -4  483.32   12.84
  -2   4  -4  491.48   10.54
  -2  -4   4  492.08   20.45
  -2   4  -4  522.68   13.26
  -2   4  -4  475.50   16.99
  -2  -4   4  486.12   19.51
  -2   4  -4  523.03   20.29
  -2   4  -5  959.89   20.76
  -2  -4   5  987.25   19.63
  -2   4  -5  973.41   18.10
  -2  -4   5  955.19   30.70
  -2   4  -5 1006.42   21.18
  -2  -4   5 1000.89   30.34
  -2   4  -5 1038.16   30.94
  -2   4  -6  228.17    8.08
  -2  -4   6  242.99    7.51
  -2  -4   6  237.64   14.28
  -2   4  -6  238.76    8.20
  -2  -4   6  228.71   13.58
  -2   4  -6  241.66   14.04
  -2   4  -7  778.20   17.74
  -2  -4   7  802.12   17.17
  -2  -4   7  798.41   28.31
  -2   4  -7  817.42   18.11
  -2  -4   7  860.48   28.57
  -2   4  -7  813.72   28.16
  -2   4  -8  537.23   13.54
  -2  -4   8  551.01   13.22
  -2  -4   8  507.17   22.56
  -2   4  -8  563.63   13.86
  -2  -4   8  554.15   23.08
  -2   4  -8  543.82   22.85
  -2  -4   9  816.78   17.75
  -2   4  -9  793.69   17.86
  -2  -4   9  787.02   29.39
  -2   4  -9  832.98   18.23
  -2  -4   9  810.53   29.25
  -2   4  -9  838.56   29.65
  -2  -4  10  389.90   10.82
  -2   4 -10  386.85   10.73
  -2  -4  10  387.50   20.19
  -2   4 -10  389.72   10.92
  -2   4 -10  381.36   19.61
  -2  -4  10  377.49   19.44
  -2  -4  11  131.52   11.78
  -2  -4  11  147.41   12.18
  -2   4 -11  139.41   11.94
  -2  -4  11  140.93    6.02
  -2   4 -11  127.78    5.60
  -2   4 -11  119.97    4.90
  -2  -4  12  379.77   20.49
  -2  -4  12  382.00   10.93
  -2   4 -12  349.66   10.33
  -2   4 -12  363.55    9.81
  -2  -4  12  369.68   20.36
  -2   4 -12  367.98   20.03
  -2   4 -13  444.34   22.82
  -2   4 -13  456.49   11.50
  -2   4 -13  480.59   12.96
  -2  -4  13  485.56   13.06
  -2   4 -13  473.41   12.53
  -2  -4  13  463.85   23.58
  -2  -4  13  455.50   23.26
  -2   4 -13  476.85   12.85
  -2   4 -14  523.40   25.20
  -2   4 -14  511.70   13.98
   2   4  14  526.84   13.10
  -2   4 -14  501.90   13.63
  -2  -4  14  477.21   24.49
  -2  -4  14  512.64   13.93
  -2   4 -14  509.46   13.40
  -2  -4  14  509.00   25.20
  -2   4 -14  506.57   14.66
  -2   4 -14  533.26   17.14
  -2   4 -14  510.19   13.79
  -2   4 -15  691.22   29.90
   2   4  15  664.44   15.98
  -2   4 -15  677.44   16.77
  -2   4 -15  687.45   17.00
  -2  -4  15  700.16   17.21
  -2   4 -15  669.79   16.38
  -2  -4  15  682.56   30.11
  -2  -4  15  641.14   29.46
  -2   4 -15  698.09   21.19
  -2   4 -15  669.05   17.55
  -2  -4  16  559.65   28.16
  -2   4 -16  566.00   27.72
   2   4  16  597.66   14.94
  -2  -4  16  619.65   15.32
  -2   4 -16  596.08   15.77
  -2  -4  16  598.90   16.00
  -2   4 -16  600.70   15.30
  -2  -4  16  620.73   29.02
  -2   4 -16  605.37   15.68
  -2   4 -16  646.73   20.99
  -2   4 -16  598.15   16.36
  -2   4 -17   63.70    5.16
   2   4  17   65.32    4.41
  -2  -4  17   66.71    4.57
  -2   4 -17   52.38    8.54
  -2   4 -17   57.81    4.64
  -2  -4  17   62.80    4.80
  -2   4 -17   67.03    4.50
  -2  -4  17   59.28    9.47
  -2   4 -17   59.47    4.62
  -2  -4  17   58.19    9.36
  -2   4 -18  226.87   11.46
  -2   4 -18  240.95    9.35
  -2  -4  18  208.58   17.47
  -2   4 -18  205.01   16.87
   2   4  18  236.11    8.58
  -2   4 -18  229.37    9.02
  -2  -4  18  235.73    8.59
  -2  -4  18  224.56    9.10
  -2   4 -18  239.62    9.08
   2   4  19  337.13   10.65
  -2   4 -19  354.45   13.63
  -2   4 -19  346.17   11.39
  -2   4 -19  352.43   11.40
  -2  -4  19  334.17   10.66
  -2  -4  19  314.68   11.10
  -2   4 -19  353.61   11.27
   2   4  20  464.17   12.93
  -2   4 -20  454.22   15.15
  -2   4 -20  462.53   13.38
  -2   4 -20  443.57   13.17
  -2  -4  20  473.62   13.03
  -2  -4  20  448.44   13.50
  -2   4 -20  456.80   13.22
   2   4  21  276.00    9.52
  -2   4 -21  288.84   11.27
  -2   4 -21  279.37    9.75
  -2   4 -21  276.88    9.77
  -2  -4  21  273.44    9.45
  -2  -4  21  261.63    9.75
  -2   4 -21  286.48    9.82
   2   4  22  485.80   13.12
  -2   4 -22  477.85   13.13
  -2   4 -22  465.83   14.42
  -2   4 -22  480.48   13.28
  -2  -4  22  482.87   13.10
  -2  -4  22  464.91   13.45
  -2   4 -22  460.41   13.06
  -2   4 -23   37.79    3.66
   2   4  23   35.11    3.45
  -2  -4  23   34.94    3.45
  -2   4 -23   32.16    3.39
  -2   4 -23   26.94    3.69
  -2   4 -23   33.73    4.20
   2   4  24  199.23    7.46
  -2  -4  24  184.30    7.48
  -2   4 -24  201.02    7.54
  -2   4 -24  201.18    7.33
  -2   4 -24  197.64    8.24
   2   4  25  449.29   11.77
  -2   4 -25  450.40   12.51
  -2   4 -25  455.15   11.19
   2   4  26  140.55    5.68
  -2   4 -26  138.74    6.11
   2   4  27  150.22    5.76
   2   4  27  153.42    5.72
  -2   4 -27  147.66    5.91
   2  -4 -28  207.76    5.87
   2   4  28  218.88    6.72
   2   4  28  226.45    6.73
  -2   4 -28  216.29    6.76
   2   4  29  239.43    6.59
   2   4  29  244.64    6.62
  -2   4 -29  239.40    6.48
  -2   4 -29  243.32    6.36
   2  -4 -29  219.94    5.72
   2   4  30  136.40    4.36
   2   4  30  150.52    4.46
   2   4  31   88.63    2.99
  -2  -5 -30   86.94    2.98
   2   5 -29  319.99    7.23
  -2   5  29  314.57    7.01
   2   5 -28  173.01    5.42
  -2   5  28  172.60    5.35
  -2   5  27  198.42    7.09
   2   5 -27  199.23    6.39
  -2   5  27  211.97    6.55
   2   5 -26   12.64    2.33
  -2   5  26   15.25    2.55
   2   5 -25   42.05    3.43
  -2   5  25   40.84    3.78
   2   5 -24  131.80    5.92
  -2   5  24  151.86    7.10
   2   5 -23  643.66   15.71
  -2  -5 -23  674.74   13.72
   2   5 -22  221.51    8.22
  -2   5  22  221.43    8.95
  -2   5  22  245.48    9.77
  -2  -5 -22  228.93    6.76
   2   5 -21  132.47    6.39
  -2   5  21  147.06    7.67
  -2   5  21  128.01    6.97
  -2  -5 -21  133.63    5.13
  -2   5  20  140.06    7.39
  -2   5  20  129.09    7.42
  -2  -5 -20  133.42    5.27
   2   5 -20  135.72    6.45
  -2   5  20  124.22    6.01
  -2   5  19  206.97    9.54
  -2   5  19  211.66    9.77
  -2  -5 -19  217.37    7.04
   2   5 -19  209.96    7.49
   2   5 -19  216.02    8.29
  -2   5  19  214.71    8.15
   2   5 -18  532.77   13.30
  -2  -5 -18  552.01   12.85
   2   5 -18  536.62   14.27
  -2   5  18  503.00   14.08
  -2   5  18  521.19   16.76
  -2   5  18  551.05   16.69
   2   5 -17  538.97   13.38
  -2   5  17  518.50   17.57
  -2   5  17  572.39   16.70
  -2   5  17  529.89   14.25
  -2  -5 -17  553.54   13.08
   2   5 -16  211.82    7.26
  -2   5  16  187.85   10.58
  -2   5  16  209.94    9.37
  -2   5  16  190.57    7.73
  -2  -5 -16  199.37    6.98
   2   5 -15  234.48    7.68
  -2   5  15  229.32   11.89
  -2   5  15  236.79    9.96
  -2   5  15  228.70    8.29
  -2  -5 -15  233.61    7.64
   2   5 -14  202.38    6.90
  -2   5  14  190.27   10.44
  -2   5  14  215.06    9.18
  -2   5  14  184.61    7.28
  -2  -5 -14  189.44    6.80
   2   5 -13  286.77    8.43
  -2   5  13  294.72   10.77
  -2   5  13  287.63   12.22
  -2   5  13  277.24    8.97
  -2  -5 -13  275.21    8.46
  -2  -5 -12  542.50   12.92
  -2   5  12  500.13   23.16
   2   5 -12  545.34   12.70
  -2   5  12  519.47   13.25
  -2   5  12  498.13   16.33
  -2   5  12  562.61   15.56
   2   5 -11  843.42   17.15
  -2  -5 -11  812.38   17.28
  -2   5  11  792.26   29.36
  -2   5  11  819.17   17.77
  -2   5  11  764.19   18.30
  -2   5  11  769.75   18.34
  -2   5  11  887.62   20.47
  -2   5  11  780.59   20.87
   2   5 -10  252.04    7.55
  -2   5  10  222.04    8.42
  -2   5  10  269.34    9.73
  -2   5  10  250.33   10.02
  -2  -5 -10  243.08    7.62
  -2   5  10  249.38    8.80
  -2   5  10  224.63   14.53
  -2   5   9   21.96    3.14
  -2   5   9   29.28    3.24
  -2   5   9   27.23    5.21
  -2   5   9   28.38    3.31
  -2   5   9   27.74    3.66
  -2   5   8  336.22   16.98
  -2   5   8  337.42   10.72
  -2   5   8  320.90   10.48
  -2   5   7  921.08   29.41
  -2   5   7  935.18   20.99
  -2   5   7  902.19   20.76
  -2   5   6 1012.62   30.65
  -2   5   6  986.30   22.31
  -2   5   6 1048.93   22.76
  -2   5   5  639.04   22.68
  -2  -5  -5  617.33   24.39
  -2   5   5  622.49   16.24
  -2   5   5  654.16   16.57
  -2   5   4  770.18   24.83
  -2  -5  -4  759.34   27.20
  -2   5   4  759.31   18.67
  -2   5   4  799.11   19.10
  -2  -5  -3  108.56    7.44
  -2   5   3  134.05    9.27
  -2  -5  -3  140.89   11.02
  -2   5   3  139.93    6.90
  -2   5   3  138.61    6.85
  -2   5   2  248.53   12.61
  -2  -5  -2  253.42   11.74
  -2  -5  -2  260.85   14.99
  -2   5   2  256.03    9.80
  -2   5   1  808.81   24.98
  -2  -5  -1  861.46   24.72
  -2  -5  -1  834.14   28.99
  -2   5   1  888.01   21.57
  -2  -5   0 1229.08   36.16
  -2  -5   0 1260.27   31.49
  -2   5   0 1226.54   31.22
  -2  -5   1  813.77   28.49
  -2  -5   1  853.66   24.85
  -2   5  -1  845.95   23.97
  -2  -5   2  225.11   14.23
  -2  -5   2  254.41   12.59
  -2   5  -2  256.68   11.70
  -2   5  -3  127.17    9.37
  -2   5  -3  123.75    6.89
  -2  -5   3  124.05   10.62
  -2   5  -3  133.10    6.68
  -2   5  -4  767.90   25.08
  -2   5  -4  761.50   18.26
  -2  -5   4  744.40   27.68
  -2   5  -4  784.30   18.69
  -2   5  -5  617.21   22.52
  -2   5  -5  616.56   15.75
  -2  -5   5  627.53   25.48
  -2   5  -5  642.79   16.13
  -2   5  -6  967.70   30.24
  -2   5  -6  962.03   21.49
  -2  -5   6 1011.14   33.88
  -2   5  -6 1030.05   22.14
  -2   5  -7  930.75   29.81
  -2   5  -7  915.37   20.44
  -2  -5   7  984.41   33.54
  -2   5  -7  919.12   20.67
  -2   5  -8  314.66   16.65
  -2   5  -8  343.64   10.56
  -2  -5   8  324.14   18.66
  -2   5  -8  330.60   10.29
  -2   5  -9   21.40    2.91
  -2   5  -9   28.09    2.94
  -2   5  -9   22.65    2.76
  -2   5  -9   25.12    2.42
  -2   5  -9   29.26    3.69
  -2   5  -9   27.16    4.51
  -2   5  -9   23.66    5.21
  -2  -5   9   31.62    6.44
  -2  -5  10  254.09   17.02
  -2   5 -10  251.63    8.48
  -2   5 -10  248.18    8.56
  -2   5 -10  227.65   14.92
   2   5  10  241.88    8.03
  -2   5 -10  242.06    9.32
  -2   5 -10  244.55    8.39
  -2   5 -10  219.27    7.11
  -2   5 -10  231.00    8.11
  -2   5 -10  236.01    7.79
  -2   5 -11  798.85   29.27
  -2   5 -11  805.44   17.98
  -2   5 -11  810.78   18.23
  -2   5 -11  798.71   17.16
  -2  -5  11  863.71   32.98
   2   5  11  793.00   17.79
  -2   5 -11  833.81   18.34
  -2  -5  12  529.39   25.78
  -2   5 -12  515.20   13.64
  -2   5 -12  519.43   12.57
  -2   5 -12  527.57   13.26
  -2  -5  13  266.42   18.39
   2   5  13  265.17    8.55
  -2   5 -13  274.28    9.17
  -2   5 -13  266.14    8.08
   2   5  14  187.56    7.10
  -2   5 -14  181.34    7.95
  -2  -5  14  202.87   16.20
  -2   5 -14  184.32    7.41
  -2   5 -15  214.15    8.72
   2   5  15  218.30    7.92
  -2  -5  15  238.26   17.94
  -2   5 -15  224.48    9.53
   2   5  16  205.87    7.75
  -2  -5  16  204.78   16.61
  -2   5 -16  184.51    8.75
  -2   5 -17  540.78   15.46
   2   5  17  541.94   14.12
  -2  -5  17  533.94   14.25
  -2   5 -18  528.27   15.03
  -2   5 -18  501.27   13.66
   2   5  18  531.91   13.92
  -2  -5  18  527.24   14.08
  -2   5 -19  222.83    9.90
  -2   5 -19  216.65    8.90
  -2   5 -19  201.80    7.83
   2   5  19  211.24    8.00
  -2  -5  19  199.48    7.99
  -2   5 -20  131.73    7.55
  -2   5 -20  133.56    6.86
  -2   5 -20  122.62    5.94
  -2  -5  20  131.54    6.33
   2   5  20  132.11    6.25
  -2   5 -21  131.78    7.27
  -2   5 -21  139.27    6.84
  -2  -5  21  128.40    6.24
   2   5  21  128.76    6.15
  -2   5 -22  225.48    8.48
  -2   5 -22  231.00    9.33
  -2  -5  22  231.27    8.36
   2   5  22  227.48    8.17
  -2   5 -23  672.25   17.01
  -2   5 -23  657.49   15.75
  -2  -5  23  664.92   15.82
   2   5  23  658.58   15.94
   2   5  23  664.88   15.70
  -2   5 -24  134.16    6.51
  -2   5 -24  129.65    5.79
   2   5  24  133.85    5.92
   2   5  24  135.52    5.82
  -2   5 -25   49.54    3.98
  -2   5 -25   46.90    3.43
   2   5  25   47.06    3.46
   2   5  25   47.23    3.39
  -2   5 -26    9.62    2.23
  -2   5 -26   15.47    2.66
   2   5  26   10.59    1.97
   2   5  26   13.70    2.11
  -2   5 -27  202.59    6.73
   2   5  27  206.65    6.45
   2   5  27  199.05    6.34
  -2   5 -28  171.98    5.62
   2   5  28  175.07    5.46
   2   5  28  169.52    5.41
  -2   5 -29  297.73    7.04
  -2   5 -29  315.37    7.38
   2   5  29  318.28    7.41
   2   5  29  311.54    7.33
   2   5  30   66.77    2.62
   2   6 -28    6.18    1.45
  -2  -6 -28    6.23    1.29
  -2   6  28    6.58    1.26
  -2   6  28    4.96    1.22
  -2  -6 -27  227.93    6.60
   2   6 -27  240.14    6.52
  -2   6  27  244.73    6.41
  -2   6  27  227.19    6.77
  -2   6  26  443.41   10.32
   2   6 -26  424.95   10.23
  -2   6  26  438.42   10.97
  -2   6  25  352.37    9.33
   2   6 -25  327.10    9.07
  -2   6  25  356.35   10.02
   2   6 -24   37.13    3.29
  -2   6  24   41.08    3.36
  -2   6  24   37.13    3.47
   2   6 -23   46.95    3.68
  -2   6  23   45.80    3.75
  -2   6  23   46.44    3.92
  -2   6  23   41.02    3.69
   2   6 -22  150.64    6.44
  -2   6  22  157.22    7.29
  -2   6  22  152.64    7.01
  -2  -6 -21  355.61    8.92
   2   6 -21  354.30   10.61
  -2   6  21  385.80   12.08
  -2   6  21  351.56   11.73
  -2  -6 -20  331.88    8.68
  -2   6  20  334.31   11.53
  -2   6  20  310.82   11.22
   2   6 -20  320.79   10.15
  -2  -6 -19  266.93    7.80
  -2   6  19  268.29   10.56
  -2   6  19  298.02   10.98
   2   6 -19  268.50    9.27
   2   6 -19  259.03    8.55
   2   6 -18   40.73    3.36
  -2   6  18   42.90    4.54
  -2   6  18   39.42    4.64
  -2  -6 -18   37.41    2.95
   2   6 -17   58.41    3.87
  -2   6  17   54.05    5.32
  -2   6  17   48.49    4.63
  -2  -6 -17   53.74    3.52
   2   6 -16  112.20    5.28
  -2   6  16  113.55    6.78
  -2   6  16  106.24    7.30
  -2  -6 -16  114.43    5.09
   2   6 -15  509.18   12.88
  -2   6  15  551.48   15.74
  -2   6  15  517.31   16.81
  -2  -6 -15  518.91   12.64
   2   6 -14  571.19   13.81
  -2   6  14  566.60   17.73
  -2   6  14  599.18   16.60
  -2  -6 -14  578.50   13.65
   2   6 -13  393.31   10.62
  -2  -6 -13  393.13   10.54
  -2   6  13  374.33   13.67
  -2   6  13  421.17   13.10
   2   6 -12  121.82    5.24
  -2  -6 -12  110.51    5.09
  -2  -6 -12  111.02    4.78
  -2   6  12  124.69    6.71
  -2   6  12  107.00    6.99
  -2   6  11   40.77    4.10
  -2  -6 -11   43.04    2.98
  -2   6  11   39.99    3.77
  -2  -6 -11   47.13    3.49
   2   6 -11   42.07    3.20
  -2  -6 -11   48.27    3.92
  -2   6  11   41.73    3.96
  -2   6  10  378.21   12.20
  -2  -6 -10  358.36    9.55
  -2   6  10  345.36   11.22
  -2  -6 -10  357.03    9.83
   2   6 -10  369.12    9.92
  -2  -6 -10  351.33   11.08
  -2  -6 -10  370.80   11.74
  -2   6  10  359.67   11.42
  -2   6   9 1334.22   28.39
  -2  -6  -9 1387.69   26.08
  -2   6   9 1329.09   27.67
  -2  -6  -9 1371.63   25.73
  -2  -6  -9 1345.66   27.78
  -2  -6  -9 1426.98   29.14
  -2   6   9 1434.29   29.21
  -2   6   9 1349.02   28.65
   2   6  -8  519.71   13.75
  -2   6   8  572.12   15.44
  -2   6   8  534.92   14.18
  -2   6   8  570.85   15.27
  -2  -6  -8  548.92   14.36
  -2  -6  -8  556.84   15.40
  -2  -6  -8  540.21   14.49
  -2   6   8  563.01   15.32
  -2  -6  -8  539.20   12.58
   2   6  -7  716.52   16.84
  -2   6   7  734.75   18.60
  -2   6   7  702.72   16.94
  -2   6   7  736.11   17.96
  -2  -6  -7  713.91   17.13
  -2  -6  -7  747.26   17.56
  -2  -6  -7  744.98   18.80
  -2   6   7  732.06   18.40
  -2  -6  -7  718.21   15.42
   2   6  -6   52.35    3.75
  -2   6   6   50.97    4.52
  -2  -6  -6   51.84    3.99
  -2   6   6   49.38    4.07
  -2   6   6   50.61    4.40
  -2   6   6   52.01    3.98
  -2   6   6   49.26    4.53
  -2  -6  -6   48.48    3.09
  -2  -6  -6   49.37    3.96
  -2  -6  -6   47.54    4.37
  -2  -6  -5   90.77    9.69
  -2   6   5   97.50    5.30
   2   6  -5  100.90    5.15
  -2   6   5   93.09    6.00
  -2  -6  -5  102.14    6.30
  -2  -6  -5  101.55    5.33
  -2   6   5  102.03    5.49
  -2   6   5   99.00    5.76
  -2  -6  -5   96.88    4.38
  -2   6   5   96.94    5.15
  -2   6   5  100.30    6.21
  -2  -6  -5  100.36    4.33
  -2   6   5   79.52    4.33
  -2   6   4  252.40   10.30
  -2   6   4  258.01    8.93
  -2  -6  -4  279.89   10.94
  -2   6   4  265.95   10.53
  -2  -6  -4  259.51    7.59
  -2   6   4  275.45    8.78
  -2  -6  -4  266.51    7.57
  -2  -6  -4  270.68   16.63
  -2   6   4  271.35    9.57
  -2  -6  -3 1117.55   25.84
  -2   6   3 1040.23   24.63
  -2   6   3 1044.18   21.89
  -2  -6  -3 1069.78   34.79
  -2   6   3 1070.68   22.65
  -2   6   3 1096.10   25.14
  -2   6   2  587.78   17.28
  -2  -6  -2  552.12   23.78
  -2   6   1  139.76    8.56
  -2  -6  -1  111.69   10.96
  -2  -6   0  458.32   21.81
  -2  -6   1  110.45   11.41
  -2  -6   2  538.80   24.48
  -2  -6   2  563.72   13.40
  -2  -6   2  573.96   18.52
  -2   6  -3 1099.05   25.61
  -2  -6   3 1031.20   25.64
  -2   6  -3 1055.32   24.88
  -2   6  -3 1031.44   21.73
  -2   6  -3 1001.15   20.54
  -2  -6   3 1011.98   34.78
  -2  -6   3 1096.30   20.36
  -2  -6   4  277.96   17.22
  -2  -6   4  272.91   10.89
  -2   6  -4  237.98    7.71
  -2   6  -4  290.41   10.80
  -2   6  -4  263.34    8.48
  -2   6  -4  279.94    9.38
  -2   6  -4  263.12   10.21
  -2   6  -5   87.99    5.78
  -2  -6   5  100.05    6.21
  -2   6  -5   99.80    5.27
  -2   6  -5   97.06    4.62
  -2   6  -5   93.24    5.91
  -2   6  -5   79.92    4.37
  -2   6  -5  100.81    5.40
  -2   6  -5   88.89    4.73
  -2  -6   5   82.77    9.69
  -2   6  -5   91.53    5.85
  -2  -6   6   48.93    8.03
  -2   6  -6   49.87    3.59
  -2   6  -6   52.06    4.07
  -2   6  -6   54.62    4.60
   2   6   6   50.09    3.62
  -2   6  -6   47.62    3.81
  -2   6  -6   55.69    6.52
  -2   6  -6   55.40    4.39
  -2   6  -6   48.57    3.82
  -2  -6   6   57.15    4.76
  -2   6  -6   53.20    3.99
  -2   6  -6   52.30    4.55
  -2   6  -6   50.11    3.34
  -2   6  -6   49.26    4.78
  -2  -6   7  727.04   29.68
  -2   6  -7  701.31   16.98
  -2   6  -7  676.81   16.03
  -2   6  -7  729.00   18.01
  -2   6  -7  659.53   17.07
   2   6   7  703.44   16.19
  -2   6  -7  668.73   16.46
  -2  -6   7  730.63   18.59
  -2   6  -7  710.97   16.40
  -2   6  -7  707.17   17.54
  -2   6  -7  707.43   15.38
  -2   6  -7  708.02   23.10
  -2   6  -7  724.71   17.47
  -2  -6   8  571.57   26.48
  -2   6  -8  550.27   14.33
  -2   6  -8  552.75   14.93
  -2   6  -8  492.63   14.43
   2   6   8  529.36   13.50
  -2   6  -8  519.72   13.78
  -2  -6   8  584.42   15.73
  -2   6  -8  550.18   13.56
  -2   6  -8  541.05   14.61
  -2   6  -8  516.74   12.48
  -2   6  -8  582.83   21.31
  -2   6  -8  536.75   14.70
  -2  -6   9 1412.75   44.50
  -2   6  -9 1345.84   27.34
  -2   6  -9 1431.14   28.19
  -2   6  -9 1276.99   27.55
   2   6   9 1303.39   26.48
  -2   6  -9 1277.38   26.81
  -2  -6   9 1394.70   28.85
  -2   6  -9 1385.24   26.33
  -2   6  -9 1349.16   27.53
  -2   6  -9 1344.93   33.84
  -2   6  -9 1348.90   28.07
  -2   6  -9 1258.33   24.95
  -2   6 -10  370.12   11.89
  -2   6 -10  359.46   14.52
  -2   6 -10  353.51   10.05
  -2   6 -10  365.66   11.29
   2   6  10  361.74   10.64
  -2   6 -10  338.35   10.72
  -2  -6  10  391.71   12.04
  -2   6 -10  358.01   11.09
  -2   6 -10  331.90    9.21
  -2  -6  10  379.11   21.90
  -2   6 -10  356.30   10.97
  -2   6 -11   48.15    4.73
  -2   6 -11   48.24    5.78
  -2   6 -11   41.18    3.26
  -2   6 -11   42.02    3.73
  -2   6 -11   50.85    4.03
  -2   6 -11   46.09    4.01
   2   6  11   40.24    3.51
  -2  -6  11   53.88    8.95
  -2   6 -12  105.76    4.90
  -2   6 -12  106.47    5.66
   2   6  12  109.22    5.61
  -2  -6  12  112.46   12.25
  -2   6 -12  110.50    6.54
  -2   6 -12  106.47    5.51
  -2  -6  13  383.11   22.74
  -2   6 -13  390.29   12.71
  -2   6 -13  343.40    9.56
   2   6  13  363.56   11.08
   2   6  13  361.73   10.52
  -2  -6  14  546.75   27.66
  -2   6 -14  563.03   15.46
  -2   6 -14  589.73   16.62
   2   6  14  565.28   14.72
   2   6  14  556.72   14.12
  -2   6 -15  501.21   14.34
  -2   6 -15  509.48   15.43
   2   6  15  502.14   13.75
   2   6  15  504.00   13.28
  -2   6 -16  116.30    6.57
   2   6  16  115.49    6.01
   2   6  16  118.65    5.84
  -2   6 -17   52.63    4.16
  -2   6 -17   53.12    5.03
   2   6  17   49.21    4.08
   2   6  17   53.01    4.09
  -2  -6  17   47.63    4.12
  -2   6 -18   39.74    3.66
  -2   6 -18   40.41    4.50
   2   6  18   39.43    3.69
   2   6  18   35.64    3.44
  -2  -6  18   44.16    3.84
  -2   6 -19  267.37    9.16
  -2   6 -19  283.23   10.17
   2   6  19  268.65    9.35
   2   6  19  266.77    9.02
  -2  -6  19  269.58    9.29
  -2   6 -20  295.43    9.80
  -2   6 -20  339.36   10.96
  -2  -6  20  326.34   10.23
   2   6  20  327.15   10.34
   2   6  20  323.46   10.02
  -2   6 -21  365.60   11.20
  -2  -6  21  351.74   10.56
   2   6  21  356.73   10.67
   2   6  21  343.36   10.35
  -2   6 -22  161.90    6.95
  -2  -6  22  159.13    6.58
   2   6  22  153.66    6.51
   2   6  22  149.38    6.32
  -2   6 -23   48.48    4.19
  -2   6 -23   44.35    3.83
  -2  -6  23   46.33    3.63
   2   6  23   46.65    3.59
   2   6  23   46.83    3.53
   2   6  24   33.22    2.99
   2   6  24   38.96    3.06
  -2   6 -24   38.26    3.45
  -2   6 -24   38.89    3.58
   2   6  25  350.90    9.28
   2   6  25  338.03    9.08
  -2   6 -25  338.22    8.85
  -2   6 -25  330.45    9.57
   2   6  26  437.00   10.31
   2   6  26  424.51   10.16
  -2   6 -26  430.66    9.69
  -2   6 -26  412.81   10.56
   2   6  27  240.28    6.55
   2   6  27  236.80    6.47
  -2   6 -27  226.04    6.71
   2   6  28    5.78    1.24
   2   6  28    5.11    1.24
  -2   6 -28    6.36    1.61
   2   6  29    8.44    1.11
  -2  -7 -27   65.24    2.52
   2   7 -27   72.81    2.81
  -2   7  26   28.72    2.09
   2   7 -26   29.21    2.25
  -2  -7 -26   29.51    2.11
  -2   7  26   25.48    1.93
  -2   7  25   25.60    2.23
  -2   7  25   26.42    2.29
   2   7 -25   25.45    2.42
  -2  -7 -25   26.61    2.26
  -2   7  24  214.71    6.87
   2   7 -24  214.02    6.72
  -2   7  24  223.13    6.79
  -2  -7 -24  212.98    6.74
  -2   7  23  518.53   12.20
  -2   7  23  532.76   12.85
  -2   7  23  504.89   12.47
  -2   7  22  345.65    9.71
   2   7 -22  332.89    9.50
  -2   7  22  340.67   10.31
  -2   7  22  329.74    9.86
   2   7 -21  152.61    6.36
  -2   7  21  165.21    6.61
  -2   7  21  153.02    6.72
  -2   7  21  168.25    7.27
  -2   7  20    3.98    2.50
  -2   7  20    1.29    1.98
  -2  -7 -20    2.52    1.84
  -2   7  20    2.18    2.16
   2   7 -20    1.81    2.30
  -2   7  19  244.63    9.56
  -2   7  19  233.06    9.10
   2   7 -19  234.69    8.36
  -2   7  19  239.14    8.62
   2   7 -18  271.28    8.69
  -2   7  18  299.50   10.31
  -2   7  18  277.83   10.59
  -2   7  18  270.05    9.52
   2   7 -17 1095.07   22.65
  -2   7  17 1115.52   25.88
  -2  -7 -17 1090.06   21.59
  -2   7  17 1105.23   23.99
   2   7 -16  424.80   11.59
  -2   7  16  463.90   13.57
  -2   7  16  426.28   14.24
  -2  -7 -16  441.71   11.07
  -2   7  16  443.46   12.92
   2   7 -15  120.45    5.54
  -2  -7 -15  129.21    5.39
  -2   7  15  115.66    6.45
   2   7 -14   86.83    4.66
  -2  -7 -14   90.55    5.49
  -2   7  14   92.70    5.70
  -2  -7 -14   88.01    4.56
  -2   7  14   88.52    5.59
   2   7 -13  389.71   10.72
  -2  -7 -13  386.68   12.02
  -2   7  13  404.98   12.57
  -2  -7 -13  396.52   10.56
  -2   7  13  396.60   12.09
  -2  -7 -12  480.59   13.78
   2   7 -12  492.00   12.48
  -2  -7 -12  498.84   14.05
  -2   7  12  523.63   14.59
  -2  -7 -12  507.66   12.43
  -2   7  11  319.08   10.90
  -2   7  11  312.58   10.89
  -2  -7 -11  354.37   11.19
  -2  -7 -11  350.16   11.37
   2   7 -11  345.09    9.81
  -2  -7 -11  338.11   11.11
  -2   7  11  372.63   11.65
  -2  -7 -11  354.24    9.81
  -2  -7 -10  387.69   10.42
  -2  -7 -10  384.32    9.63
  -2   7  10  372.42   12.07
  -2  -7 -10  408.97   12.01
  -2  -7 -10  375.68   12.28
   2   7 -10  373.06   10.39
  -2  -7 -10  381.81   11.90
  -2   7  10  408.77   12.32
  -2   7  10  367.61   11.99
  -2  -7  -9  189.29    6.83
  -2  -7  -9  203.48    8.06
  -2  -7  -9  192.24    8.52
  -2   7   9  193.34    8.42
  -2   7   9  197.52    8.15
  -2   7   9  196.10    8.84
  -2  -7  -9  208.67    8.30
  -2   7   9  189.04    8.39
  -2  -7  -9  197.80    6.35
  -2  -7  -8  111.18    6.51
  -2  -7  -8  109.17    5.79
  -2   7   8   94.04    6.08
  -2  -7  -8  103.00    4.44
  -2  -7  -8  106.45    5.88
  -2   7   8  102.13    6.32
   2   7  -8  101.83    5.43
  -2   7   8  107.78    5.91
  -2   7   8  107.24    6.38
  -2   7   7  272.22    9.50
  -2   7   7  258.63    9.98
  -2   7   7  248.86   10.15
  -2   7   7  257.56    9.11
  -2  -7  -7  259.25   10.47
  -2  -7  -7  267.57    9.20
  -2  -7  -7  258.55    9.37
  -2   7   7  245.29    9.95
   2   7  -7  258.73    8.99
  -2  -7  -7  262.46    7.58
  -2   7   6  456.96   12.88
  -2   7   6  436.55   13.41
  -2   7   6  451.58   14.37
  -2   7   6  441.37   12.57
  -2  -7  -6  468.06   14.88
  -2  -7  -6  470.87   12.75
  -2  -7  -6  433.46   12.81
  -2   7   6  429.84   14.04
   2   7  -6  454.60   12.56
  -2  -7  -6  448.30   10.82
   2   7  -5  496.30   13.30
  -2  -7  -5  465.65   13.42
  -2  -7  -5  463.64   11.82
  -2   7   5  481.95   13.28
  -2  -7  -5  495.00   11.56
  -2   7   5  504.14   15.64
  -2   7   5  494.21   15.39
  -2  -7  -5  524.88   16.34
  -2  -7  -5  509.65   13.23
  -2   7   5  477.99   14.12
  -2   7   5  511.07   13.55
  -2  -7  -4  458.42   13.05
  -2  -7  -4  440.19   11.32
   2   7  -4  455.05   12.69
  -2   7   4  458.98   12.73
  -2  -7  -4  466.46   11.05
  -2   7   4  477.72   15.57
  -2  -7  -4  471.30   23.36
  -2   7   4  442.52   15.04
  -2  -7  -4  503.72   16.49
  -2  -7  -4  465.17   12.44
  -2   7   4  462.35   13.55
  -2   7   4  474.07   12.80
  -2   7   3   29.23    3.04
  -2   7   3   27.81    3.47
  -2   7   3   26.78    4.42
  -2  -7  -3   30.40    6.56
  -2  -7  -3   21.42    3.03
  -2   7   3   21.58    3.25
  -2   7   3   25.71    3.24
  -2  -7  -3   23.09    2.78
  -2  -7  -3   26.09    4.30
  -2  -7  -3   24.08    2.28
   2   7  -3   23.58    2.85
  -2   7   2   40.06    3.44
  -2   7   2   37.16    3.89
  -2   7   2   40.80    5.57
  -2  -7  -2   37.46    7.11
  -2   7   2   37.60    3.88
  -2  -7  -2   33.06    3.53
  -2   7   2   41.26    3.98
  -2   7   2   35.06    3.49
  -2  -7  -2   38.26    2.74
   2   7  -2   34.47    3.52
  -2  -7  -2   45.20    6.05
  -2   7   1  488.56   14.08
  -2   7   1  522.92   13.33
  -2   7   1  513.54   14.26
  -2  -7  -1  516.66   11.93
  -2  -7  -1  508.18   25.55
  -2   7   1  564.26   21.35
  -2  -7  -1  511.42   13.88
  -2   7   1  526.22   14.80
   2   7  -1  511.26   13.72
  -2   7   0  905.94   21.67
  -2   7   0  962.72   21.75
  -2   7   0  977.51   20.60
  -2  -7   0  941.09   18.97
  -2  -7   0 1027.55   36.01
  -2   7   0 1076.78   33.53
   2   7   0  981.00   21.25
  -2  -7   0  954.10   21.35
  -2   7   0 1026.19   22.64
  -2   7  -1  527.84   14.78
  -2  -7   1  516.66   12.13
  -2   7  -1  487.57   14.51
  -2   7  -1  534.22   13.31
  -2   7  -1  509.97   14.20
  -2  -7   1  486.81   13.85
  -2  -7   2   35.79    3.60
   2   7   2   30.87    3.10
  -2  -7   2   33.34    5.20
  -2   7  -2   32.91    3.05
  -2   7  -2   32.86    3.65
  -2  -7   2   46.08    9.28
  -2   7  -2   38.18    3.87
   2   7   3   23.70    2.81
  -2  -7   3   22.64    4.13
  -2   7  -3   19.56    2.50
  -2   7  -3   24.21    3.24
  -2   7  -3   29.95    4.77
  -2   7  -3   22.71    3.20
  -2   7  -3   26.21    3.34
  -2  -7   3   25.84    6.95
  -2   7  -3   32.96    5.42
   2   7   4  455.47   12.37
  -2   7  -4  429.89   13.98
  -2  -7   4  470.41   16.11
  -2   7  -4  473.03   11.78
  -2   7  -4  471.35   12.91
  -2   7  -4  494.80   15.82
  -2   7  -4  444.62   12.53
  -2   7  -4  453.96   14.28
  -2   7  -4  427.89   12.64
  -2   7  -4  472.64   13.49
  -2  -7   4  471.05   23.83
  -2   7  -4  467.31   15.01
  -2  -7   5  467.67   24.07
  -2   7  -5  473.68   12.74
  -2   7  -5  488.43   13.72
  -2   7  -5  473.33   13.23
  -2   7  -5  519.15   15.62
   2   7   5  478.08   12.79
  -2   7  -5  437.28   13.87
  -2  -7   5  486.59   15.93
  -2   7  -5  489.18   13.11
  -2   7  -5  466.73   13.08
  -2   7  -5  466.43   15.68
  -2   7  -5  476.04   11.84
  -2   7  -5  480.06   14.84
  -2  -7   6  457.19   23.89
  -2   7  -6  423.24   11.86
  -2   7  -6  449.68   12.98
  -2   7  -6  455.47   14.12
   2   7   6  436.11   12.08
  -2   7  -6  388.74   12.93
  -2   7  -6  417.38   12.39
  -2  -7   6  439.32   14.59
  -2   7  -6  463.72   12.33
  -2   7  -6  426.89   16.38
  -2   7  -6  424.05   12.46
  -2   7  -6  430.06   10.98
  -2   7  -6  417.23   13.35
  -2  -7   7  262.92   18.16
  -2   7  -7  251.33    8.59
   2   7   7  264.71    8.90
  -2   7  -7  233.16    9.61
  -2  -7   7  275.86   10.74
  -2   7  -7  245.41    9.00
  -2   7  -7  258.25    8.65
  -2   7  -7  236.49    7.59
  -2   7  -7  278.18   10.34
  -2   7  -7  256.70   14.16
  -2   7  -7  255.22    9.31
  -2   7  -7  259.85    9.86
   2   7   8  100.13    5.31
  -2   7  -8   98.66    6.40
  -2   7  -8   96.05    5.52
  -2  -7   8  110.35    6.55
  -2   7  -8  101.50    5.17
  -2   7  -8   96.55    4.56
  -2  -7   8  101.66   11.63
  -2   7  -8  107.93    6.25
  -2   7  -8   95.54    9.89
  -2   7  -8  115.64    6.22
  -2   7  -8  102.22    6.03
   2   7   9  189.17    7.44
  -2   7  -9  168.06    8.17
  -2  -7   9  197.30    8.74
  -2   7  -9  177.84    7.64
  -2   7  -9  193.18    7.03
  -2   7  -9  174.64    6.29
  -2   7  -9  191.24   11.78
  -2   7  -9  193.81    8.23
  -2  -7   9  207.28   16.39
  -2   7  -9  199.21    8.35
  -2   7  -9  194.54    8.11
  -2  -7  10  381.72   12.42
  -2   7 -10  360.91   11.36
  -2   7 -10  394.47   12.16
  -2   7 -10  357.42   14.83
  -2   7 -10  382.27   12.08
  -2  -7  10  373.67   22.30
   2   7  10  375.42   11.28
  -2   7 -10  371.97   11.64
  -2   7 -11  336.87   13.58
  -2   7 -11  365.93   11.84
  -2   7 -11  345.64   11.16
  -2   7 -11  328.16   10.83
  -2  -7  11  365.75   11.79
  -2   7 -11  342.77   10.95
  -2  -7  11  348.06   21.64
   2   7  11  344.28   10.75
  -2   7 -12  468.95   13.31
  -2   7 -12  463.29   12.96
   2   7  12  483.93   13.23
  -2   7 -12  476.74   15.61
  -2   7 -12  489.57   14.24
  -2   7 -13  404.40   12.69
   2   7  13  378.40   11.52
   2   7  13  363.43   10.77
  -2   7 -13  378.44   11.48
  -2   7 -14   94.36    6.18
  -2   7 -14   90.29    5.27
   2   7  14   83.55    5.14
   2   7  14   87.62    5.05
  -2   7 -15  129.18    6.93
  -2   7 -15  131.25    7.14
  -2   7 -15  118.31    6.03
   2   7  15  122.21    6.15
   2   7  15  115.51    5.78
  -2   7 -16  423.50   12.85
  -2   7 -16  437.91   13.56
  -2   7 -16  421.00   12.07
   2   7  16  425.92   12.28
   2   7  16  417.00   11.85
   2   7  17 1094.84   23.72
   2   7  17 1113.56   23.29
  -2   7 -17 1113.78   25.06
  -2   7 -17 1114.99   24.18
  -2   7 -17 1132.05   23.61
  -2  -7  17 1124.61   23.77
   2   7  18  273.73    9.34
   2   7  18  269.63    9.01
  -2  -7  18  272.43    9.29
  -2   7 -18  276.59   10.25
  -2   7 -18  283.39   10.27
  -2   7 -18  279.00    9.18
   2   7  19  236.09    8.40
   2   7  19  239.36    8.23
  -2  -7  19  230.51    8.25
  -2   7 -19  240.00    9.20
  -2   7 -19  226.28    8.89
  -2   7 -19  233.27    8.16
   2   7  20    0.90    1.88
   2   7  20    0.96    1.90
  -2  -7  20    0.62    2.10
  -2   7 -20    2.58    2.86
  -2   7 -20    2.97    1.83
   2   7  21  159.31    6.45
   2   7  21  157.37    6.26
  -2  -7  21  155.59    6.41
  -2   7 -21  163.60    6.92
   2   7  22  329.23    9.55
   2   7  22  323.88    9.35
  -2  -7  22  333.91    9.53
  -2   7 -22  340.49    9.90
   2   7  23  486.66   11.79
   2   7  23  493.33   12.01
  -2  -7  23  496.26   11.98
  -2   7 -23  500.80   12.16
   2   7  24  210.61    6.64
  -2   7 -24  226.82    6.94
   2   7  24  217.90    6.80
   2   7  25   27.22    2.30
  -2   7 -25   27.09    2.52
   2   7  25   25.34    2.30
   2   7  26   28.95    2.09
  -2   7 -26   27.34    2.17
   2   7  26   26.79    2.09
   2   7  27   74.27    2.89
   2   7  27   67.02    2.68
   2   8 -26   75.04    2.68
   2   8 -25  246.20    5.97
  -2   8  25  213.26    5.78
  -2   8  24   56.38    2.93
  -2   8  24   55.15    3.08
  -2   8  24   61.43    2.94
   2   8 -24   54.25    2.96
  -2  -8 -24   50.77    2.52
  -2   8  23  110.69    4.49
  -2   8  23  114.69    4.77
  -2   8  23  116.75    4.39
   2   8 -23  118.42    4.56
  -2  -8 -23  106.62    4.01
  -2   8  22   91.53    4.38
  -2   8  22   85.85    3.85
  -2   8  22   99.90    4.76
  -2   8  22   91.88    4.21
   2   8 -22   87.66    4.20
  -2  -8 -22   86.76    3.94
  -2   8  21   68.96    4.00
  -2   8  21   67.36    3.69
  -2   8  21   82.08    4.56
   2   8 -21   72.40    4.10
  -2   8  21   74.44    4.04
  -2  -8 -21   70.02    3.79
  -2   8  20  229.77    7.76
   2   8 -20  224.10    7.44
  -2   8  20  231.96    7.51
  -2  -8 -20  211.67    7.09
  -2   8  20  212.69    7.16
  -2   8  20  230.75    8.36
  -2  -8 -19  135.59    5.66
  -2   8  19  140.32    5.94
   2   8 -19  138.55    5.95
  -2  -8 -19  131.38    5.69
  -2   8  19  146.04    6.78
  -2   8  19  126.13    5.64
  -2  -8 -18   15.28    2.38
  -2   8  18   15.16    2.69
  -2  -8 -18   16.05    2.44
  -2   8  18   12.06    2.37
  -2  -8 -17   41.00    3.49
  -2   8  17   44.95    3.82
  -2  -8 -17   40.79    3.54
   2   8 -17   41.17    3.27
  -2   8  17   44.69    3.61
  -2  -8 -16   88.11    4.89
  -2   8  16   89.07    5.24
  -2  -8 -16   88.59    5.08
   2   8 -16   82.82    4.53
  -2   8  16   88.89    5.03
  -2  -8 -15  267.61    9.00
  -2   8  15  284.72    9.38
  -2   8  15  272.78    9.46
  -2  -8 -15  266.09    9.31
   2   8 -15  262.83    8.45
  -2  -8 -14  360.41   10.75
  -2   8  14  345.99   10.71
  -2   8  14  349.79   11.28
  -2   8  14  343.44   10.97
  -2  -8 -14  346.03   10.96
  -2  -8 -13  165.61    7.02
  -2   8  13  166.78    8.37
  -2   8  13  158.66    7.03
  -2   8  13  173.96    7.58
  -2  -8 -13  169.34    7.43
  -2   8  13  166.36    7.37
  -2   8  12   66.66    4.86
  -2   8  12   63.46    5.34
  -2   8  12   68.78    4.63
  -2  -8 -12   65.26    4.48
  -2  -8 -12   61.87    4.34
  -2   8  12   64.66    4.75
   2   8 -12   59.89    3.28
  -2  -8 -12   66.61    4.76
  -2   8  11  194.64    8.07
  -2  -8 -11  188.76    8.09
  -2  -8 -11  191.97    8.09
  -2  -8 -11  200.10    7.68
  -2   8  11  202.50    8.28
   2   8 -11  170.14    5.79
  -2   8  11  168.68    7.74
  -2   8  11  189.01    8.09
  -2   8  11  210.62    9.14
  -2   8  11  200.26    7.85
  -2  -8 -10  570.29   15.43
  -2  -8 -10  546.55   15.65
  -2  -8 -10  577.47   14.59
  -2   8  10  589.96   15.60
  -2   8  10  545.83   15.41
  -2   8  10  552.72   15.46
  -2   8  10  560.99   16.23
  -2   8  10  567.95   14.77
  -2  -8  -9 1106.62   24.25
  -2  -8  -9 1118.43   23.15
  -2  -8  -9 1084.78   25.01
  -2   8   9 1111.65   24.28
  -2   8   9 1077.97   24.66
  -2   8   9 1032.97   24.33
  -2   8   9 1098.16   23.31
  -2   8   9 1056.63   24.88
  -2   8   8  175.09    7.31
  -2   8   8  171.54    8.16
  -2  -8  -8  174.50    8.41
  -2  -8  -8  166.59    5.61
  -2   8   8  171.50    7.69
  -2   8   8  162.00    8.04
  -2  -8  -8  163.48    7.68
  -2   8   8  161.59    8.07
  -2   8   7  449.78   13.59
  -2   8   7  474.58   14.31
  -2   8   7  484.39   13.03
  -2  -8  -7  486.32   15.30
  -2  -8  -7  483.73   11.08
   2   8  -7  478.97   13.32
  -2   8   7  492.08   13.89
  -2   8   7  476.06   14.84
  -2  -8  -7  486.02   13.99
   2   8  -7  485.16   12.36
  -2   8   7  469.25   14.62
  -2   8   6  131.39    6.84
  -2   8   6  143.19    6.39
  -2   8   6  144.19    7.35
  -2  -8  -6  136.95    7.82
  -2  -8  -6  145.45    5.22
  -2   8   6  153.84    7.07
   2   8  -6  141.30    6.59
  -2   8   6  148.26    7.90
  -2  -8  -6  153.34    7.25
  -2   8   6  136.79    7.70
  -2  -8  -5  116.42    6.40
  -2   8   5  118.56    6.48
  -2   8   5  121.42    6.35
  -2   8   5  125.34    5.93
  -2   8   5  114.41    6.54
  -2  -8  -5  118.45    7.55
  -2  -8  -5  113.87    4.62
  -2   8   5  123.07    7.38
  -2   8   5  112.73    6.15
   2   8  -5  118.30    6.02
  -2   8   5  114.79    7.27
  -2  -8  -4  617.93   16.09
  -2   8   4  557.03   17.53
  -2   8   4  581.09   18.00
  -2   8   4  595.42   16.13
  -2   8   4  620.54   14.94
  -2  -8  -4  616.95   19.09
  -2   8   4  559.48   15.74
   2   8  -4  595.53   15.39
  -2   8   4  606.04   16.62
  -2   8   4  598.37   15.70
  -2  -8  -3  623.29   16.27
  -2   8   3  631.67   19.34
  -2   8   3  591.62   19.03
  -2   8   3  612.45   16.37
  -2  -8  -3  649.98   20.32
  -2   8   3  581.83   16.14
   2   8  -3  595.08   15.55
  -2   8   3  626.06   16.96
  -2   8   3  620.02   15.99
   2   8  -2  479.58   13.26
  -2  -8  -2  469.67   13.97
  -2   8   2  492.00   17.93
  -2   8   2  471.68   14.00
   2   8  -2  512.38   13.95
  -2   8   2  465.47   14.30
  -2   8   2  488.64   13.81
  -2   8   2  499.84   14.85
   2   8  -1  785.47   18.58
  -2  -8  -1  822.87   19.85
  -2   8   1  813.80   19.63
  -2   8   1  802.62   19.96
  -2   8   1  843.17   25.87
   2   8  -1  808.63   19.09
  -2   8   1  826.07   19.32
  -2   8   1  835.78   20.55
  -2  -8   0    0.96    3.46
   2   8   0    6.87    2.98
  -2   8   0    3.63    5.56
  -2   8   0    1.60    2.62
   2   8   0    9.26    3.87
  -2   8   0   12.77    4.54
  -2   8   0    1.79    3.48
  -2   8  -1  815.67   19.59
  -2   8  -1  841.24   19.47
  -2   8  -1  841.45   20.66
  -2  -8   1  810.13   19.69
   2   8   1  796.83   19.02
   2   8   1  820.37   19.46
  -2  -8   2  445.34   18.50
  -2  -8   2  493.84   14.37
   2   8   2  455.84   13.50
  -2   8  -2  487.98   14.02
  -2   8  -3  603.74   19.27
  -2   8  -3  657.72   20.25
  -2  -8   3  603.14   20.39
  -2   8  -3  629.33   15.99
  -2   8  -3  566.58   15.99
   2   8   3  591.65   15.58
  -2   8  -4  626.04   17.26
  -2   8  -4  578.81   17.64
  -2   8  -4  636.26   18.71
  -2  -8   4  627.74   19.52
  -2   8  -4  594.49   15.18
  -2   8  -4  576.61   15.96
  -2   8  -4  565.18   15.54
   2   8   4  571.45   15.11
  -2   8  -5  132.18    7.62
  -2   8  -5  118.66    7.32
  -2   8  -5  133.04    7.75
  -2  -8   5  120.98    7.82
  -2   8  -5  124.22    6.06
  -2   8  -5  113.44    5.93
  -2   8  -5  120.86    7.24
  -2   8  -5  117.60    6.30
   2   8   5  120.79    6.14
  -2   8  -6  133.66    7.68
  -2   8  -6  135.82    6.58
  -2   8  -6  140.41    8.22
  -2   8  -6  142.34    6.32
  -2   8  -6  137.44    7.47
  -2  -8   6  150.01    8.33
  -2   8  -6  144.03    6.94
   2   8   6  130.67    6.44
  -2   8  -6  147.07    7.80
  -2   8  -7  433.90   13.74
  -2   8  -7  481.51   13.27
  -2   8  -7  471.02   15.72
  -2   8  -7  471.56   12.39
  -2   8  -7  464.05   13.48
  -2  -8   7  491.94   15.70
   2   8   7  480.31   13.24
  -2   8  -7  488.19   14.70
  -2   8  -7  466.08   14.20
  -2   8  -8  172.05    8.03
  -2   8  -8  165.66    9.71
  -2   8  -8  162.09    7.37
  -2  -8   8  176.34    8.60
  -2   8  -8  151.67    7.27
   2   8   8  156.45    7.07
  -2   8  -8  166.13    8.46
  -2   8  -8  177.92    8.22
  -2   8  -9 1076.50   24.01
  -2   8  -9 1078.91   24.38
  -2   8  -9 1044.12   26.27
  -2   8  -9 1048.39   23.21
  -2   8  -9 1020.29   23.28
  -2  -8   9 1088.91   25.34
   2   8   9 1070.98   23.17
  -2   8  -9 1045.06   24.08
  -2   8  -9 1101.98   23.67
  -2   8 -10  558.39   17.29
  -2   8 -10  539.38   14.90
  -2   8 -10  547.74   14.96
  -2  -8  10  593.55   16.37
   2   8  10  559.20   14.83
  -2   8 -10  577.27   15.62
  -2   8 -10  585.50   15.39
  -2   8 -10  550.46   14.93
  -2   8 -11  189.68    9.37
  -2   8 -11  189.47    8.10
  -2  -8  11  206.26    8.60
  -2   8 -11  191.40    7.96
   2   8  11  178.31    5.83
  -2   8 -11  200.35    8.15
  -2   8 -11  196.96    7.92
  -2   8 -11  193.15    7.92
   2   8  11  194.64    7.85
  -2   8 -12   62.65    5.71
  -2   8 -12   71.90    5.06
  -2   8 -12   69.10    4.63
  -2   8 -12   59.85    4.36
   2   8  12   64.88    4.61
  -2   8 -12   65.50    4.51
   2   8  13  166.10    6.70
  -2   8 -13  165.44    7.03
   2   8  13  154.28    6.94
  -2   8 -13  165.72    8.35
  -2   8 -13  160.23    7.49
   2   8  14  326.59    9.97
  -2   8 -14  342.99   10.51
   2   8  14  338.28   10.59
  -2   8 -14  341.10   11.11
   2   8  15  261.68    9.07
   2   8  15  263.27    8.71
  -2   8 -15  278.83    9.83
  -2   8 -15  268.84    9.00
  -2   8 -15  260.26    9.61
   2   8  16   92.11    5.16
   2   8  16   85.44    4.82
  -2   8 -16   82.81    5.50
  -2   8 -16   85.49    4.82
  -2   8 -16   81.86    5.43
   2   8  17   43.54    3.50
  -2  -8  17   41.47    3.67
  -2   8 -17   43.13    3.44
  -2   8 -17   46.12    4.23
   2   8  17   45.42    3.75
  -2  -8  18   12.56    2.48
  -2   8 -18   13.74    2.24
  -2   8 -18   14.95    3.02
   2   8  18   16.48    2.46
   2   8  18   12.27    2.31
   2   8  19  140.39    5.76
  -2  -8  19  139.39    5.94
  -2   8 -19  137.63    5.70
  -2   8 -19  134.54    6.43
  -2   8 -19  136.86    6.27
   2   8  19  145.38    6.06
  -2  -8  20  222.57    7.45
   2   8  20  217.81    7.20
  -2   8 -20  221.80    7.93
  -2   8 -20  224.67    7.87
   2   8  20  228.55    7.57
  -2  -8  21   77.25    4.12
   2   8  21   68.83    3.79
  -2   8 -21   72.53    4.36
  -2   8 -21   69.61    4.28
   2   8  21   74.73    4.04
   2   8  22   88.69    4.09
  -2   8 -22   93.48    4.58
  -2   8 -22   99.74    4.70
   2   8  22   90.16    4.23
   2   8  23  111.36    4.30
  -2   8 -23  114.52    4.68
  -2   8 -23  113.33    4.72
   2   8  23  113.41    4.51
   2   8  24   53.50    2.75
  -2   8 -24   56.45    3.10
  -2   8 -24   55.63    3.14
   2   8  24   59.60    3.02
   2   8  25  225.85    5.61
  -2   8 -25  237.21    5.81
   2   8  25  243.82    6.09
   2   8  26   69.06    2.61
   2   9 -24  191.41    4.74
  -2   9  23  136.40    4.14
  -2   9  23  145.96    4.59
   2   9 -23  144.98    4.38
  -2   9  22  276.25    7.01
  -2   9  22  291.72    7.57
   2   9 -22  279.13    7.08
  -2   9  21   27.13    2.26
   2   9 -21   24.78    2.39
  -2   9  20  116.10    4.65
   2   9 -20  110.22    4.61
  -2   9  19  151.51    5.69
  -2   9  19  151.02    5.60
   2   9 -19  145.30    5.59
  -2   9  18  198.02    6.91
   2   9 -18  203.46    6.95
  -2   9  18  193.83    6.73
  -2  -9 -18  189.82    6.65
  -2   9  17  508.95   12.80
  -2   9  17  526.48   12.77
  -2  -9 -17  511.04   12.73
  -2   9  16  225.82    8.61
  -2   9  16  226.68    7.91
  -2   9  16  230.14    7.85
  -2  -9 -16  227.19    7.87
  -2   9  15  286.50   10.07
  -2   9  15  290.90    9.35
  -2   9  15  293.76    9.27
  -2  -9 -15  288.50    9.29
  -2   9  14   34.58    3.97
  -2   9  14   33.87    3.42
  -2   9  14   35.22    3.71
  -2  -9 -14   30.33    3.32
  -2   9  13  387.68   12.26
  -2   9  13  398.11   11.61
  -2   9  13  395.71   11.44
  -2  -9 -13  369.40   11.33
  -2   9  12  153.45    7.43
   2   9 -12  146.75    6.04
  -2  -9 -12  144.55    6.75
  -2   9  12  159.06    6.93
  -2   9  12  153.99    6.83
  -2   9  11   48.38    4.24
  -2   9  11   39.04    4.25
  -2  -9 -11   39.77    3.56
   2   9 -11   41.44    3.31
  -2  -9 -11   40.74    3.86
   2   9 -11   34.22    2.65
  -2   9  11   35.62    3.54
  -2   9  11   48.90    4.01
  -2   9  11   41.82    3.92
  -2   9  10  320.80   10.31
  -2   9  10  314.75   11.07
  -2  -9 -10  314.54   10.65
   2   9 -10  323.40    9.32
  -2  -9 -10  320.88   10.57
   2   9 -10  292.74    8.19
  -2   9  10  299.83   10.48
  -2   9  10  302.87   10.46
  -2   9  10  333.51   10.58
  -2   9   9  205.61    8.80
  -2  -9  -9  206.03    8.67
   2   9  -9  214.70    7.36
  -2  -9  -9  217.12    8.57
   2   9  -9  197.84    6.37
  -2   9   9  202.40    8.64
  -2   9   9  225.07    8.52
  -2   9   9  209.33    8.69
  -2   9   8  127.48    6.90
   2   9  -8  115.49    4.73
  -2   9   8  119.40    6.64
  -2   9   8  121.25    6.72
  -2  -9  -8  128.10    6.92
  -2   9   8  111.67    6.29
   2   9  -8  124.65    5.52
  -2  -9  -8  128.70    6.66
  -2   9   8  120.72    6.22
  -2   9   7  200.70    8.81
   2   9  -7  186.64    6.24
  -2   9   7  204.85    8.87
  -2   9   7  199.31    8.54
  -2  -9  -7  199.28    9.03
  -2   9   7  189.58    8.18
   2   9  -7  217.69    7.36
  -2  -9  -7  212.23    8.55
   2   9  -7  204.43    7.92
  -2   9   7  208.83    8.25
  -2   9   6  257.00   10.30
   2   9  -6  251.97    7.43
  -2   9   6  262.69   10.44
  -2   9   6  252.05    9.73
  -2  -9  -6  279.01   11.03
  -2   9   6  248.22    9.50
   2   9  -6  265.77    8.44
  -2  -9  -6  269.91    9.82
  -2   9   6  283.60   10.38
   2   9  -6  270.14    9.27
  -2   9   6  273.99    9.56
  -2   9   5   73.49    5.71
  -2   9   5   85.81    5.98
  -2   9   5   78.16    5.35
  -2  -9  -5   82.17    6.09
  -2   9   5   75.75    5.31
  -2  -9  -5   78.76    5.36
   2   9  -5   80.59    4.47
   2   9  -5   74.34    4.77
   2   9  -5   75.69    4.83
  -2   9   5   79.90    5.53
  -2   9   5   90.28    5.35
  -2   9   4   96.25    6.47
  -2   9   4   98.74    6.57
  -2   9   4   97.67    5.83
  -2  -9  -4  102.08    6.92
  -2   9   4   89.07    5.72
  -2   9   4   97.31    5.54
   2   9  -4   94.78    5.34
  -2   9   4  100.87    6.13
  -2  -9  -4  104.82    6.08
   2   9  -4   98.45    5.38
  -2  -9  -3   28.77    3.66
   2   9  -3   31.73    3.45
  -2   9   3   32.19    4.56
  -2   9   3   26.51    3.94
  -2   9   3   26.46    3.46
  -2  -9  -3   26.46    4.11
   2   9  -3   25.22    3.05
  -2   9   3   30.44    3.96
  -2   9   3   31.03    3.53
  -2   9   3   32.45    4.00
  -2  -9  -2   45.73    4.60
   2   9  -2   50.10    5.07
  -2   9   2   38.92    4.20
  -2   9   2   33.72    4.96
  -2   9   2   46.55    5.23
   2   9  -2   84.75    5.61
  -2   9   2   79.04    6.11
  -2  -9  -1  853.18   20.12
   2   9  -1  808.23   18.99
  -2   9   1  812.88   19.37
  -2   9   1  761.39   19.67
  -2   9   1  812.79   22.72
  -2   9   1  837.75   19.27
   2   9  -1  805.60   19.03
  -2   9   1  779.48   22.11
   2   9   0  119.63    6.99
  -2   9   0   38.97    4.28
  -2   9   0  139.55    8.74
  -2   9   0   97.21    7.41
   2   9   0   43.35    5.20
  -2  -9   0   36.60    7.57
  -2   9  -1  847.70   19.40
  -2  -9   1  812.94   24.22
  -2   9  -1  826.06   19.13
   2   9   1  820.38   19.24
  -2   9  -1  778.17   20.35
   2   9   1  804.05   19.15
  -2   9  -2   36.46    3.81
  -2  -9   2   36.75    5.08
   2   9   2   40.96    3.98
   2   9   2   37.55    3.85
  -2   9  -2   31.20    5.82
  -2   9  -2   48.93    4.56
   2   9   3   33.96    3.64
  -2   9  -3   32.67    3.46
  -2  -9   3   27.60    4.21
  -2   9  -3   32.41    4.56
  -2   9  -3   31.56    4.39
   2   9   3   30.18    3.51
  -2   9  -3   27.30    3.58
  -2   9  -3   33.83    3.44
  -2   9  -4  104.29    6.52
  -2   9  -4   95.11    6.44
  -2   9  -4   99.81    6.70
  -2  -9   4  108.13    7.42
  -2   9  -4   97.27    5.28
   2   9   4   94.43    5.64
  -2   9  -4   95.18    5.72
  -2   9  -4  103.68    5.51
  -2   9  -5   76.05    5.74
  -2   9  -5   77.26    5.74
  -2   9  -5   69.99    5.29
  -2  -9   5   85.93    6.49
  -2   9  -5   71.67    5.04
   2   9   5   80.54    5.19
  -2   9  -5   80.94    6.02
  -2   9  -5   85.16    5.56
  -2   9  -6  248.51    9.94
   2   9   6  273.93    7.66
  -2   9  -6  265.27   10.40
  -2   9  -6  261.58    9.83
  -2  -9   6  274.85   11.27
  -2   9  -6  252.82    9.44
   2   9   6  257.63    9.32
  -2   9  -6  237.53    9.70
  -2   9  -6  276.76    9.87
  -2   9  -7  192.21    8.51
   2   9   7  189.81    6.25
  -2   9  -7  213.47    8.96
  -2   9  -7  186.14    8.52
  -2   9  -7  196.78    8.09
  -2  -9   7  204.33    9.44
   2   9   7  195.78    7.88
  -2   9  -7  180.08    8.46
  -2   9  -7  198.35    8.22
  -2   9  -8  122.74    6.67
   2   9   8  112.25    4.70
  -2   9  -8  125.12    6.70
  -2   9  -8  121.97    7.11
  -2   9  -8  122.97    6.35
  -2  -9   8  126.10    7.19
   2   9   8  122.51    6.22
  -2   9  -8  113.37    6.81
  -2   9  -8  122.66    6.32
  -2   9  -9  220.16    8.64
   2   9   9  205.68    6.53
  -2   9  -9  224.59    8.93
  -2   9  -9  214.31    7.95
  -2   9  -9  208.58    9.20
  -2  -9   9  232.49    9.43
  -2   9  -9  206.85    8.26
   2   9   9  213.92    8.27
  -2   9  -9  202.34    8.81
  -2   9  -9  219.84    8.40
  -2   9 -10  312.83   11.10
  -2   9 -10  315.12    9.80
  -2   9 -10  302.12   10.14
  -2  -9  10  326.39   11.15
   2   9  10  317.58   10.23
   2   9  10  288.20    8.13
  -2   9 -10  312.14   10.53
  -2   9 -10  313.06   10.34
  -2   9 -10  336.14   10.45
  -2   9 -11   41.17    4.59
  -2   9 -11   45.50    3.92
  -2  -9  11   42.30    3.76
   2   9  11   43.68    3.80
   2   9  11   40.11    2.75
  -2   9 -11   43.48    3.85
  -2   9 -11   46.23    3.94
  -2   9 -11   43.59    3.77
  -2  -9  12  152.15    6.67
  -2   9 -12  159.23    6.68
  -2   9 -12  144.02    7.44
  -2   9 -12  138.98    6.34
   2   9  12  149.61    6.64
  -2   9 -13  360.86   10.69
   2   9  13  373.17   11.02
  -2   9 -13  379.05   11.96
  -2   9 -13  369.14   10.81
   2   9  14   35.61    3.24
  -2   9 -14   34.11    3.27
   2   9  14   31.64    3.40
  -2   9 -14   34.77    4.24
  -2   9 -14   34.55    3.63
   2   9  15  276.65    8.48
  -2   9 -15  279.23    8.71
   2   9  15  282.38    9.06
  -2   9 -15  270.49    9.56
  -2   9 -15  271.91    8.88
   2   9  16  207.89    7.54
   2   9  16  220.39    7.27
  -2   9 -16  223.90    8.15
  -2   9 -16  210.83    7.29
  -2   9 -16  209.65    7.60
  -2   9 -17  505.34   12.20
  -2   9 -17  495.99   12.51
   2   9  17  489.51   11.99
   2   9  17  511.44   12.68
  -2   9 -18  195.26    6.48
   2   9  18  190.42    6.41
   2   9  18  195.19    6.86
  -2   9 -19  148.38    5.33
   2   9  19  143.34    5.26
   2   9  19  148.08    5.66
   2   9  20  117.05    4.50
   2   9  20  120.68    4.87
  -2   9 -21   27.78    2.73
   2   9  21   27.87    2.18
   2   9  21   27.02    2.35
  -2   9 -22  272.04    7.14
   2   9  22  285.89    7.14
  -2   9 -23  141.20    4.47
   2   9  23  143.08    4.43
   2   9  24  182.16    4.68
   2  10 -21   89.52    3.17
  -2  10  20   47.86    2.36
   2  10 -20   51.24    2.68
  -2  10  19  197.45    5.31
  -2  10  19  197.71    5.90
   2  10 -19  190.59    5.47
  -2  10  18   84.03    3.59
  -2  10  18   88.97    4.17
   2  10 -18   81.35    3.79
   2  10 -17   97.96    4.38
  -2 -10 -17   94.91    4.16
  -2  10  17   99.85    4.20
  -2  10  17   97.19    4.60
  -2 -10 -16  199.76    6.52
  -2  10  16  175.19    6.71
  -2  10  16  194.76    6.35
  -2  10  16  196.15    6.96
  -2 -10 -15  136.54    5.53
  -2  10  15  136.91    5.43
  -2  10  15  135.78    5.93
  -2 -10 -14   51.27    3.62
   2  10 -14   50.74    3.29
  -2  10  14   47.91    3.42
  -2  10  14   49.65    3.88
  -2 -10 -13  232.08    7.86
   2  10 -13  211.27    6.99
  -2  10  13  236.96    7.73
  -2  10  13  236.10    8.31
  -2 -10 -12  176.42    6.94
   2  10 -12  170.09    6.16
  -2  10  12  173.93    6.63
  -2  10  12  175.57    7.37
  -2  10  12  168.24    7.14
  -2 -10 -11  199.72    7.57
   2  10 -11  195.78    6.78
  -2  10  11  199.88    7.84
  -2  10  11  198.52    7.29
  -2  10  11  205.65    8.09
  -2  10  10   96.82    5.42
   2  10 -10   92.52    4.17
  -2  10  10   89.08    5.23
  -2 -10 -10   93.25    5.13
   2  10 -10  101.29    4.73
  -2 -10 -10  106.77    5.54
  -2  10  10  107.20    5.80
  -2  10  10  105.40    5.86
  -2  10  10  102.26    5.19
  -2  10   9  133.89    6.55
   2  10  -9  131.44    5.13
  -2  10   9  145.27    6.78
  -2 -10  -9  147.22    6.73
   2  10  -9  141.29    5.68
  -2 -10  -9  152.48    6.74
  -2  10   9  146.76    6.77
  -2  10   9  158.20    6.56
  -2  10   9  155.91    7.16
  -2  10   8  255.70    9.36
   2  10  -8  245.38    7.35
  -2  10   8  250.66    9.36
  -2 -10  -8  238.90    9.20
   2  10  -8  247.61    7.79
  -2 -10  -8  266.56    9.28
  -2  10   8  256.94    9.21
  -2  10   8  265.98    9.63
  -2  10   8  253.81    8.69
  -2  10   7  316.42   10.82
   2  10  -7  291.76    8.39
  -2  10   7  307.50   10.77
  -2 -10  -7  320.11   11.04
   2  10  -7  314.50    9.03
  -2 -10  -7  350.45   10.85
  -2  10   7  341.30   10.27
  -2  10   7  327.47   10.90
  -2  10   7  318.18   10.50
  -2  10   6  271.41    9.52
  -2 -10  -6  265.35   10.19
  -2  10   6  261.97    9.90
   2  10  -6  246.29    7.54
  -2  10   6  265.48    9.99
  -2  10   6  262.83    9.44
   2  10  -6  276.67    8.22
  -2 -10  -6  293.75    9.93
  -2  10   6  281.93    9.27
  -2  10   5   34.09    3.78
  -2 -10  -5   39.89    4.11
  -2  10   5   33.68    4.12
   2  10  -5   32.58    2.76
  -2  10   5   32.65    3.86
  -2  10   5   33.60    4.08
   2  10  -5   38.73    3.15
  -2 -10  -5   45.17    4.26
   2  10  -5   34.06    3.32
  -2  10   5   41.80    3.76
  -2  10   4  118.99    6.18
  -2 -10  -4  108.87    6.76
  -2  10   4  125.79    7.00
   2  10  -4  106.91    4.78
  -2  10   4  113.94    6.65
  -2  10   4  117.49    6.32
  -2 -10  -4  127.42    6.61
   2  10  -4  122.80    5.24
  -2  10   4  137.40    6.32
   2  10  -4  124.39    5.97
  -2  10   3  166.08    7.31
  -2 -10  -3  158.02    8.37
  -2  10   3  163.44    8.12
  -2  10   3  181.71    8.57
  -2  10   3  222.04    8.11
   2  10  -3  195.47    7.63
  -2  10   3  208.44    9.06
  -2 -10  -3  179.43    8.36
   2  10  -3  190.78    6.75
   2  10  -3  184.92    7.59
  -2  10   2  372.09   11.70
  -2  10   2  396.56   13.57
  -2  10   2  493.65   12.83
   2  10  -2  440.42   12.34
  -2 -10  -2  419.34   13.19
   2  10  -2  426.42   11.13
   2  10  -2  399.44   12.06
  -2  10   2  474.70   14.33
   2  10  -1  571.97   14.61
  -2  10   1  446.21   13.45
  -2  10   1  501.10   15.95
  -2  10   1  661.66   15.31
   2  10  -1  501.46   14.19
  -2  10   1  693.56   17.69
   2  10   0  804.68   18.72
  -2  10   0  891.86   19.12
  -2  10   0  724.45   17.92
   2  10   0  873.27   17.02
  -2  10   0  779.07   20.86
   2  10   0  730.61   18.40
   2  10   1  533.56   14.55
  -2 -10   1  464.30   16.40
  -2  10  -1  524.79   15.48
  -2  10  -1  614.81   15.03
  -2  10  -1  496.74   15.62
  -2  10  -1  449.14   13.41
   2  10   1  479.94   14.30
   2  10   1  659.39   13.47
  -2 -10   2  409.07   14.72
   2  10   2  416.94   12.49
  -2  10  -2  431.16   13.06
  -2  10  -2  411.81   13.29
  -2  10  -2  477.30   12.87
   2  10   2  479.02   11.19
   2  10   2  381.17   12.29
  -2  10  -3  195.76    8.16
  -2 -10   3  171.44    9.01
   2  10   3  182.30    7.63
   2  10   3  223.19    6.83
  -2  10  -3  170.74    8.60
  -2  10  -3  206.75    8.61
   2  10   3  174.31    7.60
  -2  10  -3  197.66    9.06
  -2 -10   4  127.46    7.46
  -2  10  -4  127.15    6.38
   2  10   4  124.16    6.12
   2  10   4  125.39    5.01
  -2  10  -4  138.26    7.29
  -2  10  -4  125.31    6.46
   2  10   4  125.37    6.23
  -2  10  -4  118.32    6.77
  -2  10  -5   29.97    3.56
  -2 -10   5   34.92    4.19
   2  10   5   42.89    3.83
  -2  10  -5   36.04    3.93
  -2  10  -5   34.05    3.68
   2  10   5   37.28    3.76
  -2  10  -5   37.99    4.19
  -2  10  -6  270.45    9.51
  -2 -10   6  283.30   10.86
  -2  10  -6  254.31    9.54
   2  10   6  286.15    8.01
  -2  10  -6  279.79   10.22
  -2  10  -6  284.94    9.69
   2  10   6  287.92    9.62
  -2  10  -6  262.84    9.85
  -2 -10   7  348.41   11.73
  -2  10  -7  304.63   10.10
  -2  10  -7  306.32   10.44
   2  10   7  311.24    8.55
  -2  10  -7  309.08   10.67
  -2  10  -7  321.76   10.34
   2  10   7  338.45   10.43
  -2  10  -7  302.30   10.40
  -2  10  -8  252.07    8.84
  -2 -10   8  259.50    9.76
  -2  10  -8  261.95    8.96
   2  10   8  223.90    7.04
  -2  10  -8  259.27    9.34
  -2  10  -8  244.58    9.14
  -2  10  -8  251.23    9.10
   2  10   8  257.78    8.90
  -2  10  -9  146.75    6.77
  -2  10  -9  139.31    6.34
  -2 -10   9  153.15    7.09
  -2  10  -9  147.80    6.42
   2  10   9  120.81    4.92
  -2  10  -9  137.34    6.47
  -2  10  -9  133.08    6.73
  -2  10  -9  136.29    6.43
   2  10   9  143.72    6.40
  -2  10 -10  107.60    5.32
  -2 -10  10   99.47    5.49
   2  10  10  103.66    5.35
  -2  10 -10   99.22    5.75
   2  10  10   87.40    4.00
  -2  10 -10   94.02    5.20
  -2  10 -10   86.75    5.59
  -2  10 -11  185.80    7.57
   2  10  11  190.04    7.29
  -2  10 -11  198.39    7.20
  -2 -10  11  197.12    7.43
  -2  10 -12  165.70    7.06
  -2  10 -12  179.62    6.66
   2  10  12  169.73    6.75
  -2 -10  12  169.40    6.47
  -2  10 -13  229.85    7.53
  -2  10 -13  224.58    8.08
   2  10  13  224.12    7.76
  -2  10 -14   54.30    3.49
  -2  10 -14   46.02    4.07
   2  10  14   50.05    3.66
  -2  10 -15  140.56    5.32
  -2  10 -15  138.68    5.92
   2  10  15  135.83    5.68
  -2  10 -16  210.12    6.48
  -2  10 -16  201.63    7.00
   2  10  16  211.19    6.93
   2  10  17   96.78    4.41
  -2  10 -17   96.09    4.01
   2  10  18   88.20    3.98
   2  10  19  196.21    5.90
   2  10  20   56.09    2.77
   2  10  21   93.87    3.31
   2  11 -18   28.39    1.84
  -2  11  18   21.74    1.76
  -2  11  17   77.74    2.78
  -2  11  17   82.04    3.34
   2  11 -16   16.26    1.92
  -2  11  16   14.78    1.49
  -2  11  16   11.65    1.67
  -2  11  16   15.70    1.83
  -2  11  15   28.37    2.06
  -2  11  15   24.48    2.32
  -2 -11 -15   30.80    2.31
  -2  11  15   29.71    2.47
  -2  11  14  228.70    6.36
  -2  11  14  217.66    6.94
  -2 -11 -14  229.48    6.67
  -2  11  14  222.26    6.80
  -2  11  13  309.30    8.03
  -2  11  13  306.17    8.78
  -2 -11 -13  311.51    8.38
  -2  11  13  304.00    8.51
  -2  11  12  136.59    5.10
  -2  11  12  138.79    5.73
  -2 -11 -12  144.98    5.49
   2  11 -12  140.85    4.90
  -2  11  12  140.20    5.52
  -2  11  11   34.65    2.72
  -2  11  11   39.03    3.31
  -2 -11 -11   37.83    3.06
   2  11 -11   38.53    2.67
  -2  11  11   37.37    3.16
  -2  11  10  124.44    5.05
  -2  11  10  119.74    5.30
  -2 -11 -10  118.82    5.26
   2  11 -10  121.81    4.66
  -2  11   9  105.23    4.77
  -2  11   9   94.03    4.94
  -2  11   9   97.45    5.03
  -2  11   9  105.27    5.08
  -2 -11  -9  111.88    5.25
   2  11  -9  111.35    4.44
  -2  11   8  191.22    6.58
   2  11  -8  172.47    5.78
  -2  11   8  174.25    6.95
  -2 -11  -8  177.88    6.96
  -2  11   8  179.54    7.05
  -2  11   8  187.49    6.86
  -2 -11  -8  201.83    7.20
   2  11  -8  185.84    6.01
  -2  11   7  164.23    6.09
   2  11  -7  142.50    5.25
  -2  11   7  151.70    6.59
  -2 -11  -7  148.09    6.55
  -2  11   7  162.22    6.74
  -2  11   7  158.60    6.27
   2  11  -7  151.69    5.39
  -2 -11  -7  158.06    6.51
  -2  11   6  132.68    5.48
   2  11  -6  111.61    4.66
  -2  11   6  122.28    5.94
  -2 -11  -6  118.70    6.05
  -2  11   6  122.56    6.06
  -2  11   6  125.26    5.59
   2  11  -6  122.76    4.75
  -2 -11  -6  129.74    5.95
  -2  11   5   63.82    3.92
   2  11  -5   48.16    3.17
  -2  11   5   55.63    4.23
  -2 -11  -5   47.00    4.03
  -2  11   5   64.85    4.54
  -2  11   5   48.24    3.65
   2  11  -5   50.79    3.17
  -2 -11  -5   55.53    4.31
   2  11  -4  156.99    6.36
   2  11  -4  153.87    5.67
  -2  11   4  141.40    6.77
  -2 -11  -4  139.23    6.93
  -2  11   4  154.60    7.09
  -2  11   4  141.42    5.97
   2  11  -4  149.66    5.41
  -2  11   3  382.79   10.27
   2  11  -3  340.40   10.01
  -2  11   3  366.14   11.10
  -2  11   3  346.75   11.21
  -2 -11  -3  336.32   11.44
  -2  11   3  363.24   11.32
  -2  11   3  344.40    9.79
   2  11  -3  342.52    8.85
  -2  11   2  198.57    7.42
  -2  11   2  172.05    6.93
  -2  11   2  146.70    7.06
   2  11  -2  120.03    5.66
  -2  11   2  153.53    7.11
  -2  11   2  216.51    8.28
  -2  11   2  100.51    5.19
   2  11  -2  111.05    4.70
  -2  11   1   86.28    5.39
  -2  11   1  113.46    6.08
   2  11  -1   66.46    3.53
   2  11  -1   67.92    4.39
  -2  11   1   96.09    5.17
  -2  11   1   93.47    5.02
  -2  11   1   91.98    5.23
   2  11  -1   70.94    4.35
   2  11   0   45.06    3.09
  -2  11   0   33.15    3.65
   2  11   0   35.57    2.99
   2  11   0   25.22    3.20
  -2  11   0   43.38    3.89
  -2  11   0   37.64    3.78
   2  11   0   38.81    3.37
  -2  11  -1   78.59    4.96
  -2  11  -1   84.01    4.93
  -2 -11   1   71.66    5.28
   2  11   1   74.21    4.73
   2  11   1  105.79    4.48
   2  11   1   96.55    4.97
  -2  11  -2  130.53    6.39
   2  11   2  133.06    6.61
  -2  11  -2  150.46    6.60
  -2  11  -3  375.17   10.91
   2  11   3  361.02    9.40
  -2  11  -3  347.07   11.29
   2  11   3  358.22   10.63
  -2 -11   3  353.16   11.89
  -2  11  -3  354.04   10.53
  -2  11  -3  359.83   11.33
   2  11   3  386.45   10.63
  -2  11  -4  176.12    7.15
   2  11   4  142.32    5.45
  -2  11  -4  140.89    6.84
   2  11   4  147.28    6.47
  -2  11  -4  173.05    6.88
  -2 -11   4  143.42    7.19
  -2  11  -4  158.85    7.11
   2  11   4  162.88    6.53
  -2  11  -5   54.63    4.05
   2  11   5   63.45    3.50
  -2  11  -5   55.04    4.20
   2  11   5   49.47    3.87
  -2 -11   5   50.53    4.26
  -2  11  -5   51.10    3.91
  -2  11  -5   53.13    4.14
   2  11   5   62.45    4.05
  -2  11  -6  133.28    5.78
   2  11   6  121.44    4.80
  -2  11  -6  115.09    5.84
   2  11   6  119.90    5.63
  -2 -11   6  123.86    6.31
  -2  11  -6  117.75    5.49
  -2  11  -6  118.32    5.77
  -2  11  -6  117.92    5.80
   2  11   6  130.43    5.65
  -2  11  -7  147.47    6.08
  -2  11  -7  143.59    6.34
   2  11   7  165.19    6.45
  -2  11  -7  158.21    6.30
  -2 -11   7  155.52    6.85
  -2  11  -7  148.67    6.36
  -2  11  -7  155.34    6.42
   2  11   7  150.97    6.09
  -2  11  -8  193.88    6.84
   2  11   8  168.38    5.67
  -2  11  -8  180.29    6.95
   2  11   8  187.74    6.93
  -2 -11   8  183.87    7.29
  -2  11  -8  181.92    6.77
  -2  11  -8  185.53    6.89
  -2  11  -8  178.69    6.97
   2  11   8  188.72    6.81
   2  11   9  110.37    5.15
  -2 -11   9  101.56    5.11
  -2  11  -9  111.22    5.47
   2  11   9  109.31    5.03
   2  11   9   96.32    4.02
  -2  11  -9  108.55    4.92
  -2  11 -10  125.41    5.12
   2  11  10  123.54    5.33
  -2 -11  10  116.45    5.17
  -2  11 -10  111.00    5.34
   2  11  10  124.40    5.23
  -2  11 -11   39.58    2.94
   2  11  11   39.58    3.14
  -2 -11  11   33.96    2.66
   2  11  11   43.84    3.10
   2  11  12  140.11    5.34
  -2  11 -12  139.69    5.14
   2  11  12  137.87    5.46
   2  11  13  328.14    8.54
  -2  11 -13  307.77    8.08
   2  11  13  311.07    8.61
   2  11  14  233.72    6.67
  -2  11 -14  236.12    6.51
   2  11  14  233.01    6.97
   2  11  15   30.28    2.17
  -2  11 -15   29.57    2.09
   2  11  15   28.43    2.35
   2  11  16   16.81    1.53
   2  11  16   18.87    1.91
  -2  11 -16   16.69    1.56
   2  11  17   78.22    2.84
   2  11  17   90.34    3.44
  -2  11 -17   86.57    3.36
   2  11  18   29.19    1.83
  -2  11 -18   25.42    1.82
  -2  12  14   46.49    2.46
   2  12 -14   91.94    3.03
  -2  12  12  247.28    5.97
  -2  12  11   92.24    3.39
  -2  12  11   86.97    3.21
  -2  12  10   26.06    2.07
  -2  12  10   24.17    1.84
  -2  12   9   36.37    2.30
  -2  12   9   36.93    2.27
  -2  12   8    5.12    1.46
  -2  12   8    6.86    1.43
  -2  12   7   75.68    3.34
  -2  12   7   79.78    3.76
  -2  12   6  156.61    5.61
  -2  12   6  142.56    5.16
  -2 -12  -6  143.30    5.50
  -2  12   6  141.39    5.54
   2  12  -6  121.82    4.51
  -2  12   6  130.41    5.39
  -2  12   5   87.31    4.13
  -2  12   5   83.44    4.21
  -2 -12  -5   75.18    4.13
  -2  12   5   90.66    4.48
   2  12  -5   69.50    3.46
  -2  12   5   80.98    4.26
  -2  12   4  109.68    4.63
  -2  12   4  112.60    4.85
  -2 -12  -4   84.24    4.53
  -2  12   4  102.80    4.85
   2  12  -4   91.73    3.94
  -2  12   4   89.27    4.60
  -2  12   3   83.91    4.27
  -2  12   3   99.70    4.39
  -2 -12  -3   60.53    4.02
  -2  12   3   86.09    4.53
   2  12  -3   61.15    3.36
  -2  12   3   77.18    4.35
  -2  12   2   75.82    4.38
  -2  12   2  102.22    4.58
  -2  12   2  102.08    4.96
  -2  12   2   71.74    4.33
  -2  12   1  229.53    7.60
   2  12  -1  291.49    8.07
  -2  12   1  261.24    7.78
  -2  12   1  280.37    8.59
  -2  12   1  197.95    7.57
  -2  12   0  470.06   11.23
   2  12   0  421.86   10.30
  -2  12   0  427.99   11.75
  -2  12   0  465.72   11.37
   2  12   0  467.67   11.05
  -2  12  -1  312.66    8.20
  -2 -12   1  167.17    7.24
   2  12   1  178.87    6.10
   2  12   1  230.17    7.09
  -2  12  -1  286.57    7.98
   2  12   2   56.70    3.70
   2  12   2   89.03    4.15
  -2  12  -2   99.47    4.55
   2  12   2   72.12    3.51
  -2  12  -2  110.40    4.71
  -2 -12   2   47.34    3.73
   2  12   3   70.42    3.99
   2  12   3   88.07    4.10
  -2  12  -3   78.47    4.01
  -2  12  -3   78.20    4.03
  -2 -12   3   59.12    3.99
  -2  12  -3   81.78    4.49
   2  12   3   86.88    3.77
  -2  12  -3   64.29    4.08
   2  12   4   87.40    4.31
   2  12   4  102.48    4.41
  -2  12  -4  103.74    4.46
  -2  12  -4   96.30    4.41
  -2 -12   4   95.82    4.84
  -2  12  -4  102.64    4.83
   2  12   4   93.32    3.94
  -2  12  -4   94.48    4.66
   2  12   5   78.95    4.05
   2  12   5   84.31    3.97
  -2  12  -5   86.99    4.06
  -2  12  -5   86.25    4.10
  -2 -12   5   81.78    4.39
  -2  12  -5   82.37    4.24
   2  12   5   80.76    3.58
  -2  12  -5   74.19    4.10
  -2  12  -6  134.29    5.28
   2  12   6  146.54    5.17
  -2  12  -6  151.34    5.20
   2  12   6  114.57    4.36
  -2  12  -6  127.46    5.26
   2  12   6  139.80    5.29
  -2 -12   6  146.00    5.68
  -2  12  -7   80.07    3.71
  -2 -12   7   79.03    4.02
   2  12   7   87.70    4.07
   2  12   7   88.42    3.89
  -2  12  -8    6.77    1.52
   2  12   8    7.83    1.53
  -2  12  -8    7.62    2.18
   2  12   8    5.74    1.57
  -2 -12   8    5.03    1.38
   2  12   9   39.03    2.66
  -2 -12   9   35.75    2.43
  -2  12  -9   35.91    2.37
  -2  12  -9   37.41    2.87
   2  12   9   42.68    2.59
   2  12  10   27.80    2.30
  -2 -12  10   22.66    1.72
  -2  12 -10   26.66    1.99
   2  12  10   25.87    2.05
  -2  12 -10   25.12    2.49
  -2  12 -11  101.73    3.60
   2  12  11  102.73    4.01
   2  12  11   98.11    3.71
  -2  12 -12  276.75    6.43
   2  12  12  281.02    7.00
   2  12  12  268.40    6.57
  -2  12 -13   65.63    2.52
   2  12  13   62.12    2.58
   2  12  14  101.08    3.36
  -2  13   7   35.49    1.97
  -2  13   6   12.62    1.34
  -2  13   5   17.41    1.62
  -2  13   4  114.63    3.77
  -2 -13  -4  104.44    3.80
  -2  13   3   91.63    3.39
  -2  13   3  104.97    3.46
  -2  13   2  127.14    4.10
  -2  13   2  142.33    4.19
  -2  13   1  143.08    4.32
  -2  13   1  123.19    4.16
  -2  13   0  133.74    4.14
  -2  13   0  112.49    3.91
  -2  13  -1  129.85    4.07
  -2  13  -1  142.04    4.22
  -2  13  -2  123.12    3.89
  -2 -13   2   99.83    4.02
  -2  13  -3   78.63    3.02
  -2 -13   3   66.31    3.14
  -2  13  -4  107.23    3.47
  -2 -13   4  100.85    3.79
  -2  13  -5   21.17    1.60
  -2 -13   5   15.58    1.47
  -2  13  -6   10.03    1.12
   2  13   7   14.88    1.48
  -3   0   0    6.70    1.87
  -3   0   0    0.58    1.37
  -3   0   0    1.42    1.44
  -3   0   0    0.79    2.19
  -3   0   0    6.30    2.65
  -3   0   0    2.33    1.38
  -3   0  -1  114.02    5.51
  -3   0   1  108.38    5.63
  -3   0   1  119.86    5.53
  -3   0  -1  116.62    5.89
  -3   0  -1  110.08    5.66
  -3   0  -1  116.77    5.76
  -3   0   1  118.78    5.88
  -3   0   1  114.59    5.66
  -3   0   1  116.34    5.66
  -3   0   1  115.35    5.33
  -3   0  -1  116.59    5.38
  -3   0  -1  117.09    5.19
  -3   0   1  109.69    5.19
  -3   0  -1  112.15    5.13
  -3   0  -2    8.62    2.90
  -3   0  -2    2.60    2.76
  -3   0  -2    4.81    1.70
  -3   0   2    3.68    1.57
  -3   0  -2    4.94    1.69
  -3   0  -2    1.26    3.69
  -3   0  -2    3.88    2.49
  -3   0  -2    5.05    1.82
  -3   0  -2    3.92    2.21
  -3   0   2    4.21    1.85
  -3   0   2    5.17    1.67
  -3   0  -2    7.11    1.92
  -3   0   2    5.18    1.61
  -3   0  -2    2.84    1.50
  -3   0  -3 1137.54   39.69
  -3   0  -3 1126.06   23.75
  -3   0   3 1129.34   23.79
  -3   0  -3 1130.86   23.94
  -3   0  -3 1124.12   23.73
  -3   0  -3 1098.48   23.10
  -3   0  -3 1107.04   23.08
  -3   0   3 1140.01   23.08
  -3   0  -3 1148.62   23.87
  -3   0   3 1152.52   23.98
  -3   0  -3 1177.55   23.77
  -3   0  -3 1145.88   22.37
  -3   0  -3 1103.42   22.48
  -3   0   3 1144.44   23.27
  -3   0  -3 1121.06   23.39
  -3   0  -4  533.83   13.85
  -3   0   4  507.74   13.66
  -3   0  -4  518.54   14.04
  -3   0  -4  526.34   14.06
  -3   0  -4  524.31   13.53
  -3   0  -4  543.82   13.52
  -3   0   4  553.80   13.41
  -3   0   4  542.17   13.97
  -3   0  -4  556.81   13.70
  -3   0  -4  530.67   12.63
  -3   0   4  561.48   14.80
  -3   0  -4  543.33   13.95
  -3   0  -4  510.83   12.81
  -3   0   4  507.00   13.42
  -3   0  -4  523.46   13.88
  -3   0  -5  100.95    5.19
  -3   0   5   96.88    5.15
  -3   0  -5   99.52    5.85
  -3   0  -5   98.30    5.79
  -3   0  -5  100.11    5.29
  -3   0   5   98.13    4.83
  -3   0  -5   94.17    4.90
  -3   0   5  102.63    5.28
  -3   0   5   97.76    5.64
  -3   0  -5   92.30    4.44
  -3   0  -5  104.89    5.26
  -3   0  -5   96.45    4.88
  -3   0  -5   93.07    4.77
  -3   0   5  102.34    5.35
  -3   0  -5   97.76    5.67
  -3   0  -6   94.41    5.00
  -3   0   6   92.85    5.00
  -3   0  -6   89.86    5.49
  -3   0   6   87.56    4.56
  -3   0  -6   83.87    4.97
  -3   0  -6   83.79    4.66
  -3   0  -6   92.04    4.93
  -3   0   6   91.71    5.46
  -3   0  -6   88.04    4.26
  -3   0   6   96.18    5.03
  -3   0  -6   94.95    4.68
  -3   0   6   92.47    5.20
  -3   0  -6   82.64    4.54
  -3   0  -6   95.62    5.73
  -3   0  -7  746.01   16.98
  -3   0   7  723.20   16.93
  -3   0  -7  729.18   17.67
  -3   0  -7  706.44   17.14
  -3   0  -7  686.35   16.60
  -3   0  -7  729.24   16.07
  -3   0  -7  749.07   17.04
  -3   0  -7  725.78   15.52
  -3   0   7  749.81   18.49
  -3   0   7  757.61   17.18
  -3   0   7  697.80   17.40
  -3   0  -7  733.40   17.84
  -3   0  -8  184.67    7.00
  -3   0   8  187.22    7.12
  -3   0  -8  181.12    7.92
  -3   0  -8  183.52    7.55
  -3   0  -8  181.33    6.24
  -3   0   8  187.35    7.14
  -3   0   8  192.72    8.15
  -3   0  -8  185.70    7.02
  -3   0   8  186.58    7.82
  -3   0  -8  169.66    7.89
  -3   0  -9 1885.20   34.63
  -3   0   9 1945.55   35.02
  -3   0  -9 1844.61   35.98
  -3   0  -9 1787.67   35.63
  -3   0   9 1795.35   34.91
  -3   0   9 1953.17   35.08
  -3   0   9 1920.03   37.17
  -3   0  -9 1908.19   34.79
  -3   0   9 1846.56   36.47
  -3   0  -9 1822.69   36.35
  -3   0  10  587.61   14.03
  -3   0  10  583.53   15.80
  -3   0 -10  583.90   13.87
  -3   0 -10  530.66   14.78
  -3   0  10  561.05   14.36
  -3   0  10  560.26   15.61
  -3   0 -10  571.10   13.75
  -3   0  10  587.57   13.98
  -3   0 -10  542.32   15.00
  -3   0 -11  247.33    7.91
  -3   0  11  264.69    9.75
  -3   0 -11  240.71    9.23
  -3   0  11  252.28    8.76
  -3   0  11  258.13   10.00
  -3   0 -11  258.42    7.99
  -3   0 -11  250.83    9.59
  -3   0 -11  251.17    9.47
  -3   0  12   22.20    3.10
  -3   0 -12   20.73    2.24
  -3   0 -12   24.43    3.46
  -3   0  12   26.42    3.88
  -3   0 -12   23.60    2.36
  -3   0 -12   22.78    3.76
  -3   0 -12   25.67    4.26
  -3   0 -13 1597.95   33.87
  -3   0 -13 1703.35   33.72
  -3   0 -13 1670.24   33.46
  -3   0  13 1771.09   34.31
  -3   0  13 1799.37   36.23
  -3   0 -14   42.21    4.35
  -3   0  14   50.61    4.03
  -3   0 -14   50.80    4.84
  -3   0  14   49.46    5.07
  -3   0  14   55.55    4.24
  -3   0  15   97.18    5.51
  -3   0 -15   98.93    5.87
  -3   0 -15   83.35    5.79
  -3   0  15  111.89    5.59
  -3   0  15  113.91    7.52
  -3   0 -15   96.76    6.22
  -3   0  15  113.69    8.38
  -3   0  16  185.17    7.50
  -3   0 -16  172.79    8.31
  -3   0  16  192.17    7.38
  -3   0 -16  187.98    7.89
  -3   0  16  198.37   10.58
  -3   0  16  204.77   12.38
  -3   0 -16  179.05    8.13
  -3   0 -17   22.65    3.65
  -3   0  17   24.15    3.00
  -3   0 -17   24.29    3.61
  -3   0 -17   26.97    3.54
  -3   0  17   25.67    2.80
  -3   0  17   23.60    6.35
  -3   0  17   25.11    4.83
  -3   0 -17   23.45    3.30
  -3   0 -18    8.93    2.73
  -3   0  18   13.34    2.37
  -3   0  18   12.03    4.08
  -3   0 -18   13.53    3.01
  -3   0  18   13.57    6.59
  -3   0 -18   11.45    2.59
  -3   0 -18   12.94    3.19
  -3   0  19  281.63   15.29
  -3   0 -19  291.39    9.31
  -3   0  19  275.80   12.63
  -3   0 -19  312.18    9.60
  -3   0 -19  268.54    9.94
  -3   0  19  294.14    8.87
  -3   0 -19  298.29   10.02
  -3   0  20  340.12   14.68
  -3   0 -20  350.52   10.07
  -3   0  20  321.12   12.68
  -3   0 -20  369.28   10.42
  -3   0 -20  353.20   10.84
  -3   0  20  366.05    9.75
  -3   0 -21  873.08   18.28
  -3   0  21  909.32   18.14
  -3   0 -21  895.67   18.84
  -3   0 -21  897.46   19.46
  -3   0 -22   50.46    3.45
  -3   0 -22   50.81    3.49
  -3   0  22   47.63    4.59
  -3   0  22   49.52    3.11
  -3   0 -22   52.03    3.99
  -3   0 -23   32.61    2.72
  -3   0  23   38.37    3.74
  -3   0  23   29.57    2.37
  -3   0 -23   29.42    3.06
  -3   0 -24  156.92    5.17
  -3   0  24  160.78    6.79
  -3   0 -24  156.20    5.62
  -3   0 -25  509.85   11.04
  -3   0 -25  506.21   10.57
   3   0  25  514.55   11.22
  -3   0 -26  248.64    5.81
   3   0  26  251.84    6.44
   3   1 -28   31.89    1.73
  -3  -1 -28   40.95    1.98
  -3  -1 -27  266.00    6.85
  -3  -1 -27  267.29    6.80
  -3  -1 -26   98.57    3.16
  -3  -1 -26  103.09    4.41
  -3  -1 -26   98.47    4.23
   3  -1  26  102.22    3.87
  -3  -1 -25   92.89    4.60
  -3  -1 -25   98.62    4.61
  -3   1  25   92.45    4.61
  -3  -1 -25   91.26    3.43
  -3  -1 -24   41.83    3.68
  -3  -1 -24   43.82    3.05
  -3  -1 -24   41.03    3.47
  -3   1  24   41.41    3.45
  -3  -1 -24   42.89    2.67
  -3  -1 -23  517.72   11.61
  -3  -1 -23  514.92   13.84
  -3  -1 -23  518.14   13.82
  -3  -1 -23  524.56   12.03
  -3   1  23  516.50   14.06
  -3   1  23  503.49   13.69
  -3   1  22  173.75    5.74
  -3  -1 -22  176.42    6.10
  -3  -1 -22  180.08    8.08
  -3  -1 -22  168.12    7.82
  -3  -1 -22  170.06    6.41
  -3   1  22  165.58    7.77
  -3   1  22  180.44    8.01
  -3  -1 -21   89.86    6.41
  -3  -1 -21   80.70    4.33
  -3  -1 -21   76.95    5.19
  -3   1  21   82.96    4.08
  -3  -1 -21   82.26    6.04
  -3  -1 -21   82.24    4.84
  -3   1  21   68.68    5.97
  -3  -1 -20   11.12    2.88
  -3  -1 -20   11.03    3.95
  -3  -1 -20   10.77    2.36
  -3  -1 -20   11.72    3.10
  -3   1  20   12.52    2.26
  -3  -1 -20   12.73    3.85
  -3  -1 -20   12.13    2.55
  -3   1  20    8.99    3.67
  -3  -1 -19  423.88   16.27
  -3  -1 -19  435.05   12.16
  -3  -1 -19  429.89   16.32
  -3  -1 -19  425.68   11.56
  -3  -1 -19  390.37   14.31
  -3   1  19  438.88   11.19
  -3  -1 -19  414.49   11.14
  -3  -1 -18  252.21   13.20
  -3  -1 -18  248.91    9.04
  -3  -1 -18  239.82   13.21
  -3  -1 -18  247.12    8.52
  -3  -1 -18  238.92   11.81
  -3   1  18  232.07    7.95
  -3  -1 -18  244.43    8.36
  -3   1  18  223.27   16.50
  -3  -1 -17  813.39   24.79
  -3  -1 -17  790.08   19.01
  -3  -1 -17  779.67   24.55
  -3  -1 -17  816.94   18.59
  -3  -1 -17  805.05   24.43
  -3   1  17  828.58   18.10
  -3  -1 -17  801.21   18.26
  -3   1  17  849.71   30.95
  -3  -1 -16  358.81   15.02
  -3  -1 -16  365.42   11.64
  -3  -1 -16  358.56   15.07
  -3  -1 -16  368.45   11.09
  -3  -1 -16  360.60   11.00
  -3  -1 -16  356.32   14.73
  -3   1  16  369.95   10.64
  -3   1  16  401.34   17.76
  -3  -1 -15  245.05   11.73
  -3   1  15  232.51    8.32
  -3  -1 -15  248.42    8.94
  -3   1  15  270.00   12.98
  -3   1  15  253.69    8.52
  -3  -1 -15  239.30   11.36
  -3  -1 -15  261.94   12.00
  -3  -1 -15  244.05    9.39
  -3  -1 -14  159.66    9.22
  -3   1  14  185.23    7.32
  -3  -1 -14  178.09    7.66
  -3   1  14  190.06   10.05
  -3  -1 -14  170.91    8.99
  -3  -1 -14  171.11    9.45
  -3  -1 -14  177.16    8.00
  -3  -1 -13  458.15   15.35
  -3   1  13  455.13   12.76
  -3  -1 -13  416.74   14.22
  -3  -1 -13  442.66   12.84
  -3   1  13  486.01   15.83
  -3  -1 -13  458.04   15.40
  -3  -1 -13  448.44   13.36
  -3   1  12  412.49   13.89
  -3  -1 -12  379.23   11.86
  -3  -1 -12  399.98   13.85
  -3  -1 -12  386.53   10.40
  -3  -1 -12  385.19   10.43
  -3   1  12  393.53   11.75
  -3  -1 -12  366.58   12.70
  -3  -1 -12  414.48   27.12
  -3  -1 -12  388.59   11.61
  -3   1  12  385.15   13.46
  -3  -1 -12  401.77   13.84
  -3   1  11  792.20   20.45
  -3   1  11  758.96   35.99
  -3  -1 -11  767.06   18.60
  -3  -1 -11  785.90   20.57
  -3  -1 -11  775.05   17.29
  -3   1  11  804.02   18.82
  -3  -1 -11  791.54   17.46
  -3  -1 -11  756.13   19.54
  -3   1  11  772.93   17.70
  -3  -1 -11  779.67   18.27
  -3  -1 -11  828.85   38.16
  -3   1  11  799.00   20.50
  -3  -1 -11  782.57   20.53
  -3   1  10  761.56   19.65
  -3   1  10  795.99   35.68
  -3  -1 -10  729.00   17.99
  -3   1  10  777.58   18.43
  -3  -1 -10  750.57   17.18
  -3   1  10  791.79   16.79
  -3  -1 -10  741.88   19.59
  -3   1  10  750.18   16.54
  -3  -1 -10  761.25   19.73
  -3  -1 -10  757.32   17.22
  -3  -1 -10  747.52   17.63
  -3  -1 -10  775.50   36.10
  -3   1  10  737.87   19.50
  -3  -1 -10  730.58   18.79
  -3   1  10  730.37   17.08
  -3   1   9  212.01    9.07
  -3   1   9  211.43    8.26
  -3  -1  -9  205.17    7.63
  -3   1   9  225.76    7.46
  -3  -1  -9  210.17    9.10
  -3   1   9  222.66   18.04
  -3  -1  -9  209.20    7.67
  -3   1   9  210.01    7.25
  -3  -1  -9  206.85    9.09
  -3  -1  -9  223.17   18.43
  -3  -1  -9  205.07    7.81
  -3   1   9  200.21    8.93
  -3  -1  -9  196.16    8.45
  -3   1   9  197.84    7.47
  -3   1   8  167.75    7.85
  -3  -1  -8  173.53    7.04
  -3   1   8  171.13    7.38
  -3   1   8  184.55    6.78
  -3  -1  -8  170.15    6.12
  -3  -1  -8  165.60    8.22
  -3   1   8  177.20   15.76
  -3  -1  -8  165.73    7.99
  -3   1   8  181.72    6.74
  -3  -1  -8  176.09    7.02
  -3  -1  -8  160.17   15.43
  -3  -1  -8  165.84    6.90
  -3   1   8  177.26    8.01
  -3  -1  -8  180.97    7.79
  -3   1   8  170.08    6.70
  -3   1   7  525.53   15.47
  -3  -1  -7  611.92   15.24
  -3   1   7  600.18   14.58
  -3  -1  -7  626.48   14.23
  -3  -1  -7  623.84   15.40
  -3   1   7  632.41   14.79
  -3   1   7  622.79   15.82
  -3  -1  -7  610.15   15.80
  -3   1   7  589.83   14.34
  -3   1   7  620.38   29.57
  -3  -1  -7  601.87   29.67
  -3  -1  -7  599.23   14.74
  -3   1   7  612.43   16.37
  -3  -1  -7  602.81   16.22
  -3  -1  -7  611.10   15.65
  -3  -1  -6  308.33    8.87
  -3   1   6  300.73   10.30
  -3  -1  -6  318.85   16.89
  -3   1   6  294.18   19.93
  -3  -1  -6  317.57   20.64
  -3  -1  -6  288.74    9.23
  -3  -1  -6  298.92    9.78
  -3   1   6  308.64    9.39
  -3   1   6  319.18    9.53
  -3  -1  -6  308.60    9.15
  -3   1   6  307.55   10.18
  -3  -1  -6  310.93    9.97
  -3  -1  -6  308.07   10.18
  -3   1   6  279.98    8.89
  -3   1   6  295.94   10.35
  -3  -1  -6  300.80   10.46
  -3  -1  -6  297.67   10.01
  -3  -1  -5  848.36   17.81
  -3   1   5  822.71   19.30
  -3   1   5  850.20   34.19
  -3  -1  -5  855.08   29.59
  -3  -1  -5  823.03   18.56
  -3  -1  -5  830.26   19.12
  -3   1   5  801.33   18.25
  -3  -1  -5  832.75   19.16
  -3  -1  -5  857.58   18.44
  -3   1   5  825.15   19.27
  -3   1   5  837.32   18.48
  -3  -1  -5  816.74   19.03
  -3   1   5  775.19   17.54
  -3  -1  -5  850.88   34.34
  -3  -1  -5  815.07   18.00
  -3   1   5  831.72   19.53
  -3  -1  -5  823.52   19.44
  -3   1   5  806.15   17.62
  -3  -1  -5  834.31   18.98
  -3   1   4  438.18   11.97
  -3   1   4  446.75   12.58
  -3  -1  -4  436.96   20.68
  -3   1   4  432.30   23.49
  -3  -1  -4  449.06   12.19
  -3  -1  -4  437.51   12.32
  -3  -1  -4  432.48   23.43
  -3  -1  -4  426.87   11.41
  -3  -1  -4  443.73   12.58
  -3   1   4  458.31   12.09
  -3   1   4  435.66   11.95
  -3  -1  -4  441.76   12.60
  -3  -1  -4  467.24   12.32
  -3   1   4  468.50   12.89
  -3  -1  -4  432.42   12.32
  -3   1   4  412.69   11.09
  -3  -1  -4  443.14   11.51
  -3   1   4  427.21   12.53
  -3   1   4  450.40   11.60
  -3  -1  -4  450.72   12.45
  -3  -1  -4  440.43   12.63
  -3  -1  -3    4.20    1.94
  -3   1   3    5.21    2.04
  -3  -1  -3    6.17    2.78
  -3  -1  -3    2.60    3.98
  -3  -1  -3    4.69    1.67
  -3  -1  -3    4.40    1.73
  -3   1   3    6.73    1.80
  -3   1   3    3.95    1.68
  -3   1   3    3.23    1.79
  -3   1   3    6.77    1.78
  -3  -1  -3    3.59    1.75
  -3  -1  -3   11.64    2.37
  -3  -1  -3    2.51    1.62
  -3   1   3    2.22    1.32
  -3  -1  -3    5.54    2.42
  -3  -1  -3    1.52    2.77
  -3  -1  -3   19.10    3.29
  -3   1   3   12.20    4.92
  -3  -1  -3    2.62    2.92
  -3   1   3   10.62    2.49
  -3  -1  -3    6.07    1.86
  -3  -1  -3    1.97    1.82
  -3   1   3    1.02    2.31
  -3   1   3    4.14    1.95
  -3   1   2  437.81   12.02
  -3   1   2  462.23   12.40
  -3   1   2  454.84   23.14
  -3  -1  -2  462.42   21.88
  -3   1   2  434.03   12.27
  -3  -1  -2  441.61   12.10
  -3  -1  -2  452.00   12.28
  -3  -1  -2  441.32   12.69
  -3   1   2  446.04   12.08
  -3  -1  -2  464.57   12.94
  -3  -1  -2  469.05   12.71
  -3   1   2  433.64   12.01
  -3   1   2  480.71   12.84
  -3  -1  -2  430.21   12.12
  -3  -1  -2  443.28   12.39
  -3   1   2  451.80   11.40
  -3   1   2  412.54   10.80
  -3  -1  -2  441.96   23.07
  -3   1   2  443.47   12.40
  -3  -1  -2  464.97   11.96
  -3  -1  -2  441.28   11.98
  -3   1   2  442.71   11.83
  -3  -1  -2  428.72   12.24
  -3   1   1 1218.33   25.11
  -3   1   1 1243.52   25.34
  -3  -1  -1 1313.25   26.33
  -3  -1  -1 1293.48   25.79
  -3   1   1 1243.03   24.23
  -3   1   1 1235.15   25.55
  -3  -1  -1 1269.64   25.08
  -3   1   1 1229.93   24.53
  -3  -1  -1 1236.48   25.04
  -3  -1  -1 1249.84   24.99
  -3   1   1 1241.45   25.38
  -3   1   1 1240.99   40.36
  -3  -1  -1 1241.07   39.19
  -3   1   1 1242.71   25.16
  -3   1   1 1227.64   25.18
  -3   1   1 1220.74   24.94
  -3  -1  -1 1230.03   25.30
  -3  -1   0  592.37   15.36
  -3   1   0  583.57   14.53
  -3  -1   0  602.27   15.42
  -3  -1   0  585.32   14.69
  -3   1   0  596.43   13.71
  -3   1   0  572.55   14.93
  -3   1   0  596.26   14.42
  -3  -1   0  581.81   14.43
  -3   1   0  564.43   14.32
  -3  -1   0  584.33   25.74
  -3   1   0  606.12   26.12
  -3   1   0  579.94   14.34
  -3   1   0  569.61   14.35
  -3   1   0  564.46   14.35
  -3  -1   0  568.34   14.37
  -3  -1   1 1248.92   26.23
  -3  -1   1 1254.86   26.51
  -3   1  -1 1268.51   25.74
  -3  -1   1 1290.42   26.56
  -3  -1   1 1290.38   25.73
  -3   1  -1 1250.62   24.32
  -3   1  -1 1272.68   25.46
  -3   1  -1 1256.31   26.05
  -3   1  -1 1255.49   25.16
  -3  -1   1 1265.16   25.56
  -3  -1   1 1214.89   39.96
  -3   1  -1 1242.61   39.39
  -3   1  -1 1248.19   25.09
  -3   1  -1 1238.85   25.23
  -3  -1   1 1221.49   25.02
  -3   1  -1 1227.31   25.43
  -3   1  -2  464.29   11.99
  -3   1  -2  428.85   11.89
  -3  -1   2  455.21   23.06
  -3   1  -2  433.96   21.27
  -3   1  -2  438.17   12.72
  -3   1  -2  454.32   12.54
  -3   1  -2  498.13   24.24
  -3  -1   2  435.42   12.64
  -3   1  -2  438.92   12.03
  -3  -1   2  449.83   13.11
  -3  -1   2  459.61   12.96
  -3   1  -2  464.89   12.37
  -3   1  -2  443.88   11.29
  -3  -1   2  460.98   12.31
  -3   1  -2  443.68   11.81
  -3  -1   2  458.94   12.49
  -3  -1   2  439.76   11.06
  -3  -1   2  435.04   11.79
  -3   1  -2  433.65   11.87
  -3   1  -2  435.23   12.33
  -3  -1   3   15.67    1.95
  -3  -1   3    3.47    1.99
  -3   1  -3    0.65    3.90
  -3   1  -3   12.44    3.11
  -3  -1   3    4.28    1.74
  -3   1  -3    2.06    1.38
  -3   1  -3    3.28    1.50
  -3   1  -3    5.86    1.71
  -3  -1   3    3.46    1.68
  -3  -1   3    2.74    1.58
  -3   1  -3    7.97    2.52
  -3   1  -3    8.97    2.99
  -3   1  -3    4.71    2.92
  -3  -1   3    7.01    3.82
  -3   1  -3    6.29    3.85
  -3  -1   3    8.41    2.22
  -3   1  -3    3.85    1.72
  -3   1  -3   14.02    2.61
  -3   1  -3    4.40    1.82
  -3   1  -4  443.07   11.85
  -3   1  -4  440.61   11.54
  -3   1  -4  466.68   21.28
  -3  -1   4  398.60   23.37
  -3   1  -4  428.91   12.78
  -3   1  -4  426.00   12.55
  -3   1  -4  462.39   24.10
  -3  -1   4  435.54   12.56
  -3   1  -4  428.76   11.83
  -3   1  -4  446.11   11.84
  -3   1  -4  434.42   11.89
  -3  -1   4  461.53   12.87
  -3  -1   4  446.09   12.01
  -3   1  -4  437.24   11.45
  -3  -1   4  456.04   12.75
  -3  -1   4  439.63   11.45
  -3   1  -4  438.92   12.37
  -3  -1   4  440.02   10.54
  -3   1  -4  443.85   12.68
  -3   1  -5  832.91   17.71
  -3   1  -5  805.07   18.03
  -3  -1   5  801.29   33.30
  -3   1  -5  831.27   29.26
  -3   1  -5  787.80   19.14
  -3   1  -5  832.34   19.66
  -3   1  -5  841.51   34.05
  -3  -1   5  828.16   19.16
  -3   1  -5  820.37   18.28
  -3  -1   5  822.19   19.21
  -3   1  -5  835.55   18.11
  -3  -1   5  834.54   20.13
  -3   1  -5  810.85   17.67
  -3   1  -5  838.40   18.42
  -3  -1   5  830.25   18.37
  -3  -1   5  822.21   19.40
  -3   1  -5  816.30   19.37
  -3  -1   5  839.55   17.71
  -3   1  -5  805.96   18.97
  -3   1  -6  310.41    8.92
  -3   1  -6  300.65    9.34
  -3   1  -6  313.05   16.79
  -3  -1   6  292.75   19.74
  -3   1  -6  295.00   10.52
  -3   1  -6  297.51   10.49
  -3  -1   6  310.13   10.04
  -3   1  -6  313.32    9.44
  -3   1  -6  326.03    9.60
  -3  -1   6  331.78   11.20
  -3   1  -6  310.11    9.03
  -3  -1   6  313.79   10.14
  -3  -1   6  305.51    9.41
  -3   1  -6  347.44   21.37
  -3  -1   6  306.15   10.49
  -3   1  -6  309.62   10.55
  -3  -1   6  303.90    8.90
  -3   1  -6  304.77   10.38
  -3   1  -7  573.49   14.23
  -3  -1   7  554.06   28.02
  -3   1  -7  589.16   16.05
  -3   1  -7  575.46   15.70
  -3  -1   7  605.53   15.32
  -3   1  -7  619.11   14.55
  -3   1  -7  636.63   14.71
  -3  -1   7  628.93   16.76
  -3  -1   7  623.58   15.46
  -3   1  -7  610.05   13.95
  -3  -1   7  601.55   14.58
  -3  -1   7  581.66   13.69
  -3   1  -7  601.47   16.08
  -3   1  -7  590.98   15.78
  -3  -1   7  606.13   16.22
  -3   1  -7  608.93   29.39
  -3   1  -8  160.01    6.56
  -3  -1   8  175.27   15.72
  -3   1  -8  168.31    7.88
  -3   1  -8  169.18    7.95
  -3   1  -8  176.28    8.09
  -3  -1   8  178.79    7.18
  -3   1  -8  188.70    6.75
  -3   1  -8  169.35   15.61
  -3  -1   8  167.88    7.92
  -3   1  -8  181.15    6.67
  -3  -1   8  177.96    7.16
  -3   1  -8  174.06    6.34
  -3  -1   8  182.16    8.04
  -3   1  -8  170.59    8.02
  -3  -1   9  204.40   17.23
  -3   1  -9  201.41    8.79
  -3   1  -9  195.88    8.75
  -3  -1   9  203.16    7.62
  -3   1  -9  199.04    8.86
  -3   1  -9  217.94    7.24
  -3   1  -9  213.69   17.92
  -3   1  -9  197.38    6.83
  -3  -1   9  204.55    7.69
  -3   1  -9  214.99    7.20
  -3  -1   9  224.10    9.17
  -3  -1   9  194.81    8.69
  -3   1  -9  201.39    8.88
  -3  -1  10  702.13   33.67
  -3   1 -10  740.35   19.34
  -3   1 -10  722.65   18.97
  -3  -1  10  762.90   17.38
  -3   1 -10  762.69   16.51
  -3   1 -10  716.89   19.20
  -3   1 -10  758.16   35.37
  -3   1 -10  802.47   16.73
  -3  -1  10  780.65   19.63
  -3  -1  10  770.65   17.48
  -3  -1  10  738.13   19.43
  -3   1 -10  724.86   19.02
  -3  -1  11  734.87   35.52
  -3   1 -11  773.24   19.97
  -3   1 -11  830.33   17.11
  -3  -1  11  803.57   20.19
  -3   1 -11  774.87   36.44
  -3  -1  11  781.30   20.49
  -3   1 -11  766.84   19.87
  -3   1 -11  815.47   16.98
  -3   1 -12  395.18   10.01
  -3   1 -12  398.34   10.17
  -3  -1  12  388.03   12.79
  -3  -1  12  381.47   25.49
  -3   1 -12  398.43   13.17
  -3   1 -12  395.88   25.93
  -3  -1  12  411.36   13.80
  -3  -1  13  457.71   13.77
  -3  -1  13  432.83   14.67
  -3   1 -13  427.75   13.25
  -3   1 -13  422.53   13.67
  -3   1 -14  168.14    7.96
  -3   1 -14  172.31    8.37
  -3  -1  14  160.80    7.65
  -3  -1  14  168.66    9.13
  -3  -1  14  177.12    7.34
  -3  -1  14  157.46    7.62
  -3   1 -15  245.13    9.42
  -3   1 -15  246.00    9.98
  -3  -1  15  241.28    9.37
  -3  -1  15  254.90   11.67
  -3  -1  15  239.80    8.67
  -3  -1  15  248.30    9.77
  -3   1 -16  348.89   11.46
  -3   1 -16  365.70   12.26
  -3  -1  16  369.02   11.74
  -3  -1  16  388.25   15.33
  -3  -1  16  372.93   11.03
  -3  -1  16  365.47   12.53
  -3  -1  17  829.55   25.12
  -3  -1  17  836.51   18.46
  -3  -1  17  809.79   19.12
  -3   1 -17  806.51   19.07
  -3   1 -17  757.43   19.26
  -3   1 -18  246.44    8.92
  -3   1 -18  227.89    8.85
  -3  -1  18  243.30    8.22
  -3  -1  18  255.48   13.38
  -3   1 -18  246.13    9.48
  -3  -1  18  227.52    8.42
  -3  -1  19  409.62   11.55
  -3  -1  19  421.05   16.42
  -3   1 -19  434.74   12.06
  -3   1 -19  426.19   11.96
  -3   1 -19  403.10   11.87
  -3  -1  19  434.11   11.34
  -3   1 -19  427.15   12.63
  -3  -1  20    9.51    3.40
  -3   1 -20   10.36    2.91
  -3   1 -20   11.21    2.55
  -3   1 -20   11.97    2.84
  -3   1 -20   12.44    2.61
  -3  -1  20   10.92    2.15
  -3  -1  21   72.46    5.92
  -3   1 -21   80.35    5.02
  -3   1 -21   81.84    4.64
  -3   1 -21   79.66    4.50
  -3  -1  21   84.87    4.18
  -3   1 -22  166.95    6.20
  -3  -1  22  163.79    7.87
   3   1  22  157.15    5.79
  -3   1 -22  178.90    6.24
  -3   1 -22  168.18    6.74
  -3  -1  22  166.72    5.68
  -3   1 -23  509.00   11.67
  -3  -1  23  490.98   13.89
   3   1  23  472.61   11.31
  -3   1 -23  493.44   11.20
  -3   1 -23  515.99   12.36
  -3  -1  23  507.31   10.93
  -3   1 -24   41.74    3.25
  -3  -1  24   40.90    3.55
  -3  -1  24   39.66    2.39
   3   1  24   41.72    2.77
  -3   1 -24   42.14    3.70
  -3   1 -24   38.83    2.68
  -3  -1  25   95.59    4.72
  -3   1 -25   90.68    4.05
  -3   1 -25   99.27    4.65
  -3   1 -25   94.05    4.61
  -3   1 -25   94.87    3.62
   3   1  25   92.64    3.71
  -3   1 -26   99.48    3.76
  -3   1 -26  106.57    4.33
  -3   1 -26  101.01    4.33
  -3   1 -26   98.29    3.25
   3   1  26   89.43    3.72
   3   1  26   93.45    3.46
  -3   1 -27  267.10    6.80
  -3   1 -28   41.93    2.04
  -3  -2 -27   98.66    3.29
  -3   2  27   60.36    2.87
  -3  -2 -26  331.28    6.84
  -3  -2 -26  345.05    8.28
  -3  -2 -26  348.30    8.35
  -3  -2 -25  606.19   13.23
  -3  -2 -25  595.14   13.10
  -3   2  25  581.37   13.33
  -3  -2 -25  603.18   11.57
  -3  -2 -24  191.89    5.49
  -3  -2 -24  190.27    6.77
  -3  -2 -24  198.07    6.82
  -3   2  24  187.95    6.83
  -3   2  24  193.85    7.09
  -3  -2 -23   26.53    2.92
  -3  -2 -23   26.72    2.35
  -3  -2 -23   31.51    3.35
  -3  -2 -23   31.11    3.23
  -3   2  23   26.92    2.96
  -3   2  23   26.73    3.25
  -3  -2 -22  188.44    7.63
  -3  -2 -22  195.00    6.23
  -3  -2 -22  191.75    7.71
  -3  -2 -22  187.23    7.67
  -3   2  22  195.11    7.79
  -3   2  22  185.26    8.22
  -3  -2 -21  332.90   11.43
  -3  -2 -21  362.87    9.50
  -3  -2 -21  364.17   11.55
  -3  -2 -21  359.75    9.74
  -3  -2 -21  332.75   11.25
  -3   2  21  344.77   11.58
  -3   2  21  323.67   12.31
  -3   2  20  137.10    5.37
  -3  -2 -20  132.26    7.72
  -3  -2 -20  139.39    5.70
  -3  -2 -20  127.98    7.15
  -3  -2 -20  138.95    6.01
  -3  -2 -20  132.76    7.31
  -3   2  20  118.30    6.94
  -3   2  20  119.33    8.04
  -3   2  19  257.25    7.88
  -3  -2 -19  261.85   12.34
  -3  -2 -19  245.24    8.06
  -3  -2 -19  253.87   10.51
  -3  -2 -19  248.37    8.43
  -3  -2 -19  239.45   10.47
  -3   2  19  229.15   10.31
  -3   2  18  201.15    7.07
  -3  -2 -18  200.10   12.85
  -3  -2 -18  194.60    7.24
  -3  -2 -18  213.01    9.97
  -3  -2 -18  198.20    9.74
  -3  -2 -18  196.93    7.65
  -3   2  18  192.54    9.69
  -3   2  18  177.95   11.43
  -3   2  17   97.88    4.95
  -3  -2 -17  105.59   10.48
  -3  -2 -17   95.55    5.60
  -3  -2 -17   95.58    6.88
  -3  -2 -17  106.23    5.35
  -3  -2 -17  103.14    7.19
  -3   2  17   92.59    6.77
  -3   2  17   89.90    8.33
  -3  -2 -16  201.23   12.51
  -3   2  16  190.20    7.09
  -3  -2 -16  192.68    7.86
  -3  -2 -16  186.52    9.41
  -3  -2 -16  190.90    7.39
  -3  -2 -16  180.70    7.12
  -3  -2 -16  191.07    9.55
  -3   2  16  185.40   10.99
  -3   2  16  182.03    9.10
  -3  -2 -15  409.56   12.34
  -3  -2 -15  427.48   14.52
  -3   2  15  407.41   14.05
  -3  -2 -15  435.64   11.89
  -3  -2 -15  427.06   14.52
  -3   2  15  424.92   16.00
  -3  -2 -15  427.07   16.78
  -3   2  15  427.74   11.54
  -3   2  14  426.33   11.44
  -3  -2 -14  429.21   12.61
  -3  -2 -14  431.53   14.45
  -3   2  14  443.36   14.34
  -3  -2 -14  420.80   11.98
  -3  -2 -14  442.86   14.61
  -3   2  14  408.71   15.24
  -3  -2 -14  421.74   15.53
  -3   2  13  368.59   10.49
  -3  -2 -13  351.86   11.33
  -3  -2 -13  340.22   12.58
  -3   2  13  345.77   12.44
  -3  -2 -13  358.54   10.87
  -3  -2 -13  368.07   13.01
  -3  -2 -13  356.40   13.38
  -3   2  13  361.36   13.58
  -3   2  12  254.20   10.90
  -3  -2 -12  259.69    9.04
  -3  -2 -12  251.58    8.20
  -3  -2 -12  246.73   10.41
  -3  -2 -12  241.38    8.10
  -3   2  12  250.50    8.50
  -3  -2 -12  259.87   10.76
  -3  -2 -12  250.24    8.78
  -3   2  12  246.54   10.07
  -3  -2 -12  248.48    9.26
  -3  -2 -12  261.83   10.61
  -3   2  11  156.54    8.36
  -3   2  11  135.29   14.50
  -3  -2 -11  165.34    7.31
  -3  -2 -11  155.51    6.43
  -3  -2 -11  163.44    8.28
  -3   2  11  148.23    5.64
  -3   2  11  157.84    5.87
  -3  -2 -11  154.18    6.46
  -3   2  11  162.88    6.73
  -3  -2 -11  162.55    8.29
  -3   2  11  161.08    6.57
  -3  -2 -11  159.22    6.84
  -3  -2 -11  181.18   17.21
  -3   2  11  160.35    7.92
  -3  -2 -11  155.97    7.40
  -3  -2 -11  162.73    8.06
  -3   2  10  977.24   23.87
  -3   2  10  942.20   38.77
  -3  -2 -10  957.96   21.36
  -3   2  10  974.22   19.73
  -3  -2 -10  985.76   21.20
  -3  -2 -10  971.73   23.19
  -3   2  10  996.12   20.01
  -3   2  10  992.57   21.34
  -3  -2 -10  948.62   21.08
  -3  -2 -10  992.36   23.44
  -3   2  10  959.73   20.51
  -3  -2 -10  963.49   21.04
  -3  -2 -10 1009.93   41.04
  -3   2  10  970.40   22.92
  -3  -2 -10  993.66   23.27
  -3   2   9 1690.36   35.21
  -3   2   9 1692.36   33.38
  -3   2   9 1714.23   53.77
  -3  -2  -9 1649.83   32.58
  -3  -2  -9 1724.85   34.65
  -3   2   9 1745.39   31.49
  -3  -2  -9 1720.77   32.98
  -3  -2  -9 1629.65   32.68
  -3   2   9 1727.61   32.91
  -3   2   9 1750.11   31.65
  -3  -2  -9 1708.56   34.68
  -3   2   9 1650.66   31.75
  -3  -2  -9 1691.75   32.31
  -3  -2  -9 1698.38   54.81
  -3   2   9 1660.50   34.30
  -3  -2  -9 1730.53   34.56
  -3   2   8  164.91    8.01
  -3   2   8  163.37    7.40
  -3   2   8  160.93   14.75
  -3  -2  -8  168.45    7.40
  -3  -2  -8  167.94    7.14
  -3   2   8  180.32    7.22
  -3   2   8  176.86    6.47
  -3  -2  -8  167.98    7.83
  -3  -2  -8  175.86    8.09
  -3   2   8  165.52    6.31
  -3  -2  -8  161.07    6.95
  -3  -2  -8  164.06    6.78
  -3  -2  -8  168.38   15.57
  -3   2   8  169.39    7.71
  -3  -2  -8  165.98    7.86
  -3   2   8  162.76    6.47
  -3   2   7  372.43   12.14
  -3   2   7  363.94   11.38
  -3   2   7  372.80   10.34
  -3  -2  -7  362.50   11.23
  -3  -2  -7  372.44   10.08
  -3  -2  -7  379.90   11.48
  -3   2   7  369.00   11.07
  -3   2   7  378.28   10.43
  -3  -2  -7  375.77   12.04
  -3   2   7  363.01   10.20
  -3   2   7  377.20   22.32
  -3  -2  -7  411.14   23.58
  -3  -2  -7  369.45   10.59
  -3   2   7  358.89   11.61
  -3  -2  -7  368.32   11.76
  -3  -2  -6  187.59    6.50
  -3   2   6  180.96    8.00
  -3   2   6  174.51    7.55
  -3   2   6  182.52    6.81
  -3  -2  -6  179.42    7.52
  -3  -2  -6  173.39    7.48
  -3   2   6  182.72    7.27
  -3   2   6  187.22    6.84
  -3  -2  -6  189.24    6.84
  -3  -2  -6  180.83    7.89
  -3   2   6  176.46    6.56
  -3   2   6  194.36   15.50
  -3  -2  -6  178.11   15.37
  -3  -2  -6  183.44    6.90
  -3   2   6  189.38    7.83
  -3  -2  -6  186.73    7.83
  -3   2   6  166.79    6.25
  -3  -2  -5  336.36    9.31
  -3   2   5  339.17   11.00
  -3   2   5  314.88   10.39
  -3  -2  -5  326.70   17.13
  -3   2   5  347.32   20.49
  -3  -2  -5  333.67    9.88
  -3   2   5  331.98   10.20
  -3   2   5  332.63    9.68
  -3  -2  -5  321.77   10.64
  -3  -2  -5  310.81   10.36
  -3  -2  -5  343.66   10.50
  -3   2   5  311.74    9.08
  -3  -2  -5  340.76   20.70
  -3  -2  -5  312.85    9.37
  -3   2   5  312.17    9.42
  -3  -2  -5  308.53   10.43
  -3   2   5  318.01   10.41
  -3  -2  -5  316.62   10.62
  -3   2   5  303.13    8.97
  -3   2   4  107.11    5.90
  -3   2   4  106.76    5.82
  -3  -2  -4  106.89    9.93
  -3   2   4   95.93   10.82
  -3   2   4  109.47    5.49
  -3  -2  -4  109.09    5.44
  -3   2   4  109.43    5.19
  -3  -2  -4  109.05    5.86
  -3   2   4  103.64    5.00
  -3  -2  -4  117.34    5.99
  -3  -2  -4  109.35   11.96
  -3  -2  -4  108.16    5.07
  -3   2   4  104.92    5.07
  -3  -2  -4  104.18    5.70
  -3   2   4  110.81    5.72
  -3  -2  -4  105.59    4.96
  -3  -2  -4  110.88    5.87
  -3   2   4  100.86    4.75
  -3   2   3  665.19   16.57
  -3   2   3  669.53   16.47
  -3  -2  -3  646.78   25.90
  -3   2   3  666.33   28.51
  -3   2   3  679.77   15.67
  -3   2   3  674.36   16.12
  -3  -2  -3  682.53   17.19
  -3  -2  -3  682.06   16.39
  -3   2   3  648.72   15.14
  -3  -2  -3  668.87   16.25
  -3  -2  -3  676.88   29.09
  -3  -2  -3  652.11   14.85
  -3   2   3  649.38   15.46
  -3  -2  -3  653.86   16.87
  -3  -2  -3  680.50   15.32
  -3   2   3  653.35   16.11
  -3  -2  -3  669.46   16.50
  -3   2   3  632.96   14.40
  -3   2   2  274.40    9.59
  -3   2   2  282.55    9.61
  -3   2   2  329.23   18.98
  -3  -2  -2  287.20   16.91
  -3   2   2  277.73    8.92
  -3   2   2  287.11    9.34
  -3  -2  -2  296.26   10.25
  -3  -2  -2  301.82    9.86
  -3   2   2  280.83    8.84
  -3  -2  -2  288.63    9.45
  -3  -2  -2  280.51    8.34
  -3   2   2  291.76    9.05
  -3  -2  -2  285.98   10.04
  -3  -2  -2  297.60    8.98
  -3   2   2  285.08    9.34
  -3  -2  -2  290.53    9.66
  -3   2   2  264.59    7.88
  -3   2   1  700.34   16.24
  -3   2   1  712.35   16.41
  -3   2   1  717.92   16.71
  -3  -2  -1  729.31   17.60
  -3  -2  -1  721.87   17.39
  -3  -2  -1  700.90   16.18
  -3   2   1  695.33   16.49
  -3   2   1  685.58   28.36
  -3  -2  -1  728.61   28.33
  -3   2   1  691.68   16.99
  -3   2   1  697.76   16.94
  -3   2   1  689.52   16.17
  -3  -2  -1  708.12   16.61
  -3  -2   0   70.42    4.86
  -3   2   0   69.83    4.18
  -3  -2   0   73.65    4.97
  -3  -2   0   80.09    4.87
  -3   2   0   56.39    4.68
  -3  -2   0   67.85    4.27
  -3   2   0   70.72    4.36
  -3  -2   0   64.86    8.56
  -3   2   0   60.83    8.25
  -3   2   0   67.40    4.83
  -3   2   0   72.08    4.56
  -3  -2   0   70.53    4.47
  -3   2   0   71.84    4.49
  -3  -2   1  718.02   17.89
  -3  -2   1  726.91   17.92
  -3  -2   1  728.31   18.03
  -3  -2   1  723.96   17.16
  -3   2  -1  681.77   17.23
  -3   2  -1  679.35   16.48
  -3   2  -1  696.11   16.15
  -3  -2   1  708.58   16.47
  -3  -2   1  676.03   28.13
  -3   2  -1  708.76   27.84
  -3   2  -1  681.21   16.51
  -3   2  -1  720.26   16.99
  -3  -2   1  697.83   15.68
  -3   2  -1  676.56   16.35
  -3  -2   1  698.03   16.16
  -3  -2   2  294.16   10.23
  -3  -2   2  296.95   10.32
  -3  -2   2  283.45   10.22
  -3  -2   2  292.82    9.61
  -3   2  -2  289.61   10.18
  -3   2  -2  274.89    9.53
  -3   2  -2  301.48    9.04
  -3  -2   2  282.60    9.26
  -3  -2   2  264.50   17.25
  -3   2  -2  287.00   16.86
  -3   2  -2  274.77    9.40
  -3   2  -2  297.42    9.39
  -3  -2   2  287.14    8.47
  -3  -2   2  291.64    8.97
  -3   2  -2  286.40    9.45
  -3   2  -3  648.55   15.92
  -3   2  -3  672.50   15.76
  -3   2  -3  643.34   25.70
  -3  -2   3  628.98   27.84
  -3   2  -3  673.81   17.04
  -3   2  -3  650.56   16.30
  -3   2  -3  625.81   28.28
  -3   2  -3  657.29   15.41
  -3  -2   3  672.30   17.00
  -3  -2   3  650.00   17.24
  -3   2  -3  647.85   15.40
  -3  -2   3  670.67   17.12
  -3  -2   3  678.98   16.21
  -3   2  -3  670.26   15.21
  -3  -2   3  681.72   16.21
  -3  -2   3  633.71   14.99
  -3   2  -3  639.29   15.61
  -3   2  -3  650.64   16.06
  -3  -2   3  641.77   14.43
  -3   2  -4  111.00    5.03
  -3   2  -4  105.57    5.26
  -3   2  -4  101.71    5.50
  -3   2  -4  108.84    5.14
  -3  -2   4  118.57    6.14
  -3  -2   4  105.71    5.90
  -3   2  -4  111.03    5.18
  -3  -2   4  120.36    6.48
  -3   2  -4  109.98    6.36
  -3   2  -4   98.36    6.09
  -3   2  -4  101.99    9.77
  -3  -2   4  114.24   11.68
  -3   2  -4   94.53   10.97
  -3  -2   4  108.73    5.68
  -3  -2   4  104.38    4.95
  -3   2  -4  109.26    5.89
  -3  -2   4  105.92    4.53
  -3   2  -4  109.14    5.82
  -3   2  -5  311.33    9.07
  -3   2  -5  315.19    9.90
  -3   2  -5  329.56    9.72
  -3   2  -5  332.24    9.59
  -3  -2   5  336.14   10.87
  -3   2  -5  321.90    9.55
  -3  -2   5  338.69   10.96
  -3   2  -5  329.55   11.24
  -3   2  -5  314.34   10.86
  -3   2  -5  319.23   16.94
  -3  -2   5  309.83   19.61
  -3   2  -5  302.94   19.76
  -3  -2   5  330.60   10.51
  -3  -2   5  316.57    9.15
  -3   2  -5  317.75   10.48
  -3  -2   5  323.74    8.55
  -3   2  -5  318.72   10.45
  -3   2  -6  180.14    6.40
  -3   2  -6  190.62   15.73
  -3   2  -6  179.74    6.66
  -3  -2   6  196.84    7.94
  -3   2  -6  185.49    6.88
  -3   2  -6  178.93    7.71
  -3  -2   6  172.90    6.34
  -3  -2   6  171.83    5.70
  -3   2  -6  171.11    7.77
  -3  -2   6  185.95    7.70
  -3  -2   6  176.42   14.82
  -3   2  -6  175.45    6.60
  -3  -2   6  182.18    7.65
  -3   2  -6  176.06    7.07
  -3   2  -6  188.40    8.49
  -3   2  -6  189.31    8.37
  -3   2  -7  382.31   22.60
  -3   2  -7  379.93   10.27
  -3  -2   7  385.33   11.62
  -3  -2   7  371.24   12.59
  -3   2  -7  367.38   10.23
  -3   2  -7  366.86   10.19
  -3  -2   7  366.93   11.47
  -3   2  -7  363.38   12.09
  -3   2  -7  375.74   12.47
  -3  -2   7  381.90   11.81
  -3  -2   7  347.08   21.56
  -3   2  -7  357.58   10.65
  -3   2  -7  377.67   11.76
  -3   2  -7  361.24   11.89
  -3  -2   7  355.73    8.94
  -3   2  -8  158.71    6.14
  -3  -2   8  162.86    7.12
  -3   2  -8  164.50    6.31
  -3  -2   8  169.58    8.20
  -3  -2   8  171.54    7.26
  -3   2  -8  181.14    6.51
  -3  -2   8  157.91    6.52
  -3  -2   8  154.13   14.60
  -3  -2   8  160.81    7.50
  -3   2  -8  168.32    7.76
  -3   2  -8  171.26    8.23
  -3   2  -8  171.72   15.63
  -3   2  -8  163.10    8.13
  -3   2  -8  167.39    8.40
  -3   2  -9 1667.28   34.19
  -3   2  -9 1705.93   31.31
  -3  -2   9 1714.36   33.23
  -3   2  -9 1734.59   35.42
  -3  -2   9 1607.85   52.69
  -3  -2   9 1681.28   34.33
  -3   2  -9 1671.82   31.44
  -3   2  -9 1728.89   31.48
  -3  -2   9 1715.42   35.66
  -3  -2   9 1788.01   33.59
  -3   2  -9 1697.75   53.97
  -3   2  -9 1679.09   34.19
  -3   2  -9 1700.12   34.87
  -3   2 -10  967.07   22.75
  -3  -2  10  989.66   21.45
  -3   2 -10  971.29   19.67
  -3   2 -10  982.66   23.86
  -3  -2  10  938.27   38.58
  -3  -2  10  975.51   22.94
  -3   2 -10  945.36   19.83
  -3  -2  10  993.14   23.94
  -3   2 -10  994.34   19.95
  -3  -2  10 1007.01   21.63
  -3   2 -10  965.65   39.29
  -3   2 -10  972.57   22.77
  -3  -2  11  162.77    6.65
  -3   2 -11  158.46    7.94
  -3   2 -11  152.62    5.61
  -3   2 -11  155.89    8.59
  -3  -2  11  134.75   14.41
  -3  -2  11  159.53    7.85
  -3   2 -11  149.59   15.28
  -3   2 -11  150.47    7.67
  -3  -2  11  166.67    8.24
  -3   2 -11  157.75    5.83
  -3  -2  11  163.65    6.70
  -3  -2  12  255.78   10.20
  -3   2 -12  247.98   10.02
  -3   2 -12  258.76   11.06
  -3   2 -12  256.84   10.21
  -3   2 -12  251.07    7.50
  -3  -2  12  254.85   10.37
  -3  -2  13  381.79   12.89
  -3   2 -13  350.50   12.40
  -3   2 -13  370.42   13.72
  -3   2 -13  340.57   12.31
  -3  -2  13  384.70   12.83
  -3  -2  14  432.11   14.31
  -3   2 -14  424.92   14.00
  -3   2 -14  445.39   13.58
  -3   2 -14  432.25   15.25
  -3   2 -14  416.27   13.88
  -3  -2  14  442.05   13.82
  -3  -2  15  413.84   14.15
  -3   2 -15  403.82   13.77
  -3   2 -15  408.98   12.91
  -3   2 -15  413.84   15.00
  -3   2 -15  411.83   13.91
  -3  -2  15  437.94   13.49
  -3  -2  16  186.91    8.19
  -3  -2  16  209.12    9.71
  -3   2 -16  198.08    9.35
  -3   2 -16  192.28    8.29
  -3   2 -16  187.97    9.76
  -3   2 -16  177.28    8.89
  -3  -2  16  192.44    7.63
  -3  -2  17   91.52    5.58
  -3  -2  17  101.71    6.97
  -3   2 -17   95.77    6.61
  -3   2 -17  104.15    6.02
  -3   2 -17   99.05    6.89
  -3   2 -17   97.45    6.72
  -3  -2  17  107.61    5.45
  -3  -2  18  186.94    7.84
  -3  -2  18  201.42    9.75
  -3   2 -18  184.59    9.16
  -3   2 -18  205.70    8.19
  -3   2 -18  191.95    8.89
  -3   2 -18  199.28    9.39
  -3  -2  18  208.97    7.48
  -3  -2  19  245.59    8.68
  -3  -2  19  235.51   10.53
  -3   2 -19  240.31   10.21
  -3   2 -19  256.00    8.93
  -3   2 -19  245.48    9.49
  -3   2 -19  254.06   10.27
  -3  -2  19  245.14    8.02
  -3  -2  20  134.25    5.84
  -3  -2  20  121.15    7.23
  -3   2 -20  132.84    7.15
  -3   2 -20  135.78    6.27
  -3   2 -20  132.82    6.53
  -3  -2  20  139.48    5.56
  -3   2 -20  136.94    6.68
  -3   2 -20  120.67    6.92
  -3   2 -21  344.78   10.55
  -3   2 -21  342.96   11.26
  -3  -2  21  331.07   11.67
  -3   2 -21  343.29   11.22
  -3   2 -21  354.68   10.03
  -3   2 -21  332.47   10.13
  -3  -2  21  363.89    9.28
  -3   2 -21  349.27    9.94
  -3   2 -22  191.16    7.25
  -3   2 -22  190.27    7.62
  -3  -2  22  197.22    8.09
  -3   2 -22  187.39    7.58
  -3   2 -22  191.56    6.70
  -3   2 -22  187.47    6.88
  -3  -2  22  197.58    6.07
  -3   2 -22  184.20    6.59
  -3   2 -23   30.28    3.21
  -3   2 -23   28.00    3.04
  -3  -2  23   28.79    3.16
  -3   2 -23   25.66    3.19
  -3   2 -23   29.18    2.84
  -3   2 -23   27.78    2.81
  -3   2 -23   29.85    2.70
  -3  -2  23   29.73    2.31
  -3  -2  24  184.13    5.11
  -3   2 -24  189.48    6.43
  -3   2 -24  192.12    6.68
  -3  -2  24  186.66    6.90
   3   2  24  185.33    6.02
  -3   2 -24  180.33    6.60
  -3   2 -24  194.54    5.86
  -3   2 -24  192.69    5.73
  -3   2 -25  597.57   11.92
  -3   2 -25  579.04   12.99
   3   2  25  573.11   12.31
  -3   2 -25  595.22   13.02
  -3   2 -25  611.58   12.73
  -3   2 -26  332.14    8.07
  -3   2 -26  352.66    7.89
  -3   2 -26  333.58    7.09
  -3   2 -27   92.65    3.16
  -3   3  27  120.75    3.69
  -3  -3 -26  288.90    6.63
  -3   3  26  287.51    7.33
  -3   3  26  282.29    7.00
  -3  -3 -25  132.88    3.75
  -3   3  25  133.28    5.11
  -3  -3 -25  126.02    4.67
  -3  -3 -25  124.36    4.45
  -3  -3 -24   94.64    4.27
  -3  -3 -24   97.67    3.50
  -3   3  24   92.06    4.62
  -3  -3 -24   94.12    4.40
  -3  -3 -24   93.84    4.19
  -3  -3 -23  330.90    7.75
  -3  -3 -23  330.75    9.16
  -3  -3 -23  338.66    9.29
  -3  -3 -23  340.76    8.07
  -3  -3 -23  320.59    9.50
  -3   3  23  352.94   10.31
  -3   3  23  327.82    9.32
  -3  -3 -22   94.83    4.87
  -3  -3 -22   94.52    4.97
  -3  -3 -22   99.99    4.15
  -3  -3 -22   92.22    5.19
  -3   3  22   95.12    5.54
  -3   3  22   95.73    4.94
  -3  -3 -21  209.54    7.85
  -3  -3 -21  234.50    8.20
  -3  -3 -21  218.60    6.72
  -3  -3 -21  226.09    8.67
  -3   3  21  205.15    9.01
  -3   3  21  207.73    7.90
  -3  -3 -20  242.58    8.94
  -3  -3 -20  264.23    9.22
  -3  -3 -20  256.30    7.68
  -3  -3 -20  264.16   10.19
  -3   3  20  230.57   10.10
  -3   3  20  240.10    9.03
  -3  -3 -19  251.12    9.44
  -3  -3 -19  246.31    9.30
  -3  -3 -19  253.21    7.87
  -3  -3 -19  256.17   10.88
  -3   3  19  232.04   10.58
  -3   3  19  240.90    9.36
  -3  -3 -18  175.95    7.96
  -3  -3 -18  181.75    8.17
  -3  -3 -18  177.12    6.63
  -3  -3 -18  188.60    9.95
  -3   3  18  172.76    9.37
  -3   3  18  188.40    8.20
  -3  -3 -17  340.00   11.65
  -3  -3 -17  346.54   11.81
  -3  -3 -17  345.53    9.95
  -3   3  17  346.04    9.70
  -3  -3 -17  341.81   14.28
  -3   3  17  345.23   13.51
  -3   3  17  322.07   11.49
  -3  -3 -16  283.20   10.56
  -3  -3 -16  282.64   10.64
  -3  -3 -16  280.02    8.92
  -3   3  16  278.01   12.05
  -3   3  16  294.09    8.84
  -3  -3 -16  276.82   12.64
  -3   3  16  278.84   10.45
  -3  -3 -15   66.73    5.36
  -3   3  15   58.13    5.56
  -3   3  15   66.20    5.02
  -3  -3 -15   55.01    5.90
  -3  -3 -15   56.91    4.48
  -3  -3 -15   72.35    5.29
  -3  -3 -14  443.23   13.87
  -3   3  14  461.52   14.18
  -3   3  14  442.82   15.12
  -3   3  14  434.25   13.56
  -3  -3 -14  456.06   15.61
  -3  -3 -14  443.37   12.58
  -3  -3 -14  464.62   14.03
  -3  -3 -13  519.38   15.12
  -3  -3 -13  500.84   13.71
  -3  -3 -13  516.10   14.96
  -3   3  13  519.89   15.67
  -3   3  13  492.18   16.01
  -3   3  13  498.43   14.67
  -3  -3 -13  506.51   16.30
  -3  -3 -12  465.75   13.05
  -3  -3 -12  476.10   14.21
  -3  -3 -12  480.80   14.30
  -3  -3 -12  454.99   12.19
  -3   3  12  465.98   14.74
  -3   3  12  456.09   15.07
  -3  -3 -12  443.45   12.15
  -3   3  12  467.97   11.83
  -3   3  12  460.57   13.79
  -3  -3 -12  459.21   15.10
  -3   3  12  467.28   12.13
  -3   3  11  950.41   22.02
  -3   3  11  896.99   18.86
  -3   3  11  943.16   19.88
  -3  -3 -11  901.94   20.52
  -3  -3 -11  964.89   22.31
  -3  -3 -11  958.70   21.12
  -3  -3 -11  965.78   22.40
  -3  -3 -11  978.78   20.85
  -3  -3 -11  961.32   20.52
  -3   3  11  957.26   23.13
  -3   3  11  960.67   23.75
  -3  -3 -11  963.10   23.56
  -3   3  11  939.30   19.93
  -3   3  10  214.75    8.74
  -3   3  10  223.93    7.72
  -3  -3 -10  234.61    8.52
  -3   3  10  224.86    7.26
  -3  -3 -10  241.13    9.32
  -3   3  10  239.16    9.82
  -3   3  10  212.15    9.68
  -3  -3 -10  247.42    9.48
  -3  -3 -10  234.38    8.47
  -3  -3 -10  230.76    8.13
  -3  -3 -10  225.29   17.85
  -3   3  10  248.51   18.18
  -3  -3 -10  234.77    9.91
  -3   3  10  225.50    7.76
  -3   3   9   52.63    4.38
  -3  -3  -9   57.72    4.20
  -3   3   9   62.70    3.70
  -3  -3  -9   56.45    4.20
  -3   3   9   59.36    3.85
  -3  -3  -9   61.12    5.14
  -3   3   9   58.23    3.90
  -3   3   9   58.04    4.99
  -3   3   9   56.97    5.04
  -3  -3  -9   55.53    4.10
  -3   3   9   42.80    7.94
  -3  -3  -9   56.14    4.66
  -3  -3  -9   54.19    9.01
  -3   3   8  512.43   14.12
  -3  -3  -8  511.69   14.05
  -3   3   8  507.41   13.04
  -3   3   8  484.78   12.23
  -3  -3  -8  510.03   14.14
  -3  -3  -8  532.45   15.16
  -3   3   8  503.41   12.59
  -3   3   8  505.55   15.11
  -3   3   8  528.06   14.97
  -3  -3  -8  504.40   12.91
  -3  -3  -8  540.63   27.14
  -3   3   8  478.93   13.24
  -3   3   8  497.23   25.45
  -3  -3  -8  499.27   14.06
  -3   3   7  409.05   12.18
  -3   3   7  421.95   11.51
  -3   3   7  432.43   11.08
  -3  -3  -7  410.64   12.48
  -3  -3  -7  423.00   12.43
  -3   3   7  411.69   13.14
  -3   3   7  422.49   13.03
  -3   3   7  371.73   10.65
  -3  -3  -7  419.59   12.56
  -3  -3  -7  417.66   11.24
  -3  -3  -7  403.64   23.08
  -3   3   7  430.21   23.05
  -3   3   7  410.39   10.82
  -3   3   6  116.33    5.88
  -3   3   6  107.11    4.95
  -3  -3  -6  110.31    5.98
  -3  -3  -6  111.29    6.09
  -3   3   6  111.56    5.36
  -3   3   6  109.52    5.05
  -3   3   6  115.24    5.08
  -3   3   6  113.00    6.48
  -3   3   6  106.45    6.27
  -3  -3  -6  117.99   12.22
  -3  -3  -6  112.70    5.27
  -3   3   6   99.27   11.10
  -3  -3  -6  112.31    5.92
  -3   3   5  477.88   12.81
  -3   3   5  447.48   13.44
  -3   3   5  437.17   13.23
  -3  -3  -5  455.83   23.88
  -3  -3  -5  440.55   11.53
  -3   3   5  434.93   11.48
  -3  -3  -5  458.66   13.45
  -3   3   5  439.53   11.56
  -3  -3  -5  449.40   12.06
  -3   3   5  450.78   12.08
  -3  -3  -5  465.31   13.57
  -3   3   5  435.77   11.10
  -3  -3  -5  449.15   11.21
  -3   3   5  426.91   22.78
  -3   3   5  419.89   10.88
  -3  -3  -5  465.73   12.80
  -3   3   4  630.17   15.40
  -3   3   4  627.82   16.33
  -3   3   4  602.24   16.13
  -3  -3  -4  632.89   27.86
  -3  -3  -4  596.55   14.13
  -3   3   4  602.81   14.43
  -3  -3  -4  607.33   16.44
  -3   3   4  631.61   14.63
  -3   3   4  606.72   14.88
  -3  -3  -4  621.16   16.63
  -3  -3  -4  656.29   15.56
  -3   3   4  578.01   13.55
  -3   3   4  592.46   15.04
  -3  -3  -4  624.65   14.18
  -3  -3  -4  646.06   24.63
  -3   3   4  609.75   27.02
  -3   3   4  605.80   13.96
  -3  -3  -4  620.18   15.44
  -3  -3  -3  250.00    7.85
  -3   3   3  245.60    8.47
  -3  -3  -3  242.16    9.47
  -3   3   3  238.16    7.87
  -3   3   3  245.35    7.96
  -3  -3  -3  255.54    9.67
  -3   3   3  239.61    8.19
  -3  -3  -3  253.05    8.86
  -3   3   3  224.76    7.18
  -3   3   3  226.35    8.57
  -3   3   3  251.53    9.23
  -3   3   3  240.50    9.22
  -3   3   3  239.89    7.74
  -3  -3  -3  237.18    8.45
  -3   3   3  214.28   15.56
  -3  -3  -3  258.20   15.21
  -3  -3  -3  235.22    7.61
  -3  -3  -2  247.63    7.92
  -3   3   2  248.97    8.40
  -3  -3  -2  246.26    9.60
  -3  -3  -2  247.44    8.96
  -3   3   2  242.03    7.99
  -3   3   2  236.82    8.15
  -3   3   2  241.44    7.92
  -3  -3  -2  247.08    8.44
  -3  -3  -2  232.58    7.44
  -3   3   2  246.58    9.11
  -3   3   2  246.75    9.29
  -3   3   2  244.96   16.22
  -3  -3  -2  246.89   15.18
  -3  -3  -2  252.59    9.72
  -3   3   2  236.65    7.97
  -3   3   2  232.53    7.11
  -3  -3  -1  533.64   13.26
  -3   3   1  500.66   12.80
  -3  -3  -1  518.56   13.31
  -3   3   1  542.02   14.32
  -3   3   1  525.35   14.43
  -3   3   1  535.41   13.11
  -3  -3  -1  480.39   14.05
  -3   3   1  505.61   12.94
  -3   3   1  528.19   13.31
  -3  -3  -1  533.42   13.05
  -3   3   1  516.99   23.73
  -3  -3  -1  506.70   22.69
  -3  -3   0  611.55   14.32
  -3  -3   0  582.13   14.33
  -3   3   0  572.77   14.22
  -3   3   0  600.40   15.31
  -3   3   0  572.38   15.42
  -3  -3   0  612.97   16.72
  -3   3   0  603.19   14.34
  -3  -3   0  611.37   16.07
  -3   3   0  578.67   14.24
  -3  -3   0  592.43   14.29
  -3   3   0  595.24   14.38
  -3  -3   0  581.38   24.83
  -3   3   0  588.20   25.13
  -3  -3   1  504.14   23.37
  -3   3  -1  528.70   23.29
  -3  -3   1  533.91   12.86
  -3  -3   1  530.54   13.04
  -3   3  -1  512.46   13.22
  -3   3  -1  516.46   13.84
  -3   3  -1  500.99   14.08
  -3  -3   1  536.21   15.32
  -3  -3   1  510.69   14.68
  -3  -3   1  500.45   14.97
  -3  -3   1  515.16   13.17
  -3   3  -1  527.25   12.99
  -3   3  -1  511.38   13.58
  -3  -3   2  231.45   15.79
  -3   3  -2  237.04   14.94
  -3  -3   2  248.37    9.73
  -3  -3   2  240.35    9.51
  -3  -3   2  243.37    7.93
  -3   3  -2  253.16    8.53
  -3  -3   2  248.59    7.76
  -3   3  -2  243.64    8.65
  -3   3  -2  243.00    8.96
  -3  -3   2  236.73    9.48
  -3   3  -2  243.84    7.90
  -3  -3   2  247.72    8.37
  -3   3  -2  242.76    8.95
  -3  -3   3  242.83   16.38
  -3   3  -3  238.58   14.83
  -3  -3   3  249.14    9.63
  -3   3  -3  236.13    7.90
  -3  -3   3  244.44    9.57
  -3  -3   3  236.59    9.52
  -3   3  -3  235.97    7.84
  -3  -3   3  248.44    8.46
  -3   3  -3  246.01    8.56
  -3   3  -3  237.29    8.81
  -3   3  -3  240.78    7.73
  -3   3  -3  243.63    9.19
  -3  -3   3  242.48    7.78
  -3   3  -3  240.95    8.54
  -3  -3   3  238.26    7.47
  -3  -3   4  622.15   15.32
  -3   3  -4  623.98   15.13
  -3   3  -4  621.91   15.70
  -3   3  -4  598.51   27.25
  -3  -3   4  616.40   16.62
  -3   3  -4  589.05   14.31
  -3  -3   4  635.48   16.91
  -3  -3   4  612.84   17.06
  -3   3  -4  623.68   14.57
  -3  -3   4  622.88   15.57
  -3   3  -4  599.48   16.09
  -3   3  -4  621.99   14.14
  -3   3  -4  577.88   23.78
  -3  -3   4  565.14   26.20
  -3  -3   4  623.10   14.08
  -3  -3   4  613.15   13.76
  -3   3  -4  614.27   15.35
  -3  -3   5  461.61   12.77
  -3   3  -5  439.82   12.07
  -3   3  -5  445.01   11.57
  -3  -3   5  461.11   13.67
  -3   3  -5  460.21   11.75
  -3  -3   5  452.01   14.29
  -3  -3   5  457.69   13.75
  -3  -3   5  452.90   12.62
  -3   3  -5  459.93   13.90
  -3   3  -5  451.85   13.62
  -3   3  -5  465.53   23.88
  -3   3  -5  442.64   11.18
  -3  -3   5  458.24   11.21
  -3   3  -5  452.96   13.03
  -3  -3   5  450.96   10.91
  -3   3  -5  468.06   12.87
  -3  -3   5  457.41   23.43
  -3  -3   6  113.34    5.61
  -3   3  -6  115.29    6.91
  -3   3  -6  112.42    6.85
  -3   3  -6  108.87    5.02
  -3  -3   6  121.15    6.45
  -3   3  -6  111.99    5.41
  -3   3  -6  111.61    6.44
  -3  -3   6  115.39    4.64
  -3   3  -6  118.86    6.07
  -3   3  -6  116.03    5.06
  -3  -3   6  113.91    6.21
  -3   3  -6  117.82   12.20
  -3  -3   6  116.70    5.94
  -3  -3   6  115.71   11.79
  -3  -3   7  418.55   11.70
  -3   3  -7  417.77   13.50
  -3   3  -7  414.21   13.49
  -3   3  -7  431.31   11.02
  -3   3  -7  404.53   11.20
  -3  -3   7  435.03   12.91
  -3   3  -7  428.05   12.41
  -3   3  -7  423.57   13.05
  -3  -3   7  400.59    9.89
  -3   3  -7  387.41   10.64
  -3  -3   7  431.29   12.78
  -3   3  -7  396.03   22.61
  -3  -3   7  409.22   12.19
  -3  -3   7  403.81   22.74
  -3  -3   8  503.14   13.16
  -3   3  -8  508.99   15.39
  -3   3  -8  505.79   15.39
  -3  -3   8  506.89   14.22
  -3  -3   8  530.31   14.51
  -3   3  -8  500.25   12.27
  -3   3  -8  499.28   12.68
  -3  -3   8  525.06   26.29
  -3   3  -8  540.81   26.80
  -3   3  -8  511.03   14.08
  -3  -3   8  513.17   14.15
  -3  -3   9   55.89    4.45
  -3  -3   9   55.25    3.79
  -3   3  -9   53.28    3.42
  -3  -3   9   54.32    4.15
  -3   3  -9   56.47    3.81
  -3  -3   9   51.59    8.63
  -3   3  -9   53.17    5.48
  -3   3  -9   61.09    5.74
  -3   3  -9   53.72    4.49
  -3   3  -9   51.04    8.73
  -3   3  -9   56.97    3.82
  -3  -3   9   59.43    4.26
  -3   3 -10  218.60    7.70
  -3   3 -10  223.62    8.03
  -3  -3  10  219.10    8.32
  -3   3 -10  223.29    7.15
  -3  -3  10  238.28    8.68
  -3   3 -10  224.76    7.60
  -3  -3  10  193.51   16.45
  -3   3 -10  227.64   10.35
  -3   3 -10  227.32    8.92
  -3  -3  10  231.46    8.98
  -3   3 -10  246.45   18.30
  -3   3 -11  908.92   19.96
  -3   3 -11  909.27   19.93
  -3   3 -11  929.68   18.87
  -3  -3  11  939.56   20.88
  -3  -3  11  956.71   22.10
  -3   3 -11  942.62   21.78
  -3   3 -11  930.47   21.73
  -3  -3  11  975.37   20.95
  -3   3 -11  965.49   24.38
  -3   3 -12  440.66   10.73
  -3  -3  12  460.97   13.78
  -3   3 -12  463.91   16.23
  -3   3 -12  469.79   13.73
  -3   3 -12  460.80   13.68
  -3   3 -12  443.65   12.03
  -3  -3  13  504.82   15.63
  -3  -3  13  493.47   14.53
  -3   3 -13  495.39   17.73
  -3   3 -13  507.83   14.55
  -3   3 -13  480.30   14.24
  -3   3 -13  484.92   12.75
  -3  -3  14  435.54   14.07
  -3  -3  14  450.26   13.64
  -3   3 -14  409.40   17.11
  -3   3 -14  436.33   13.30
  -3   3 -14  437.03   13.34
  -3   3 -14  403.08   11.51
  -3   3 -15   64.59    5.00
  -3  -3  15   69.38    5.17
  -3   3 -15   61.75    5.36
  -3   3 -15   59.55    7.77
  -3  -3  15   65.02    5.10
  -3   3 -15   58.86    4.94
  -3   3 -16  277.28   10.25
  -3  -3  16  286.13   10.64
  -3   3 -16  280.80   10.33
  -3   3 -16  296.43   15.22
  -3  -3  16  263.26   10.22
  -3   3 -16  285.12   10.42
  -3   3 -17  328.06   11.26
  -3   3 -17  339.81   11.19
  -3   3 -17  344.08   14.84
  -3  -3  17  342.19   11.80
  -3   3 -17  335.35   11.35
  -3  -3  17  350.44   11.50
  -3  -3  18  180.46    7.72
  -3   3 -18  174.30    7.83
  -3  -3  18  182.41    6.92
  -3   3 -18  171.59    7.62
  -3   3 -18  173.04    9.45
  -3  -3  18  174.75    8.05
   3   3  18  184.67    7.06
  -3   3 -18  173.49    7.77
  -3  -3  19  240.75    8.75
  -3   3 -19  225.61    8.85
  -3  -3  19  264.10    8.15
  -3   3 -19  246.96    8.85
  -3   3 -19  252.60   10.28
  -3  -3  19  234.96    9.35
   3   3  19  259.31    8.36
  -3   3 -19  233.85    8.99
  -3  -3  20  242.38    8.37
  -3   3 -20  228.37    8.64
  -3  -3  20  259.30    7.75
  -3   3 -20  248.98    8.57
  -3   3 -20  244.73    9.40
  -3  -3  20  244.37    9.16
   3   3  20  253.40    8.09
  -3   3 -20  233.85    8.62
  -3  -3  21  189.77    7.13
  -3   3 -21  220.39    7.86
  -3  -3  21  220.75    6.76
  -3   3 -21  225.20    7.72
  -3   3 -21  225.97    8.29
  -3  -3  21  215.03    8.14
   3   3  21  226.32    7.33
  -3   3 -21  216.09    7.89
  -3  -3  22   80.30    3.92
  -3   3 -22   96.24    4.86
  -3   3 -22   99.20    5.25
  -3  -3  22   97.31    4.00
  -3   3 -22  102.85    4.87
  -3   3 -22   97.48    5.06
  -3  -3  22   88.91    4.85
   3   3  22   93.82    4.40
  -3   3 -22   88.83    4.79
  -3   3 -23  330.57    9.17
  -3   3 -23  337.99    9.50
  -3  -3  23  351.93    8.01
  -3   3 -23  342.26    8.88
  -3  -3  23  318.77    9.41
  -3   3 -23  341.77    8.88
  -3   3 -23  344.65    9.30
   3   3  23  362.36    9.02
  -3  -3  24   95.10    3.26
   3   3  24   96.32    3.95
  -3   3 -24   92.89    3.91
  -3   3 -24  102.29    4.26
  -3   3 -24   90.58    4.40
  -3   3 -24   95.16    3.88
  -3   3 -25  128.81    4.10
  -3   3 -25  132.22    4.30
  -3   3 -25  136.54    4.84
  -3   3 -26  313.60    7.28
  -3   3 -26  298.06    6.42
  -3  -4 -26  166.45    4.59
  -3   4  26  167.56    4.59
  -3  -4 -25  100.89    3.87
  -3   4  25  102.53    3.85
  -3  -4 -24  199.24    6.14
  -3  -4 -24  183.24    5.15
  -3   4  24  189.92    5.95
  -3  -4 -24  194.31    4.91
  -3  -4 -23   89.86    4.38
  -3  -4 -23   92.22    3.46
  -3  -4 -23   89.66    3.78
  -3   4  23   89.71    4.27
  -3  -4 -22  214.08    5.94
  -3  -4 -22  206.03    6.46
  -3  -4 -22  198.20    5.28
  -3   4  22  208.08    7.01
  -3  -4 -21  242.42    6.77
  -3  -4 -21  229.88    6.26
  -3  -4 -21  227.88    7.33
  -3  -4 -20  215.78    6.65
  -3  -4 -20  219.79    6.42
  -3  -4 -20  213.74    7.35
  -3  -4 -20  215.37    7.46
  -3  -4 -19  277.63    8.81
  -3   4  19  254.26    8.64
  -3  -4 -19  280.88    8.00
  -3  -4 -19  265.16    8.78
  -3  -4 -18  175.33    7.13
  -3  -4 -18  179.87    7.29
  -3  -4 -18  179.67    6.39
  -3   4  18  190.78    7.37
  -3  -4 -17   20.62    3.15
  -3  -4 -17   21.32    2.64
  -3   4  17   22.32    2.84
  -3  -4 -17   19.64    2.89
  -3  -4 -16  295.73    9.74
  -3   4  16  276.08    9.53
  -3  -4 -16  294.08    8.79
  -3  -4 -16  288.14    9.74
  -3  -4 -15  378.05   11.51
  -3   4  15  378.31   11.57
  -3  -4 -15  386.19   10.57
  -3   4  15  412.34   14.24
   3   4 -15  348.92    9.57
  -3  -4 -15  378.79   11.59
  -3   4  14  171.58    7.37
  -3  -4 -14  168.71    7.46
  -3   4  14  189.90   10.39
   3   4 -14  160.11    5.94
  -3  -4 -14  182.17    7.61
  -3  -4 -13  346.71   11.00
   3   4 -13  332.89    9.22
  -3   4  13  348.96   10.96
  -3  -4 -12  396.30   11.37
  -3  -4 -12  414.51   12.16
  -3   4  12  422.40   12.15
  -3  -4 -12  396.06   11.31
  -3   4  12  401.90   10.83
   3   4 -12  383.61   10.13
   3   4 -11  243.01    7.55
  -3  -4 -11  260.08    8.52
  -3   4  11  239.41    7.48
  -3  -4 -11  253.77    8.90
  -3  -4 -11  250.19    9.06
  -3   4  11  267.11    9.20
  -3   4  11  276.73   12.25
  -3   4  11  245.29    8.07
  -3  -4 -11  257.98    8.90
  -3   4  10  660.36   15.12
   3   4 -10  689.12   14.73
  -3  -4 -10  680.92   15.68
  -3   4  10  641.03   15.99
  -3  -4 -10  692.51   16.71
  -3   4  10  665.31   16.41
  -3   4  10  720.22   19.93
  -3   4  10  625.51   16.47
  -3  -4 -10  672.21   16.72
  -3   4  10  624.42   14.41
  -3  -4 -10  661.29   16.54
  -3   4   9  131.55    5.63
  -3   4   9  118.57    6.18
  -3   4   9  128.22    7.79
  -3   4   9  128.74    6.20
   3   4  -9  138.68    5.43
  -3  -4  -9  138.21    6.59
  -3   4   9  123.66    6.03
  -3   4   9  128.58    5.32
  -3  -4  -9  129.19    6.50
  -3  -4  -9  132.55    5.85
  -3  -4  -9  145.82    6.64
  -3   4   8  217.47   16.01
  -3  -4  -8  225.84    7.72
  -3  -4  -8  236.55   16.86
  -3  -4  -8  217.72    8.68
  -3   4   8  207.83    7.85
  -3   4   8  220.15    7.20
  -3  -4  -8  233.52    8.99
  -3   4   8  226.13    8.23
  -3   4   8  227.93    9.93
  -3   4   8  213.28    8.24
  -3   4   8  224.04    7.45
  -3  -4  -8  224.90    8.35
  -3   4   7  210.46   15.46
  -3  -4  -7  218.19   16.25
  -3  -4  -7  223.94    7.66
  -3  -4  -7  230.98    9.02
  -3   4   7  207.52    7.71
  -3   4   7  218.94    7.30
  -3  -4  -7  220.83    8.91
  -3   4   7  217.71    8.05
  -3   4   7  215.93    9.62
  -3   4   7  213.06    8.13
  -3   4   7  220.18    7.29
  -3  -4  -7  221.41    8.24
  -3   4   6  855.41   32.44
  -3  -4  -6  921.79   34.36
  -3  -4  -6  861.61   18.55
  -3  -4  -6  891.01   21.24
  -3   4   6  842.40   18.75
  -3  -4  -6  893.24   21.34
  -3   4   6  855.15   18.31
  -3   4   6  886.34   19.46
  -3   4   6  879.21   21.65
  -3   4   6  846.83   19.49
  -3   4   6  861.95   18.04
  -3  -4  -6  909.01   19.77
  -3   4   5  409.68   21.25
  -3   4   5  387.22   11.34
  -3   4   5  401.90   12.99
  -3   4   5  409.62   11.35
  -3  -4  -5  401.21   10.66
  -3  -4  -5  406.91   12.95
  -3   4   5  376.02   10.68
  -3  -4  -5  414.38   11.55
  -3   4   5  370.10    9.99
  -3  -4  -5  394.73   12.84
  -3   4   5  385.20   10.52
  -3   4   4  151.32    6.30
  -3   4   4  162.28    7.86
  -3   4   4  139.62    6.28
  -3  -4  -4  140.89    5.80
  -3  -4  -4  146.06    7.11
  -3   4   4  143.05    6.63
  -3  -4  -4  155.20    7.65
  -3   4   4  148.85    6.02
  -3  -4  -4  148.90    6.47
  -3   4   4  138.28    5.48
  -3  -4  -4  158.78    6.63
  -3  -4  -4  156.64    7.70
  -3   4   4  129.23   11.65
  -3   4   3  649.66   15.27
  -3   4   3  613.81   15.25
  -3   4   3  651.37   17.25
  -3  -4  -3  644.96   14.36
  -3  -4  -3  630.28   14.46
  -3  -4  -3  641.80   16.47
  -3   4   3  624.48   15.83
  -3  -4  -3  655.38   17.84
  -3   4   3  626.00   14.71
  -3  -4  -3  675.73   16.35
  -3   4   3  635.36   14.29
  -3  -4  -3  658.91   15.46
  -3  -4  -3  667.24   17.98
  -3  -4  -3  636.50   24.15
  -3   4   3  604.95   25.90
  -3  -4  -2  244.44    7.63
  -3  -4  -2  231.56    7.41
  -3  -4  -2  236.11    8.90
  -3  -4  -2  247.19    9.03
  -3   4   2  239.55    7.88
  -3   4   2  239.97    7.61
  -3  -4  -2  235.11    8.11
  -3   4   2  230.92    8.07
  -3   4   2  233.96    9.44
  -3   4   2  228.93    8.76
  -3   4   2  224.50   15.06
  -3  -4  -2  245.81   14.60
  -3   4   2  233.42    7.93
  -3  -4  -1  295.37    8.49
  -3   4   1  286.58   10.15
  -3   4   1  290.72    8.86
  -3  -4  -1  303.17    9.24
  -3  -4  -1  310.33    9.34
  -3   4   1  300.79   17.36
  -3  -4  -1  279.80   16.12
  -3  -4  -1  305.65   10.50
  -3   4   1  313.67    9.35
  -3   4   1  301.07   10.77
  -3   4   1  293.80    9.03
  -3  -4  -1  287.23    8.71
  -3   4   1  282.09    9.18
  -3   4   0 1158.61   25.29
  -3   4   0 1180.83   23.63
  -3  -4   0 1206.30   26.22
  -3  -4   0 1209.08   23.63
  -3   4   0 1144.19   23.33
  -3  -4   0 1212.01   23.79
  -3  -4   0 1185.22   36.50
  -3   4   0 1175.40   36.45
  -3   4   0 1187.18   25.88
  -3   4   0 1119.37   23.57
  -3  -4   0 1239.14   23.68
  -3   4   0 1207.68   23.54
  -3   4  -1  270.51    8.72
  -3   4  -1  306.97   10.54
  -3  -4   1  294.37   16.88
  -3   4  -1  286.00   16.26
  -3   4  -1  281.33   10.28
  -3  -4   1  297.53   10.29
  -3  -4   1  290.37   10.58
  -3  -4   1  312.63    8.89
  -3   4  -1  285.31    8.89
  -3  -4   1  282.62    8.82
  -3  -4   1  299.01   11.35
  -3  -4   1  297.22    8.96
  -3   4  -1  294.09    8.71
  -3  -4   2  241.61   15.49
  -3   4  -2  195.49   13.48
  -3   4  -2  236.79    8.90
  -3  -4   2  247.71    9.07
  -3  -4   2  238.48    9.57
  -3  -4   2  244.82    7.62
  -3   4  -2  233.11    8.02
  -3  -4   2  243.01    7.75
  -3   4  -2  235.22    7.48
  -3   4  -2  223.01    7.64
  -3  -4   2  229.82    9.77
  -3  -4   2  227.68    7.82
  -3   4  -3  612.93   23.77
  -3  -4   3  623.99   26.25
  -3   4  -3  630.80   16.37
  -3  -4   3  647.16   16.33
  -3   4  -3  637.25   14.71
  -3  -4   3  632.95   17.58
  -3  -4   3  640.09   14.21
  -3   4  -3  652.41   15.34
  -3  -4   3  644.82   14.47
  -3   4  -3  644.87   14.27
  -3  -4   3  643.44   15.21
  -3  -4   3  667.61   17.99
  -3   4  -3  591.62   14.42
  -3  -4   4  146.74   12.57
  -3   4  -4  150.49    7.66
  -3  -4   4  146.13    7.53
  -3   4  -4  166.79    6.36
  -3  -4   4  142.04    7.60
  -3  -4   4  148.73    5.57
  -3  -4   4  152.14    5.73
  -3   4  -4  150.82    6.48
  -3  -4   4  151.03    6.37
  -3  -4   4  151.92    7.64
  -3  -4   4  151.97    6.80
  -3  -4   5  405.64   21.23
  -3   4  -5  407.75   13.10
  -3  -4   5  431.77   13.43
  -3   4  -5  409.18   10.81
  -3  -4   5  405.29   13.04
  -3  -4   5  393.93   10.13
  -3   4  -5  396.09   11.38
  -3  -4   5  409.42   11.83
  -3   4  -5  365.19   10.74
  -3  -4   5  406.99   11.47
  -3   4  -6  817.69   18.61
  -3  -4   6  910.23   19.79
  -3   4  -6  900.33   21.83
  -3   4  -6  836.08   33.16
  -3  -4   6  881.69   33.02
  -3  -4   6  910.67   21.68
  -3   4  -6  827.54   18.11
  -3   4  -6  859.77   20.28
  -3  -4   6  867.18   17.67
  -3   4  -6  871.65   19.43
  -3  -4   6  907.42   21.49
  -3  -4   6  887.40   19.56
  -3   4  -7  199.74    7.48
  -3   4  -7  216.79    8.25
  -3  -4   7  221.80    7.99
  -3   4  -7  218.67   10.04
  -3   4  -7  222.24   16.30
  -3  -4   7  208.93   15.48
  -3  -4   7  224.51    9.19
  -3   4  -7  214.79    7.25
  -3   4  -7  224.17    8.21
  -3  -4   7  228.87    9.10
  -3  -4   7  231.23    8.30
  -3   4  -8  220.89    7.86
  -3   4  -8  228.57    8.37
  -3  -4   8  236.90    8.14
  -3   4  -8  243.95   10.68
  -3   4  -8  237.31   17.00
  -3  -4   8  239.31    8.52
  -3   4  -8  213.54    7.16
  -3  -4   8  233.81    9.19
  -3   4  -8  241.33    8.58
  -3  -4   8  242.10    9.25
  -3  -4   8  232.95   16.56
  -3   4  -9  127.61    5.80
  -3  -4   9  136.12    6.65
  -3   4  -9  118.77    5.09
  -3  -4   9  129.57    6.57
  -3   4  -9  127.46    8.20
  -3   4  -9  125.99    6.04
  -3  -4   9  127.49    5.74
  -3  -4   9  131.15    6.28
  -3   4  -9  124.15    6.19
  -3   4 -10  626.17   14.46
  -3  -4  10  692.12   17.19
  -3   4 -10  674.32   16.60
  -3   4 -10  663.30   15.93
  -3   4 -10  656.59   15.77
  -3  -4  10  718.28   17.29
  -3  -4  10  687.71   16.75
  -3   4 -10  684.24   19.78
  -3   4 -10  703.97   19.34
  -3   4 -11  240.85    7.43
  -3  -4  11  252.32    9.03
  -3   4 -11  246.74    8.99
  -3   4 -11  243.71    8.39
  -3   4 -11  255.91    8.56
  -3  -4  11  270.66    9.23
  -3  -4  11  263.14    9.26
  -3   4 -11  256.46   11.41
  -3   4 -11  270.09   11.54
  -3   4 -12  391.85   11.15
  -3   4 -12  414.01   11.96
  -3  -4  12  412.16   12.08
  -3   4 -12  412.44   15.03
  -3   4 -13  347.67   10.93
  -3   4 -13  353.45   14.78
  -3  -4  13  347.37   11.00
  -3   4 -13  327.58   10.09
  -3   4 -14  161.93    7.15
  -3   4 -14  159.54   10.95
  -3  -4  14  164.35    7.23
  -3   4 -14  172.62    6.89
  -3   4 -15  349.54   10.53
  -3   4 -15  367.42   11.21
  -3  -4  15  381.94   11.52
  -3   4 -15  379.46   17.73
  -3   4 -15  359.31   11.11
  -3   4 -16  281.45    9.51
  -3   4 -16  271.27    9.36
  -3  -4  16  276.53    9.63
  -3  -4  17   21.77    2.84
  -3   4 -17   19.37    2.88
  -3   4 -17   18.07    5.59
  -3   4 -17   22.79    3.70
  -3   4 -17   15.95    2.92
   3   4  17   23.15    2.68
  -3  -4  17   21.49    3.02
  -3  -4  18  187.98    7.93
  -3   4 -18  175.81    7.07
  -3  -4  18  175.22    7.14
  -3   4 -18  190.71    7.92
  -3   4 -18  180.42    9.88
   3   4  18  196.06    7.05
  -3   4 -18  181.02    7.19
  -3  -4  19  269.67    9.37
  -3  -4  19  281.33    8.41
   3   4  19  284.57    8.62
  -3   4 -19  274.27    9.37
  -3   4 -19  290.21   11.12
  -3  -4  19  269.15    8.90
  -3  -4  20  203.18    7.55
  -3  -4  20  218.89    6.84
   3   4  20  215.09    7.07
  -3   4 -20  216.41    7.82
  -3   4 -20  207.07    8.55
  -3  -4  20  187.75    7.10
  -3  -4  21  228.49    7.59
  -3  -4  21  236.56    6.77
   3   4  21  240.49    7.28
  -3   4 -21  240.99    7.87
  -3   4 -21  235.60    8.46
  -3   4 -22  201.56    6.77
  -3   4 -22  202.19    7.21
  -3  -4  22  207.99    5.83
  -3  -4  22  191.70    6.29
   3   4  22  209.80    6.41
  -3   4 -23   94.90    4.05
  -3   4 -23   98.17    4.32
  -3   4 -23   94.20    4.52
  -3  -4  23   95.53    3.40
   3   4  23   89.78    3.86
  -3  -4  24  191.15    4.60
   3   4  24  190.35    5.47
  -3   4 -24  195.90    5.65
  -3   4 -24  204.50    6.07
  -3   4 -24  202.44    6.25
  -3   4 -24  198.38    5.59
  -3   4 -25  106.48    3.75
  -3   4 -25  101.29    3.36
  -3   4 -25  106.08    4.01
  -3   4 -26  174.08    4.70
  -3   5  25  118.14    3.66
  -3   5  25  108.25    3.75
  -3   5  24   66.20    3.06
  -3   5  24   62.98    3.18
  -3   5  23  171.33    5.44
  -3   5  23  167.49    5.87
  -3   5  22  142.23    5.20
  -3  -5 -22  138.66    4.33
  -3   5  22  142.31    5.75
  -3   5  22  126.49    4.94
  -3   5  21   49.82    3.44
  -3   5  21   51.66    3.33
  -3  -5 -21   52.21    2.81
  -3   5  21   55.04    3.83
  -3  -5 -20  394.91    8.54
  -3   5  20  388.44   10.44
  -3  -5 -20  412.97    9.46
  -3   5  20  407.01   11.59
  -3   5  19  188.13    7.04
  -3   5  19  204.76    8.08
  -3  -5 -19  198.52    6.20
  -3  -5 -19  196.51    5.65
  -3  -5 -18  139.07    4.85
  -3  -5 -18  131.86    6.63
  -3   5  18  132.07    5.99
  -3  -5 -18  135.64    5.22
  -3   5  18  143.99    6.92
  -3  -5 -17   11.18    2.10
  -3  -5 -17   10.32    1.67
  -3  -5 -17   12.55    2.86
  -3   5  17   10.15    2.48
  -3   5  17   11.26    2.92
   3   5 -17    8.29    1.72
  -3  -5 -16  223.37    7.23
  -3  -5 -16  224.33    7.01
  -3  -5 -16  232.73    9.29
  -3   5  16  214.28    8.01
  -3   5  16  235.71   10.32
  -3   5  16  227.94    9.28
   3   5 -16  200.41    6.76
  -3  -5 -15  130.07    5.47
  -3   5  15  117.05    5.97
  -3  -5 -15  128.81    5.28
   3   5 -15  117.20    4.99
  -3  -5 -15  121.45    6.86
  -3   5  15  134.61    7.15
  -3   5  15  121.71    8.80
  -3   5  14  342.92   10.67
  -3  -5 -14  365.34    9.90
   3   5 -14  333.26    9.30
  -3   5  14  346.87   11.13
  -3  -5 -14  359.50   12.20
  -3   5  14  360.67   17.38
  -3   5  14  362.74   12.18
  -3   5  13  269.38    9.30
   3   5 -13  258.45    7.93
  -3  -5 -13  284.47    8.65
  -3   5  13  264.62    9.54
  -3  -5 -13  279.35   10.60
  -3   5  13  279.43   17.36
  -3   5  13  296.85   10.80
   3   5 -12  112.37    4.94
  -3   5  12  122.34    6.94
  -3   5  12  127.27   10.42
  -3   5  12  119.72    6.06
  -3  -5 -12  127.05    5.54
  -3   5  12  124.93    5.57
  -3  -5 -12  114.32    5.54
  -3   5  12  119.72    6.26
  -3  -5 -12  107.54    5.43
  -3  -5 -12  123.18    6.98
  -3  -5 -11  275.64   10.54
  -3   5  11  263.91    9.59
  -3  -5 -11  273.76    9.35
   3   5 -11  281.67    8.26
  -3  -5 -11  277.41    8.69
  -3   5  11  268.76    9.28
  -3  -5 -11  263.82    9.24
  -3   5  11  283.24    8.84
  -3   5  11  278.81   13.43
  -3   5  11  287.54   10.70
  -3  -5 -11  294.04    8.93
  -3  -5 -10  391.00   12.55
  -3   5  10  397.29   14.79
  -3   5  10  373.83   12.36
  -3   5  10  349.85   11.25
  -3  -5 -10  372.14   11.45
   3   5 -10  356.54    9.71
  -3  -5 -10  383.06   10.40
  -3   5  10  354.86   10.87
  -3  -5 -10  352.23   11.28
  -3   5  10  367.55   10.34
  -3  -5 -10  386.91   10.61
  -3  -5  -9  232.66    9.38
   3   5  -9  204.42    6.98
  -3  -5  -9  216.62    7.49
  -3   5   9  212.75    8.02
  -3  -5  -9  228.84    7.78
  -3   5   9  212.90    7.46
  -3  -5  -9  225.59    8.79
  -3   5   9  199.11    8.19
  -3   5   9  191.17    6.86
  -3  -5  -9  196.22    8.29
  -3   5   9  220.41   10.45
  -3   5   9  219.84    9.20
  -3  -5  -8  521.51   14.68
   3   5  -8  507.38   12.12
  -3   5   8  494.38   15.60
  -3   5   8  484.75   14.38
  -3   5   8  451.49   12.61
  -3  -5  -8  514.76   12.79
  -3   5   8  458.79   13.25
  -3  -5  -8  477.89   14.10
  -3  -5  -8  481.24   12.18
  -3  -5  -8  448.17   14.17
  -3   5   8  429.40   11.54
  -3   5   8  505.98   12.49
  -3   5   7  159.12    6.25
  -3  -5  -7  173.13    7.97
  -3   5   7  161.70    8.39
  -3   5   7  159.97    7.69
  -3   5   7  163.96    6.77
  -3  -5  -7  163.15    7.79
  -3   5   7  151.81    6.02
  -3   5   7  149.79    6.89
  -3  -5  -7  157.35    6.23
  -3  -5  -7  166.19    6.58
  -3  -5  -7  166.03    7.73
  -3   5   6  102.15    6.84
  -3   5   6  108.13    5.03
  -3  -5  -6  105.27    6.43
  -3   5   6  113.17    6.94
  -3   5   6  112.13    6.35
  -3   5   6  101.76    5.37
  -3   5   6   96.56    4.79
  -3   5   6  105.87    5.63
  -3  -5  -6  111.17    5.16
  -3  -5  -6  107.17    5.21
  -3  -5  -6  112.96    6.37
  -3   5   5  137.73    5.67
  -3   5   5  144.32    8.27
  -3  -5  -5  147.03    7.69
  -3   5   5  135.34    6.93
  -3   5   5  134.85    7.61
  -3   5   5  136.88    6.10
  -3   5   5  125.22    5.60
  -3   5   5  130.25    6.29
  -3  -5  -5  141.55    5.81
  -3  -5  -5  152.97    6.21
  -3  -5  -5  145.67    7.10
  -3   5   4  628.49   14.48
  -3   5   4  663.44   18.67
  -3  -5  -4  637.69   18.21
  -3  -5  -4  658.91   14.64
  -3   5   4  661.45   16.87
  -3   5   4  642.90   17.67
  -3   5   4  610.69   14.90
  -3   5   4  594.93   14.51
  -3   5   4  612.65   15.67
  -3  -5  -4  676.16   15.33
  -3  -5  -4  624.17   16.45
  -3   5   3  231.03    8.47
  -3  -5  -3  266.75   10.95
  -3  -5  -3  243.51    7.69
  -3   5   3  225.00    7.87
  -3   5   3  254.90    9.43
  -3   5   3  247.75   10.09
  -3  -5  -3  242.15    8.65
  -3   5   3  227.54    7.71
  -3  -5  -3  246.43    9.19
  -3   5   3  235.72    8.60
  -3   5   3  245.34    7.68
  -3   5   3  287.70   11.65
  -3  -5  -2  253.45    7.89
  -3   5   2  261.46    9.25
  -3   5   2  269.22    9.63
  -3   5   2  254.28    8.19
  -3  -5  -2  247.56    9.12
  -3   5   2  262.05    7.91
  -3   5   2  244.70    8.69
  -3  -5  -1  219.39    7.12
  -3   5   1  226.17    8.73
  -3   5   1  246.36    9.05
  -3   5   1  217.97    8.05
  -3  -5  -1  228.34    8.84
  -3   5   1  227.72    7.68
  -3   5   1  226.14    7.15
  -3  -5  -1  221.14    6.94
  -3   5   0  138.99    6.71
  -3  -5   0  137.42    6.93
  -3   5   0  148.66    7.16
  -3  -5   0  142.73    5.45
  -3   5   0  132.23    6.38
  -3   5   0  134.78    6.23
  -3  -5   0  138.07    5.39
  -3   5   0  130.79    5.25
  -3  -5   0  159.35   14.57
  -3  -5   1  244.65    9.21
  -3   5  -1  250.47    8.88
  -3  -5   1  238.67    9.46
  -3  -5   1  231.61    7.57
  -3   5  -1  212.91    7.87
  -3   5  -1  214.90    8.21
  -3  -5   1  225.53   10.47
  -3   5  -1  220.08    6.91
  -3  -5   1  265.20   17.15
  -3   5  -1  217.11    8.82
  -3  -5   2  271.55    9.67
  -3   5  -2  274.10    9.33
  -3   5  -2  251.57    8.59
  -3   5  -2  242.15    8.76
  -3  -5   2  279.50   11.51
  -3  -5   2  259.39   10.21
  -3   5  -2  273.73   10.01
  -3  -5   2  286.85   17.50
  -3  -5   2  270.37    8.20
  -3  -5   3  253.64    9.20
  -3   5  -3  246.43    8.85
  -3   5  -3  245.44    9.43
  -3  -5   3  255.66   10.87
  -3   5  -3  251.89    9.81
  -3   5  -3  248.10    9.45
  -3  -5   3  247.82    7.80
  -3  -5   3  252.38   17.01
  -3   5  -3  228.19    8.17
  -3   5  -3  216.43    8.34
  -3  -5   4  667.72   16.34
  -3   5  -4  676.24   15.87
  -3   5  -4  650.44   16.60
  -3  -5   4  639.25   18.35
  -3   5  -4  658.38   18.11
  -3   5  -4  615.02   14.57
  -3   5  -4  638.18   17.08
  -3   5  -4  649.76   16.96
  -3  -5   4  629.23   14.27
  -3  -5   4  627.23   26.78
  -3   5  -4  603.15   14.88
  -3   5  -4  608.78   15.42
  -3   5  -5  140.94    6.34
  -3  -5   5  141.75    7.59
  -3   5  -5  128.53    5.61
  -3   5  -5  137.89    6.21
  -3  -5   5  142.10    6.49
  -3   5  -5  131.06    6.86
  -3   5  -5  156.38    7.72
  -3   5  -5  137.05    7.67
  -3   5  -5  144.36    7.72
  -3  -5   5  138.12    5.40
  -3   5  -6  114.05    5.48
  -3   5  -6   97.02    4.84
  -3   5  -6  115.04    5.34
  -3   5  -6  104.79    5.85
  -3  -5   6  109.39    6.53
  -3   5  -6  106.62    6.62
  -3   5  -6  114.15    7.28
  -3   5  -6  104.69    5.43
  -3  -5   6  109.95    5.52
  -3  -5   7  167.95    7.98
  -3   5  -7  151.46    6.12
  -3   5  -7  164.08    6.57
  -3   5  -7  154.08    6.35
  -3   5  -7  158.48    7.00
  -3  -5   7  163.50    7.91
  -3   5  -7  164.43    9.17
  -3   5  -7  155.39    6.70
  -3  -5   7  173.43    6.83
  -3  -5   8  481.70   14.34
  -3   5  -8  482.61   12.32
  -3   5  -8  475.86   12.32
  -3   5  -8  486.84   13.10
  -3  -5   8  494.49   14.42
  -3   5  -8  493.42   16.92
  -3   5  -8  460.69   12.65
  -3  -5   8  509.86   12.78
  -3  -5   9  213.09    8.71
  -3   5  -9  201.32    7.19
  -3   5  -9  217.03    7.56
  -3   5  -9  203.30    7.71
  -3  -5   9  214.80    8.66
  -3   5  -9  226.61   11.98
  -3   5  -9  206.39    7.73
  -3  -5   9  210.26    7.38
  -3   5 -10  359.28   10.39
  -3  -5  10  394.59   11.92
  -3   5 -10  409.87   16.67
  -3  -5  10  397.27   12.01
  -3   5 -10  372.30   10.83
  -3   5 -10  366.82   10.64
  -3   5 -11  276.17    8.82
  -3  -5  11  264.17    9.38
  -3   5 -11  306.34   13.81
  -3   5 -11  288.82    9.28
  -3   5 -11  262.90    8.67
  -3  -5  11  286.44    9.75
  -3   5 -12  110.83    5.42
  -3   5 -12  132.54    8.84
  -3   5 -12  124.26    5.83
  -3  -5  12  117.52    5.76
  -3   5 -13  273.23    8.96
  -3   5 -14  353.02   10.41
  -3   5 -15  128.52    8.46
  -3   5 -15  119.69    5.68
  -3   5 -16  212.96    7.63
  -3   5 -16  225.17   10.80
   3   5  16  223.84    7.64
  -3   5 -17   13.42    4.13
   3   5  17   12.52    2.26
  -3  -5  18  130.52    6.52
   3   5  18  149.16    5.84
  -3   5 -18  133.80    6.57
  -3   5 -18  138.17    7.50
  -3   5 -19  202.32    7.65
  -3   5 -19  192.16    8.27
  -3  -5  19  192.00    7.56
   3   5  19  202.35    6.76
  -3  -5  19  194.19    6.53
  -3   5 -20  414.70   11.09
  -3   5 -20  396.66   11.63
  -3  -5  20  388.36   10.98
   3   5  20  405.48   10.09
  -3  -5  20  404.73    9.77
  -3   5 -21   56.53    3.87
  -3   5 -21   49.61    3.92
  -3  -5  21   48.23    3.24
   3   5  21   52.63    3.08
  -3  -5  21   54.29    2.92
  -3   5 -22  141.48    5.35
  -3   5 -22  142.70    5.63
  -3  -5  22  126.87    4.85
   3   5  22  139.08    4.72
  -3  -5  22  146.21    4.34
  -3   5 -23  176.51    5.44
  -3   5 -23  176.28    5.73
  -3  -5  23  165.97    4.18
   3   5  23  164.16    4.84
  -3   5 -24   65.43    2.73
  -3   5 -24   63.07    2.91
  -3   5 -24   62.10    3.10
  -3  -6 -24  108.67    3.34
  -3   6  24   99.84    3.40
  -3  -6 -23  110.86    3.84
  -3   6  23  105.86    3.89
  -3  -6 -22  343.63    8.34
  -3   6  22  344.94    8.20
  -3   6  22  346.14    8.60
  -3   6  21  131.44    4.84
  -3  -6 -21  127.94    4.93
  -3   6  21  132.01    4.85
  -3   6  21  130.12    5.20
  -3   6  20   49.78    3.21
  -3  -6 -20   53.39    3.46
  -3   6  20   52.99    3.37
  -3   6  20   50.46    3.54
  -3   6  19   42.74    3.45
  -3  -6 -19   39.63    3.30
  -3   6  19   40.25    3.12
  -3   6  19   40.57    3.23
   3   6 -19   42.98    3.12
  -3  -6 -19   39.81    2.65
  -3  -6 -18  421.65    9.02
  -3   6  18  438.76   11.99
  -3  -6 -18  444.69   11.81
  -3   6  18  424.71   11.41
  -3  -6 -18  431.80   10.07
   3   6 -18  470.23   10.94
  -3   6  18  422.39   11.10
  -3   6  17  256.56    8.27
   3   6 -17  280.14    8.13
  -3  -6 -17  255.11    6.54
  -3   6  17  246.12    9.10
  -3   6  17  247.35    8.82
   3   6 -17  241.55    7.19
  -3   6  17  251.53    8.47
  -3  -6 -17  261.01    8.85
  -3  -6 -17  257.17    7.31
  -3   6  16  250.14    8.36
  -3  -6 -16  261.60    6.91
  -3   6  16  260.18   10.00
  -3   6  16  263.93    9.29
   3   6 -16  238.45    7.31
  -3   6  16  254.59    8.66
  -3  -6 -16  260.67    9.05
  -3  -6 -16  266.43    7.59
  -3   6  15   25.64    3.14
  -3  -6 -15   29.21    2.32
  -3   6  15   31.23    4.45
  -3   6  15   27.41    3.44
   3   6 -15   24.38    2.45
  -3   6  15   27.69    3.23
  -3  -6 -15   29.01    3.41
  -3  -6 -15   30.30    2.78
  -3   6  14   42.65    3.64
  -3  -6 -14   49.56    3.03
  -3   6  14   46.59    5.51
  -3   6  14   52.26    4.26
   3   6 -14   45.03    3.10
  -3   6  14   43.23    3.76
  -3  -6 -14   51.52    4.30
  -3  -6 -14   47.91    3.37
  -3  -6 -13   44.55    4.11
  -3   6  13   43.43    5.85
  -3   6  13   42.96    4.07
   3   6 -13   40.70    3.09
  -3   6  13   38.08    3.63
  -3  -6 -13   43.45    2.99
  -3   6  13   39.47    3.76
  -3  -6 -12  608.45   16.00
  -3   6  12  573.23   19.00
  -3   6  12  608.43   16.07
   3   6 -12  593.95   13.66
  -3   6  12  566.95   15.12
  -3  -6 -12  626.12   13.73
  -3   6  12  602.60   14.93
  -3  -6 -11  200.95    8.41
  -3   6  11  189.63   10.16
  -3   6  11  209.74    8.57
  -3   6  11  191.72    7.60
  -3  -6 -11  220.66    7.04
   3   6 -11  195.73    6.76
  -3   6  11  192.25    7.92
  -3  -6 -11  191.91    7.54
  -3  -6 -11  200.48    7.68
  -3  -6 -10  399.53   12.01
  -3  -6 -10  410.93   10.77
  -3   6  10  383.05   11.35
  -3  -6 -10  390.20   11.90
  -3   6  10  406.68   14.49
  -3   6  10  411.36   12.59
   3   6 -10  394.44   10.43
  -3   6  10  398.58   11.92
  -3  -6 -10  412.86   10.61
  -3  -6 -10  419.46   12.64
  -3  -6  -9  105.10    5.89
  -3  -6  -9  101.98    4.96
  -3   6   9   96.89    5.45
  -3  -6  -9  101.10    5.80
  -3   6   9  101.61    7.06
  -3   6   9   98.58    5.95
   3   6  -9  107.89    4.94
  -3   6   9   99.79    5.60
  -3  -6  -9  100.41    4.79
  -3  -6  -9  104.51    6.11
  -3  -6  -8   56.67    4.61
   3   6  -8   52.87    3.54
  -3  -6  -8   51.79    3.67
  -3   6   8   53.39    4.13
  -3  -6  -8   45.66    4.15
  -3   6   8   56.37    5.51
  -3   6   8   51.73    4.48
  -3  -6  -8   52.81    3.53
  -3   6   8   46.99    4.00
  -3  -6  -8   59.09    4.62
  -3  -6  -7  231.84    9.04
  -3   6   7  226.55    9.99
  -3   6   7  230.20    9.04
  -3  -6  -7  238.27    7.67
  -3   6   7  230.62    8.26
  -3  -6  -7  246.25    7.81
  -3  -6  -7  241.43    9.78
  -3   6   7  212.79    8.37
  -3   6   7  228.41   10.02
  -3  -6  -6  838.46   19.63
  -3   6   6  859.30   19.89
  -3   6   6  849.38   21.21
  -3  -6  -6  833.22   17.54
  -3   6   6  801.04   18.28
  -3  -6  -6  859.67   17.81
  -3  -6  -6  853.50   21.41
  -3   6   6  788.17   18.84
  -3   6   6  823.58   19.83
  -3   6   6  827.90   21.46
  -3  -6  -5  133.94    6.72
  -3  -6  -5  124.97    5.52
  -3   6   5  128.41    6.05
  -3  -6  -5  135.72    5.69
  -3   6   5  106.04    5.45
  -3  -6  -5  133.51    7.65
  -3   6   5  133.02    6.77
  -3   6   5  131.26    6.96
  -3   6   5  131.09    6.40
  -3   6   5  141.68    8.51
  -3   6   4  574.94   15.13
  -3  -6  -4  579.07   13.42
  -3  -6  -4  554.29   13.05
  -3  -6  -4  574.74   17.56
  -3   6   4  543.20   14.86
  -3   6   4  540.81   14.37
  -3   6   4  561.73   17.65
  -3   6   3  210.96    8.35
  -3   6   3  187.55    7.12
  -3  -6  -3  199.30    6.99
  -3  -6  -3  197.19    6.84
  -3  -6  -3  205.29   10.29
  -3   6   3  191.46    8.36
  -3   6   3  198.93    7.95
  -3   6   2  232.96    8.04
  -3  -6  -2  242.50    8.76
  -3   6   2  257.33    8.91
  -3   6   2  289.75   13.07
  -3  -6  -2  269.36    8.17
  -3   6   2  242.98    9.29
  -3   6   2  241.10    8.80
  -3   6   2  266.68    9.39
  -3  -6  -1   99.16    5.61
  -3   6   1  110.90    6.14
  -3   6   1  108.98    6.01
  -3   6   1   98.13    7.14
  -3   6   1   98.12    6.10
  -3  -6  -1  110.44    5.12
  -3  -6   0  715.07   18.06
  -3   6   0  709.47   16.38
  -3   6   0  751.43   17.79
  -3   6   0  756.87   18.97
  -3   6   0  750.59   17.84
  -3   6   0  722.79   17.83
  -3   6   0  717.91   17.24
  -3  -6   0  759.93   18.60
  -3  -6   1  100.88    5.93
  -3   6  -1  111.75    5.99
  -3   6  -1  106.80    6.45
  -3  -6   1   97.44    7.91
  -3   6  -1  104.77    6.12
  -3   6  -1  111.77    6.81
  -3   6  -1  101.34    5.85
  -3  -6   1  101.57    5.78
  -3  -6   2  253.23    9.87
  -3  -6   2  238.98   11.73
  -3   6  -2  255.09    9.54
  -3   6  -2  266.61    9.06
  -3   6  -2  264.52    9.84
  -3   6  -2  248.27    8.70
  -3   6  -2  245.13    9.08
  -3  -6   2  272.47    9.49
  -3  -6   3  203.27    8.06
  -3   6  -3  208.72    7.93
  -3   6  -3  212.10    8.75
  -3   6  -3  208.99    8.81
  -3  -6   3  188.30    6.76
  -3  -6   3  208.99   10.48
  -3   6  -3  191.76    7.72
  -3   6  -3  199.10    8.24
  -3   6  -4  538.52   13.55
  -3   6  -4  589.06   14.36
  -3   6  -4  586.11   17.41
  -3  -6   4  554.49   17.41
  -3   6  -4  593.08   15.74
  -3   6  -4  555.67   15.23
  -3   6  -4  577.43   15.37
  -3  -6   4  584.52   14.78
  -3   6  -4  535.59   13.94
  -3   6  -4  536.02   14.54
  -3   6  -5  133.25    6.13
  -3   6  -5  140.49    8.18
  -3  -6   5  138.34    7.84
  -3   6  -5  128.04    7.09
  -3   6  -5  129.06    7.42
  -3   6  -5  133.10    6.79
  -3  -6   5  136.30    6.27
  -3   6  -5  119.77    6.30
  -3   6  -6  816.20   17.94
  -3   6  -6  850.68   20.89
  -3  -6   6  819.55   21.20
  -3   6  -6  836.17   20.06
  -3   6  -6  829.31   21.03
  -3   6  -6  831.23   19.07
  -3  -6   6  828.51   18.38
  -3   6  -6  799.29   18.68
  -3   6  -7  221.87    7.68
  -3   6  -7  226.48    9.42
  -3   6  -7  221.89    8.37
  -3   6  -7  229.13    8.37
  -3   6  -7  223.36    9.33
  -3   6  -7  224.43   10.95
  -3  -6   7  234.89    7.99
  -3  -6   7  234.66    9.73
  -3  -6   8   54.44    4.59
  -3   6  -8   54.13    5.02
  -3   6  -8   61.17    7.22
  -3   6  -8   49.92    3.98
  -3   6  -8   53.57    4.10
  -3   6  -8   46.67    3.49
  -3  -6   8   50.02    3.47
  -3  -6   9  106.59    6.02
  -3   6  -9  103.48    6.60
  -3   6  -9  107.47   10.18
  -3   6  -9   93.22    5.14
  -3   6  -9   93.35    5.24
  -3  -6   9  110.99    6.17
  -3   6  -9  102.69    4.92
  -3  -6   9  101.51    4.76
  -3   6 -10  390.99   11.42
  -3   6 -10  395.85   12.92
  -3   6 -10  439.54   21.72
  -3  -6  10  402.52   12.22
  -3  -6  10  412.51   12.41
  -3   6 -10  397.79   10.99
  -3   6 -11  188.36    7.45
  -3   6 -11  202.81   13.64
  -3   6 -11  205.11    9.08
  -3  -6  11  201.29    7.85
  -3  -6  11  200.24    7.87
  -3   6 -11  193.96    7.01
  -3   6 -12  592.42   14.71
  -3   6 -12  618.01   20.24
  -3  -6  12  610.61   14.77
  -3  -6  12  578.88   14.66
  -3   6 -13   44.61    5.68
  -3   6 -13   43.14    3.55
  -3   6 -14   43.39    3.46
  -3   6 -15   26.10    2.80
   3   6  15   30.16    2.91
  -3   6 -16  253.67    8.10
   3   6  16  261.87    8.11
   3   6  17  270.38    8.12
  -3  -6  18  412.93   12.09
   3   6  18  434.92   10.63
   3   6  19   44.16    3.01
  -3  -6  19   45.14    2.93
  -3  -6  19   37.99    3.26
  -3   6 -20   57.35    3.83
  -3   6 -20   53.46    3.77
   3   6  20   55.04    3.03
  -3  -6  20   50.51    2.82
  -3  -6  20   48.21    3.32
  -3   6 -21  138.02    5.26
  -3   6 -21  134.77    5.19
  -3   6 -21  133.45    5.37
   3   6  21  134.47    4.49
  -3  -6  21  137.75    4.17
  -3  -6  21  128.45    5.00
  -3   6 -22  334.38    8.23
  -3   6 -22  345.40    8.20
  -3   6 -22  324.19    8.31
  -3  -6  22  322.99    6.66
   3   6  22  317.84    7.29
  -3   6 -23  110.29    3.65
  -3   6 -23  112.74    3.90
  -3   6 -23  111.67    4.03
  -3   6 -24  106.60    3.45
  -3  -7 -22  205.31    5.08
  -3   7  22  198.93    5.09
  -3   7  22  213.67    5.24
  -3  -7 -21   36.99    2.24
  -3   7  21   34.62    2.23
  -3   7  21   36.55    2.26
  -3   7  20  340.74    8.44
  -3  -7 -20  356.17    8.42
  -3   7  20  347.94    8.39
  -3   7  20  350.18    8.45
  -3   7  19  175.68    5.82
  -3  -7 -19  167.82    5.60
  -3   7  19  170.24    5.64
   3   7 -19  178.92    5.29
  -3   7  19  177.79    5.80
  -3   7  18   91.86    4.37
  -3   7  18   89.78    4.25
  -3  -7 -18   95.54    4.36
   3   7 -18   97.41    4.03
  -3   7  18   90.08    4.24
  -3   7  17   16.20    2.68
  -3   7  17   16.50    2.39
   3   7 -17   12.88    2.39
  -3  -7 -17   16.09    2.31
  -3   7  17   15.90    2.47
  -3   7  17   15.93    2.25
  -3  -7 -16  169.93    6.34
  -3   7  16  160.17    6.97
  -3   7  16  165.47    6.39
   3   7 -16  153.43    5.39
  -3   7  16  157.63    6.09
  -3   7  16  153.41    6.17
  -3  -7 -15  118.72    5.53
  -3   7  15  133.15    6.70
  -3   7  15  133.35    5.87
  -3  -7 -15  124.31    4.03
   3   7 -15  116.95    4.79
  -3   7  15  129.90    5.60
   3   7 -15  136.24    5.52
  -3   7  15  129.84    5.73
  -3  -7 -14  579.86   14.10
  -3   7  14  544.68   15.63
  -3   7  14  567.59   14.21
  -3  -7 -14  577.36   11.68
   3   7 -14  538.23   12.60
  -3   7  14  538.83   13.47
   3   7 -14  610.45   13.52
  -3   7  14  565.92   14.03
  -3  -7 -13  149.41    6.43
  -3   7  13  144.15    7.77
  -3   7  13  146.69    6.54
  -3  -7 -13  151.15    4.91
   3   7 -13  142.44    5.49
  -3   7  13  142.90    6.15
   3   7 -13  157.61    6.27
  -3   7  13  145.01    6.32
  -3  -7 -12  141.92    6.33
  -3   7  12  146.96    6.49
  -3   7  12  134.05    7.47
  -3  -7 -12  137.99    4.81
   3   7 -12  134.44    5.34
  -3   7  12  137.81    6.05
  -3   7  12  137.97    6.23
  -3  -7 -11    0.40    1.94
  -3   7  11    2.94    2.88
  -3   7  11    2.10    1.98
  -3  -7 -11    3.19    1.36
   3   7 -11    3.41    1.65
  -3   7  11    1.90    1.87
  -3   7  11    3.40    2.31
  -3   7  10  169.04    7.02
  -3   7  10  159.72    6.72
  -3  -7 -10  178.50    5.83
  -3   7  10  166.03    8.32
  -3   7  10  173.62    7.22
  -3  -7 -10  155.09    6.77
   3   7 -10  170.94    6.14
  -3  -7 -10  173.31    7.15
  -3  -7 -10  168.73    7.09
  -3   7   9  124.45    6.03
  -3  -7  -9  114.21    6.10
  -3   7   9  122.18    5.87
  -3  -7  -9  134.62    5.07
  -3   7   9  134.62    6.37
   3   7  -9  123.26    5.26
  -3  -7  -9  128.27    6.25
  -3  -7  -9  122.01    6.20
  -3   7   8  479.47   13.21
  -3  -7  -8  508.14   14.37
  -3  -7  -8  474.39   13.96
  -3   7   8  478.89   12.78
  -3   7   8  467.60   14.34
  -3   7   8  496.70   13.52
  -3  -7  -8  498.57   13.41
   3   7  -8  497.10   12.11
  -3  -7  -8  491.79   11.55
  -3   7   7  242.26    8.69
  -3   7   7  234.75    9.14
  -3  -7  -7  235.68    9.56
  -3   7   7  232.33    9.90
  -3   7   7  249.05    8.94
  -3  -7  -7  250.57    8.94
   3   7  -7  245.53    7.84
  -3  -7  -7  240.76    7.33
  -3   7   6  106.67    5.80
  -3  -7  -6  111.65    6.71
  -3   7   6  113.10    5.81
  -3   7   6  110.23    6.15
  -3  -7  -6  113.78    4.85
  -3   7   6  101.66    6.88
  -3   7   5  247.89    8.85
  -3  -7  -5  239.15   10.41
  -3   7   5  225.93    8.99
  -3   7   5  228.32    8.49
  -3  -7  -5  237.24    7.35
  -3   7   5  240.60   10.75
  -3   7   4  373.63   11.44
  -3  -7  -4  375.52   14.16
  -3   7   4  395.78   12.19
  -3   7   4  354.19   11.16
  -3  -7  -4  366.99    9.78
  -3   7   4  412.07   14.89
  -3   7   3  652.07   16.01
  -3   7   3  644.41   17.28
  -3  -7  -3  694.98   21.17
  -3   7   3  623.09   16.51
  -3   7   3  606.40   15.73
  -3  -7  -3  616.87   14.10
  -3   7   3  667.32   21.08
  -3  -7  -2  340.89    9.50
  -3   7   2  360.71   10.97
  -3   7   2  361.16   12.20
  -3   7   2  347.89   11.88
  -3   7   2  381.06   11.37
  -3   7   1   32.70    3.47
  -3   7   1   35.22    4.16
  -3  -7  -1   37.82    3.66
  -3   7   1   34.08    3.64
  -3   7   1   40.54    4.87
  -3   7   1   44.06    4.48
  -3  -7  -1   33.92    2.91
  -3   7   0   13.71    2.93
  -3   7   0   11.19    2.97
  -3   7   0   14.25    2.58
  -3  -7   0   14.41    2.45
  -3  -7   0   11.27    2.09
  -3   7   0   15.55    2.98
  -3   7   0   15.56    2.74
  -3   7  -1   33.98    3.87
  -3   7  -1   37.96    4.00
  -3   7  -1   36.99    4.31
  -3  -7   1   34.59    6.31
  -3  -7   1   33.93    3.39
  -3  -7   1   27.27    3.15
  -3   7  -1   39.04    4.16
  -3   7  -1   31.44    4.16
  -3  -7   2  348.36   15.87
  -3   7  -2  346.18   11.03
  -3   7  -2  387.23   10.71
  -3   7  -2  370.70   11.71
  -3  -7   2  365.10   11.07
  -3  -7   2  324.84   11.14
  -3   7  -2  351.41   10.69
  -3   7  -2  333.42   11.24
  -3  -7   3  618.77   20.30
  -3   7  -3  625.24   15.91
  -3   7  -3  610.02   16.11
  -3  -7   3  637.63   15.64
  -3   7  -3  649.98   15.12
  -3  -7   3  608.13   16.66
  -3   7  -3  613.83   15.27
  -3   7  -3  604.37   15.98
  -3   7  -4  386.65   14.04
  -3  -7   4  349.89   13.75
  -3   7  -4  377.10   11.55
  -3   7  -4  371.69   11.51
  -3  -7   4  364.62   10.77
  -3   7  -4  372.46   10.44
  -3   7  -4  354.60   11.32
  -3   7  -5  225.71   10.01
  -3  -7   5  239.53   10.52
  -3   7  -5  238.66    8.98
  -3   7  -5  226.92    8.51
  -3  -7   5  237.70    8.04
  -3   7  -5  228.81    7.68
  -3   7  -5  219.30    8.43
  -3   7  -6  116.40    6.85
  -3  -7   6  112.03    6.81
  -3   7  -6  111.60    6.30
  -3   7  -6  109.84    6.53
  -3   7  -6  110.08    5.78
  -3  -7   6  116.56    5.26
  -3   7  -6  105.02    5.04
  -3   7  -6   99.25    5.61
  -3   7  -7  247.61    9.83
  -3  -7   7  252.62   10.06
  -3   7  -7  247.14    9.35
  -3   7  -7  246.16   10.22
  -3   7  -7  245.91    8.49
  -3  -7   7  258.08    7.96
  -3   7  -7  239.75    7.72
  -3   7  -7  238.65    8.60
  -3   7  -8  496.18   12.66
  -3  -7   8  515.65   12.07
  -3   7  -8  469.41   13.72
  -3   7  -8  483.03   15.63
  -3   7  -8  492.12   13.20
  -3  -7   8  507.16   14.64
  -3  -7   9  130.08    6.54
  -3   7  -9  127.10    6.67
  -3   7  -9  128.05    8.54
  -3   7  -9  124.65    5.56
  -3  -7   9  116.01    6.23
  -3   7  -9  122.61    5.86
  -3  -7  10  187.25    7.53
  -3   7 -10  165.37    7.51
  -3   7 -10  175.56   10.37
  -3   7 -10  159.33    6.16
  -3  -7  10  170.60    7.33
  -3   7 -10  169.28    6.84
  -3  -7  11    3.04    1.76
  -3   7 -11    3.82    2.74
  -3   7 -11    3.42    4.63
  -3   7 -11    2.12    1.88
  -3  -7  11    1.62    1.42
  -3  -7  12  139.67    5.74
  -3   7 -12  135.59    5.88
  -3   7 -12  149.05    7.01
  -3   7 -12  127.24    7.97
  -3  -7  12  134.31    5.78
  -3   7 -13  154.22    7.14
  -3   7 -13  140.12    7.85
  -3   7 -13  150.48    6.12
  -3   7 -14  528.39   15.07
  -3   7 -14  570.37   14.77
  -3   7 -14  572.38   13.48
   3   7  15  125.79    5.21
  -3   7 -15  133.61    6.71
  -3   7 -15  124.57    6.27
  -3   7 -15  129.69    5.39
   3   7  16  169.51    5.89
  -3   7 -16  163.27    5.94
   3   7  17   13.18    2.02
   3   7  18   93.72    3.93
  -3  -7  18   94.55    4.88
   3   7  19  177.88    5.29
  -3  -7  19  168.04    6.23
  -3  -7  19  178.31    5.19
   3   7  20  339.85    7.70
  -3  -7  20  354.26    7.50
  -3  -7  20  338.97    8.86
  -3  -7  21   32.69    2.22
  -3   7 -21   39.08    2.59
  -3   7 -22  220.22    5.61
  -3   8  20   95.13    3.20
  -3   8  19  107.72    3.55
  -3   8  19  123.86    4.03
  -3   8  18  163.57    4.93
  -3   8  18  182.18    5.67
   3   8 -18  175.10    4.74
  -3   8  18  181.84    5.38
  -3   8  17   45.28    2.72
   3   8 -17   51.13    2.75
  -3   8  17   51.14    2.97
  -3   8  16  177.26    5.77
  -3   8  16  198.94    6.70
  -3   8  16  184.16    6.07
   3   8 -16  190.47    5.61
  -3  -8 -15   28.13    2.45
   3   8 -15   32.12    2.71
  -3   8  15   32.54    2.63
  -3   8  15   34.11    3.17
  -3   8  15   32.63    2.75
   3   8 -15   28.77    2.33
  -3  -8 -14   79.06    3.90
   3   8 -14   84.09    4.04
  -3   8  14   74.36    3.92
  -3   8  14   80.42    4.74
  -3   8  14   77.27    4.13
   3   8 -14   76.11    3.65
   3   8 -13   77.25    4.08
  -3   8  13   68.04    3.99
  -3   8  13   63.79    3.77
  -3   8  13   68.82    4.77
   3   8 -13   68.56    3.60
  -3   8  12  401.74   10.83
  -3   8  12  414.78   10.68
   3   8 -12  397.87    9.94
  -3   8  11  231.11    7.74
  -3   8  11  222.26    7.44
   3   8 -11  217.14    6.86
  -3   8  10   91.88    4.84
   3   8 -10   95.65    4.38
  -3   8  10   93.97    4.76
  -3  -8  -9   60.79    4.08
  -3   8   9   63.77    4.10
   3   8  -9   66.96    3.71
  -3   8   9   68.68    4.10
  -3  -8  -9   65.33    4.25
  -3  -8  -8   52.54    4.02
  -3   8   8   55.21    3.92
   3   8  -8   52.37    3.42
  -3   8   8   57.81    3.82
  -3  -8  -8   53.49    4.09
  -3   8   7   16.97    2.77
  -3  -8  -7   19.16    2.84
  -3   8   7   23.25    3.73
  -3   8   7   13.95    2.59
   3   8  -7   16.62    2.49
  -3   8   6  704.58   17.00
  -3   8   6  676.79   16.35
  -3  -8  -6  714.56   18.42
  -3   8   6  663.10   18.06
  -3   8   6  708.45   16.12
  -3   8   6  716.25   17.83
   3   8  -6  721.62   15.60
  -3   8   5  338.36   10.73
  -3   8   5  343.50   10.41
  -3  -8  -5  333.20   12.10
  -3   8   5  339.81   12.25
  -3   8   5  342.71   10.04
  -3   8   5  340.76   11.37
   3   8  -5  345.66    9.65
  -3   8   4  334.58   10.63
  -3   8   4  337.25   10.32
  -3  -8  -4  345.46   12.88
  -3   8   4  321.67   12.42
  -3   8   4  354.03   10.07
  -3   8   4  337.99   11.17
  -3   8   3  120.62    6.42
  -3   8   3  116.55    6.01
  -3  -8  -3   97.75    7.20
  -3   8   3   96.50    5.94
  -3   8   3  100.51    5.15
  -3   8   2  162.07    7.11
  -3   8   2  164.61    6.81
  -3   8   2  170.67   10.22
  -3   8   2  169.69    6.46
  -3   8   2  165.77    7.46
  -3  -8  -2  161.24    6.97
  -3   8   1   63.56    5.26
  -3   8   1   50.19    5.17
  -3   8   1   63.51    4.45
  -3   8   1   25.98    4.01
  -3   8   0  394.65   11.89
  -3   8   0  409.06   11.51
  -3   8   0  426.59   12.42
  -3   8   0  437.37   11.11
  -3  -8   0  420.74   11.83
  -3   8  -1   58.40    5.22
  -3   8  -1   45.55    5.62
  -3   8  -1   24.15    3.73
  -3   8  -1   28.90    2.95
  -3  -8   1   15.90    4.64
  -3  -8   1   17.45    2.47
  -3  -8   2  154.29    6.33
  -3   8  -2  159.36    6.55
  -3   8  -2  151.98    6.79
  -3   8  -2  159.78    7.01
  -3   8  -2  165.01    6.05
  -3   8  -3  146.24    8.74
  -3  -8   3   82.58    6.82
  -3  -8   3   97.41    4.90
  -3   8  -3   99.70    5.68
  -3   8  -3  101.39    5.60
  -3   8  -3  126.70    5.21
  -3  -8   3   85.49    5.13
  -3   8  -4  354.34   12.67
  -3   8  -4  331.46    9.99
  -3  -8   4  321.85   12.75
  -3  -8   4  356.86    9.71
  -3   8  -4  326.70   10.31
  -3   8  -4  337.83   10.30
  -3   8  -4  362.33    9.35
  -3  -8   4  291.28   10.28
  -3   8  -5  364.09   12.30
  -3   8  -5  338.58   10.32
  -3  -8   5  339.15   12.43
  -3  -8   5  350.72    9.49
  -3   8  -5  326.83   10.38
  -3   8  -5  344.04   10.25
  -3   8  -5  363.79    9.36
  -3   8  -6  671.21   16.37
  -3   8  -6  695.19   16.31
  -3  -8   6  716.83   18.80
  -3  -8   6  717.23   15.10
  -3   8  -6  696.82   17.93
  -3   8  -6  710.56   16.02
  -3   8  -7   17.26    2.81
  -3   8  -7   14.95    3.14
  -3  -8   7   16.72    2.92
  -3  -8   7   13.77    1.77
  -3   8  -7   17.94    3.38
  -3   8  -7   16.85    2.58
  -3  -8   8   58.52    4.38
  -3   8  -8   61.06    4.26
  -3   8  -8   54.14    3.54
  -3   8  -8   59.57    3.94
  -3   8  -9   63.66    3.67
  -3  -8   9   64.36    4.36
  -3   8  -9   66.78    4.10
  -3  -8   9   70.00    4.58
  -3   8  -9   72.21    4.63
  -3   8 -10   93.76    5.12
   3   8  10   78.58    3.39
  -3  -8  10   95.93    4.96
  -3   8 -10   93.23    4.73
  -3  -8  10   89.38    4.89
  -3   8 -11  208.58    7.64
  -3   8 -11  225.30    8.63
  -3  -8  11  213.50    7.19
  -3  -8  11  193.65    7.13
  -3   8 -11  218.03    7.29
  -3   8 -12  426.90   11.24
  -3   8 -12  395.50   11.68
  -3   8 -12  420.05   10.65
  -3   8 -13   65.17    4.31
  -3   8 -13   64.97    4.70
  -3   8 -13   70.68    3.90
  -3   8 -14   79.26    4.47
  -3   8 -14   76.16    4.74
  -3   8 -14   76.90    3.88
  -3   8 -15   30.39    3.09
  -3   8 -15   29.73    3.24
   3   8  15   30.00    2.45
  -3   8 -15   32.98    2.59
  -3   8 -16  180.81    6.23
  -3   8 -16  173.85    6.29
  -3  -8  16  177.35    6.78
   3   8  16  192.19    5.60
  -3   8 -17   55.48    3.37
  -3  -8  17   52.75    3.46
   3   8  17   53.98    2.72
  -3  -8  18  167.81    5.81
  -3   8 -18  167.44    5.40
  -3  -8  18  165.76    4.68
  -3  -8  19  114.29    4.28
  -3   8 -19  117.47    4.10
  -3  -8  19  110.00    3.29
  -3   8 -20   81.14    3.09
  -3  -8  20   80.49    3.17
  -3   9  17  104.04    3.84
  -3   9  16  141.02    4.49
  -3   9  16  148.31    4.89
  -3   9  15   70.06    3.24
   3   9 -15   69.47    2.89
  -3   9  15   64.95    2.55
   3   9 -14  331.68    7.47
  -3   9  14  323.97    8.08
   3   9 -14  312.13    7.58
   3   9 -13  155.34    4.93
  -3   9  13  156.45    5.37
   3   9 -13  149.07    4.91
  -3   9  13  149.17    4.58
  -3   9  12   19.34    2.16
   3   9 -12   19.67    2.29
  -3   9  12   18.48    1.84
   3   9 -12   22.80    2.11
  -3   9  11   84.78    4.10
  -3   9  11   78.92    3.52
   3   9 -11   82.87    3.74
  -3   9  10  194.83    6.60
  -3   9  10  190.28    5.85
  -3   9  10  204.99    7.41
   3   9 -10  203.07    6.19
  -3   9   9  173.25    6.28
  -3   9   9  185.05    5.75
  -3   9   9  180.89    7.09
   3   9  -9  178.38    5.85
  -3  -9  -8  122.43    5.40
   3   9  -8  115.76    4.09
  -3   9   8  130.70    5.40
  -3   9   8  132.63    4.88
  -3   9   8  134.57    6.07
   3   9  -8  132.85    4.99
  -3  -9  -8  125.31    5.48
  -3  -9  -7  173.09    6.85
  -3   9   7  192.55    6.73
   3   9  -7  169.58    5.21
   3   9  -7  196.52    6.24
  -3   9   7  187.44    5.97
  -3   9   7  194.50    7.38
  -3  -9  -7  189.90    7.19
  -3   9   6  125.23    5.41
   3   9  -6  121.41    4.25
   3   9  -6  121.56    4.89
  -3   9   6  120.84    6.18
  -3  -9  -6  133.92    6.23
  -3   9   6  132.31    4.89
  -3   9   6  130.49    6.07
   3   9  -5   13.72    1.79
  -3   9   5   18.09    3.24
  -3  -9  -5    9.90    2.22
  -3  -9  -5    9.28    1.93
  -3   9   5    8.28    2.54
  -3   9   5   11.51    2.12
  -3   9   5   19.10    2.82
  -3   9   5   16.58    2.61
  -3   9   4  169.67    7.09
  -3  -9  -4  161.39    7.57
  -3   9   4  187.50    8.20
  -3  -9  -4  158.82    6.40
  -3   9   4  187.63    6.00
  -3   9   4  198.34    7.36
  -3   9   4  195.10    7.02
  -3   9   3  522.96   13.74
  -3  -9  -3  502.07   15.20
  -3  -9  -3  486.44   12.82
  -3   9   3  550.24   15.54
  -3   9   3  565.21   12.15
  -3   9   3  564.72   13.74
  -3   9   3  557.83   13.36
  -3   9   2  480.08   13.04
  -3  -9  -2  474.09   12.41
  -3   9   2  560.76   15.88
  -3   9   2  505.24   11.54
  -3   9   2  546.14   13.45
  -3   9   2  558.25   13.15
  -3   9   1  187.77    8.75
  -3   9   1  117.27    5.99
  -3   9   1  123.89    5.89
  -3   9   0   73.27    4.47
  -3   9   0   74.30    3.54
  -3   9   0   80.00    4.37
  -3   9   0   78.03    4.48
  -3  -9   0   72.01    3.92
  -3  -9   1   20.59    3.72
  -3  -9   1   16.86    2.23
  -3   9  -2  491.78   12.49
  -3  -9   2  464.97   15.33
  -3  -9   2  482.67   11.61
  -3   9  -2  469.55   12.61
  -3   9  -3  511.65   12.57
  -3  -9   3  503.07   15.42
  -3   9  -3  577.72   15.41
  -3  -9   3  489.62   11.54
  -3   9  -3  513.13   11.09
  -3   9  -3  550.38   13.30
  -3  -9   4  153.77    7.66
  -3   9  -4  189.61    8.12
  -3  -9   4  156.15    5.30
  -3   9  -4  197.11    7.20
  -3   9  -4  171.51    6.30
  -3   9  -5   12.49    2.91
  -3  -9   5    9.89    2.45
  -3   9  -5   14.10    2.55
  -3   9  -5   11.56    2.24
  -3   9  -6  120.54    5.99
  -3  -9   6  129.00    6.37
  -3   9  -6  121.96    5.38
   3   9   6  137.13    4.42
  -3   9  -6  122.24    4.88
  -3  -9   7  186.04    7.38
   3   9   7  173.60    5.16
  -3   9  -7  181.67    6.52
  -3   9  -7  181.23    5.79
  -3  -9   8  125.41    5.72
   3   9   8  112.15    3.97
  -3  -9   8  130.41    5.80
  -3  -9   8  109.10    5.53
  -3   9  -8  136.99    5.45
  -3   9  -8  130.53    4.54
  -3  -9   9  170.20    6.40
  -3   9  -9  182.95    6.19
  -3  -9   9  171.86    6.37
  -3  -9  10  191.74    6.38
  -3  -9  10  181.97    6.31
  -3   9 -10  195.55    6.41
  -3  -9  11   79.67    3.62
  -3  -9  11   73.91    3.57
  -3  -9  12   17.34    2.29
  -3   9 -12   21.40    2.22
  -3  -9  13  136.01    5.69
  -3   9 -13  157.41    5.16
  -3  -9  14  288.76    8.58
  -3   9 -14  332.54    7.92
  -3  -9  15   61.45    3.41
  -3  -9  18   15.42    1.37
  -3 -10 -14   43.11    2.02
  -3 -10 -13   24.10    1.66
  -3  10  13   30.36    2.14
   3  10 -12  109.51    3.61
  -3  10  12  104.59    4.01
   3  10 -11   65.63    2.76
  -3  10  11   68.99    3.40
   3  10 -10  106.61    3.69
  -3 -10 -10   99.53    3.85
  -3  10   9   70.08    3.61
  -3 -10  -9   62.81    3.06
  -3  10   8    4.09    1.80
  -3 -10  -8    5.51    1.25
  -3  10   7   96.74    4.40
  -3 -10  -7   85.43    3.69
  -3 -10  -6  223.91    7.06
  -3 -10  -6  225.89    7.14
   3  10  -6  215.96    5.79
  -3 -10  -6  217.83    6.35
  -3 -10  -5  108.65    4.90
  -3 -10  -5  113.49    5.06
  -3 -10  -5  103.72    4.18
   3  10  -5  108.70    3.83
  -3 -10  -4   38.09    3.25
  -3 -10  -4   32.91    2.47
  -3  10   4   71.02    3.94
  -3  10   4   80.83    4.68
  -3  10   4   48.32    3.52
   3  10  -4   64.72    3.04
   3  10  -3  358.69    8.66
  -3 -10  -3  378.02   10.67
  -3 -10  -3  349.63    8.57
  -3  10   3  377.48    9.50
  -3  10   3  374.13   10.54
  -3  10   3  386.05    9.65
   3  10  -3  342.53    8.14
  -3 -10  -2   12.84    1.82
  -3  10   2   32.65    3.17
   3  10  -2   31.15    2.53
  -3 -10  -1   78.25    3.52
  -3  10   1  130.87    5.91
   3  10  -1  106.99    4.21
  -3  10   1  108.83    4.70
  -3  10   1   96.06    4.43
   3  10   0  127.52    4.66
   3  10   0  138.17    4.40
  -3  10   0  141.59    5.35
  -3 -10   1   93.51    5.33
   3  10   1  102.00    4.08
   3  10   1  106.41    3.81
  -3  10  -1  103.21    4.33
  -3 -10   2   22.95    2.99
  -3  10  -2   66.80    4.07
   3  10   2  128.76    4.66
  -3  10  -2   33.23    2.87
  -3  10  -3  354.88    9.29
  -3  10  -3  370.83   10.46
  -3 -10   3  381.05   10.90
  -3  10  -3  378.31    8.75
   3  10   3  352.30    8.20
  -3  10  -4   80.32    4.17
  -3  10  -4   60.14    4.16
   3  10   4   66.38    2.92
  -3  10  -4   42.93    2.73
  -3 -10   4   40.85    3.49
[truncated: 46,011 more chars]
