# Supplementary material for: Crystal structure and Hirshfeld surface analysis of (2E)-1-(4-bromo­phen­yl)-3-(2-methyl­phen­yl)prop-2-en-1-one
Source: Acta Crystallogr E Crystallogr Commun. 2023 Aug 30;79(Pt 9):847–51. doi: 10.1107/S2056989023007387 (PMC10483568; doi:10.1107/S2056989023007387)
Supplement: Supplementary file 2 [file e-79-00847-Isup2.hkl]

data_I                                                                          
_shelx_title ' T-478.res in P2(1)2(1)2(1)'                                      
_shelx_refln_list_code          4                                               
_shelx_F_calc_maximum      155.19                                               
_exptl_crystal_F_000       608.00                                               
_reflns_d_resolution_high  0.7908                                               
                                                                                
loop_                                                                           
 _space_group_symop_operation_xyz                                               
 'x, y, z'                                                                      
 '-x+1/2, -y, z+1/2'                                                            
 '-x, y+1/2, -z+1/2'                                                            
 'x+1/2, -y+1/2, -z'                                                            
                                                                                
_cell_length_a     3.9420                                                       
_cell_length_b    11.5915                                                       
_cell_length_c    28.0387                                                       
_cell_angle_alpha  90.000                                                       
_cell_angle_beta   90.000                                                       
_cell_angle_gamma  90.000                                                       
                                                                                
_shelx_F_squared_multiplier     1.000                                           
                                                                                
loop_                                                                           
 _refln_index_h                                                                 
 _refln_index_k                                                                 
 _refln_index_l                                                                 
 _refln_F_squared_calc                                                          
 _refln_F_squared_meas                                                          
 _refln_F_squared_sigma                                                         
 _refln_observed_status                                                         
   2   0   0       2651.67       2615.13        38.18 o                         
   4   0   0        485.02        495.92        10.59 o                         
   1   1   0      11641.51      11359.75        71.20 o                         
   2   1   0        770.10        798.36        17.08 o                         
   3   1   0       1406.23       1422.92         9.63 o                         
   4   1   0          6.28          7.34         1.20 o                         
   0   2   0      17570.74      16310.33       294.02 o                         
   1   2   0        684.91        706.88         8.72 o                         
   2   2   0       5844.46       5844.64        56.47 o                         
   3   2   0        187.07        171.16         3.28 o                         
   4   2   0        508.55        528.58         5.37 o                         
   1   3   0       2267.25       2223.00        20.77 o                         
   2   3   0        904.53        909.21        11.61 o                         
   3   3   0       1408.62       1449.85        10.58 o                         
   4   3   0        226.56        243.35         4.31 o                         
   0   4   0       5713.04       5353.05        73.97 o                         
   1   4   0        111.21        115.27         4.89 o                         
   2   4   0       1084.81       1084.97        15.29 o                         
   3   4   0       2782.79       2901.06        18.29 o                         
   4   4   0          0.14         27.17        10.76 o                         
   1   5   0         39.16         23.10         2.83 o                         
   2   5   0       3044.03       3030.36        46.21 o                         
   3   5   0        324.65        337.94         5.25 o                         
   4   5   0       2508.78       2539.98        81.92 o                         
   0   6   0         48.26         81.04        18.58 o                         
   1   6   0       5093.27       5419.44        72.41 o                         
   2   6   0       1128.09       1120.43        53.32 o                         
   3   6   0       1747.96       1796.33        17.74 o                         
   4   6   0        311.80        311.58         7.27 o                         
   1   7   0        877.64        988.17        27.35 o                         
   2   7   0       2362.15       2379.17        33.80 o                         
   3   7   0         30.41         33.59         2.42 o                         
   4   7   0       1916.35       1979.48        24.27 o                         
   0   8   0        158.62        151.26        15.34 o                         
   1   8   0          4.62         13.96         3.05 o                         
   2   8   0          2.52         11.98         3.68 o                         
   3   8   0        983.07       1023.13        15.27 o                         
   4   8   0         41.43         36.96         3.15 o                         
   1   9   0        805.49        847.68        19.90 o                         
   2   9   0         95.19        210.25        43.27 o                         
   3   9   0        164.83        184.25         4.48 o                         
   0  10   0        285.67        294.13         9.28 o                         
   1  10   0        658.40        711.82        16.58 o                         
   2  10   0       1691.35       1972.90        62.02 o                         
   3  10   0        258.43        331.57         9.57 o                         
   1  11   0       1461.30       1517.94        18.04 o                         
   2  11   0         47.44         92.61         4.78 o                         
   3  11   0        122.88        162.35         4.80 o                         
   0  12   0        949.92       1068.42        15.31 o                         
   1  12   0         27.12         66.60         6.21 o                         
   2  12   0        946.12       1102.64        25.07 o                         
   1  13   0        844.21        881.67        10.21 o                         
   2  13   0        211.67        301.74        25.97 o                         
   0  14   0        238.65        222.34         7.77 o                         
   1  14   0          1.45          7.51         2.93 o                         
   1   0   1       2540.12       2469.53        25.24 o                         
   2   0   1       2235.48       2163.81        27.23 o                         
   3   0   1        280.35        280.54         3.60 o                         
   4   0   1        936.85        994.09        16.12 o                         
  -4   1   1        250.77        265.97         4.16 o                         
  -3   1   1       2987.68       3046.01        15.49 o                         
  -2   1   1        998.36        993.18        19.38 o                         
  -1   1   1        672.10        709.58         6.35 o                         
   0   1   1        218.16        216.72         5.26 o                         
   1   1   1        662.37        696.66         7.74 o                         
   2   1   1        996.15        982.48        19.21 o                         
   3   1   1       2990.78       3067.49        16.22 o                         
   4   1   1        250.29        255.96         4.76 o                         
  -4   2   1       1110.99       1152.03         8.81 o                         
  -3   2   1       1654.92       1725.51        11.93 o                         
  -2   2   1       1932.86       1917.81        19.56 o                         
  -1   2   1       3193.45       3178.25        24.56 o                         
   0   2   1      14183.01      12806.82       149.32 o                         
   1   2   1       3190.46       3178.67        24.59 o                         
   2   2   1       1927.67       1891.95        23.43 o                         
   3   2   1       1658.55       1715.74        11.09 o                         
   4   2   1       1115.19       1170.43         9.51 o                         
  -4   3   1        557.25        560.00         6.95 o                         
  -3   3   1       1260.46       1271.90        10.39 o                         
  -2   3   1       1190.78       1157.87        12.99 o                         
  -1   3   1       2391.87       2306.87        23.51 o                         
   0   3   1       6168.61       5898.51        61.48 o                         
   1   3   1       2393.72       2330.60        21.56 o                         
   2   3   1       1188.84       1152.60        14.20 o                         
   3   3   1       1250.15       1267.24         9.81 o                         
   4   3   1        555.86        575.94         6.45 o                         
  -4   4   1        300.41        293.08         5.70 o                         
  -3   4   1        701.93        725.54         6.70 o                         
  -2   4   1       1219.20       1235.48        13.62 o                         
  -1   4   1       3539.49       3485.08        32.66 o                         
   0   4   1       2046.39       2150.35        26.45 o                         
   1   4   1       3548.68       3498.52        32.76 o                         
   2   4   1       1217.14       1221.44        14.69 o                         
   3   4   1        701.63        714.54         6.81 o                         
   4   4   1        304.40        307.38         7.74 o                         
  -4   5   1        493.30        657.96       129.10 o                         
  -3   5   1        556.60        552.32         6.77 o                         
  -2   5   1       2101.87       2086.49        37.59 o                         
  -1   5   1       1878.79       1909.24        26.11 o                         
   0   5   1       1649.99       1471.73        22.61 o                         
   1   5   1       1878.88       1952.68        34.10 o                         
   2   5   1       2098.92       2054.36        36.08 o                         
   3   5   1        558.89        559.88        11.41 o                         
   4   5   1        494.31        530.58        14.90 o                         
  -4   6   1        119.46        168.47         7.33 o                         
  -3   6   1        255.88        257.03         6.36 o                         
  -2   6   1        286.85        319.18        34.31 o                         
  -1   6   1       3975.77       3925.51        42.21 o                         
   0   6   1       2231.24       2232.18        46.40 o                         
   1   6   1       3979.84       3916.08        57.89 o                         
   2   6   1        287.36        270.01        27.89 o                         
   3   6   1        258.74        256.28         5.42 o                         
   4   6   1        120.89        132.51         8.75 o                         
  -4   7   1         20.12        249.20        37.20 o                         
  -3   7   1         78.80         88.92         3.45 o                         
  -2   7   1       1267.28       1261.68        12.01 o                         
  -1   7   1       1168.28       1167.19        35.96 o                         
   0   7   1       3799.58       3689.08        39.01 o                         
   1   7   1       1167.41       1098.29        29.05 o                         
   2   7   1       1268.44       1251.07        17.20 o                         
   3   7   1         79.04         83.66         3.42 o                         
   4   7   1         19.80         14.34         3.17 o                         
  -4   8   1         13.05         14.25         2.93 o                         
  -3   8   1         45.93        132.02        17.96 o                         
  -2   8   1       1957.34       1993.72        17.36 o                         
  -1   8   1       2466.53       2543.32        35.87 o                         
   0   8   1       1512.55       1624.61        44.03 o                         
   1   8   1       2464.33       2497.23        26.62 o                         
   2   8   1       1955.50       2006.41        19.59 o                         
   3   8   1         47.04         77.97        14.82 o                         
   4   8   1         13.22         13.14         2.25 o                         
  -3   9   1         48.93        338.39        49.00 o                         
  -2   9   1       1957.61       1981.10        18.70 o                         
  -1   9   1        598.65        574.85        10.52 o                         
   0   9   1       1031.95       1075.76        12.15 o                         
   1   9   1        603.10        602.95        16.58 o                         
   2   9   1       1946.23       1995.30        20.00 o                         
   3   9   1         47.35         44.00         4.68 o                         
  -3  10   1        232.49        248.68        17.27 o                         
  -2  10   1       1039.34       1381.12        87.17 o                         
  -1  10   1        435.54        538.83        17.76 o                         
   0  10   1        243.67        250.87         5.56 o                         
   1  10   1        437.22        507.81        10.78 o                         
   2  10   1       1034.11       1320.28        56.13 o                         
   3  10   1        230.36        250.57         5.24 o                         
  -3  11   1        112.18        149.52         4.55 o                         
  -2  11   1        159.92        205.64        12.44 o                         
  -1  11   1        221.52        362.89        30.13 o                         
   0  11   1         68.79         94.63         3.77 o                         
   1  11   1        219.55        285.37        19.28 o                         
   2  11   1        162.78        214.63        12.66 o                         
   3  11   1        112.10        235.14        29.90 o                         
  -2  12   1        391.02        621.97        36.96 o                         
  -1  12   1        139.86        209.59        10.51 o                         
   0  12   1        341.99        471.61        28.34 o                         
   1  12   1        138.76        263.13        33.42 o                         
   2  12   1        389.87        584.05        64.03 o                         
  -2  13   1        237.80        326.37        24.31 o                         
  -1  13   1        121.52        315.13        20.71 o                         
   0  13   1          0.14         70.24         7.14 o                         
   2  13   1        237.76        332.47        14.90 o                         
  -1  14   1         15.47        102.11         6.67 o                         
   0  14   1         22.84        123.70         8.76 o                         
   1  14   1         15.76         36.49        17.31 o                         
   0   0   2         20.07         23.79         2.42 o                         
   1   0   2       1566.56       1522.87        16.58 o                         
   2   0   2        150.44        139.33         6.83 o                         
   3   0   2         11.60         11.28         1.25 o                         
   4   0   2        121.55        124.97         5.68 o                         
  -4   1   2         50.83         53.84         2.29 o                         
  -3   1   2       1056.57       1090.77         6.50 o                         
  -2   1   2       2756.63       2701.74        36.11 o                         
  -1   1   2      11267.14      11043.88        69.59 o                         
   0   1   2       3005.32       3019.83        54.86 o                         
   1   1   2      11251.25      11133.02        70.29 o                         
   2   1   2       2739.18       2628.62        32.03 o                         
   3   1   2       1057.38       1092.49         7.11 o                         
   4   1   2         51.77         54.64         2.83 o                         
  -4   2   2        335.88        351.41         5.55 o                         
  -3   2   2        705.89        699.14         5.71 o                         
  -2   2   2       1304.40       1332.49        15.50 o                         
  -1   2   2       1274.76       1173.69        14.58 o                         
   0   2   2       6810.38       6543.54        79.55 o                         
   1   2   2       1275.32       1171.40        14.64 o                         
   2   2   2       1294.36       1276.37        15.17 o                         
   3   2   2        705.70        704.92         6.29 o                         
   4   2   2        333.97        352.98         5.25 o                         
  -4   3   2        224.32        241.18         5.20 o                         
  -3   3   2        567.33        593.17         5.33 o                         
  -2   3   2       3183.82       3148.52        24.23 o                         
  -1   3   2       1972.16       2002.09        27.05 o                         
   0   3   2       9824.01       9302.72       221.75 o                         
   1   3   2       1968.33       1985.72        21.35 o                         
   2   3   2       3189.20       3115.20        28.82 o                         
   3   3   2        570.94        597.55         6.19 o                         
   4   3   2        225.79        239.00         4.62 o                         
  -4   4   2        810.74        844.45        10.67 o                         
  -3   4   2        567.37        578.36         5.87 o                         
  -2   4   2        974.31        986.89        15.48 o                         
  -1   4   2       5157.56       5180.19        44.98 o                         
   0   4   2         38.48         47.54         5.05 o                         
   1   4   2       5167.16       5162.67        44.82 o                         
   2   4   2        979.27        964.35        12.63 o                         
   3   4   2        568.99        574.44         6.67 o                         
   4   4   2        812.36        827.82        10.02 o                         
  -4   5   2        302.49        339.14        11.21 o                         
  -3   5   2        627.66        626.01         7.94 o                         
  -2   5   2        631.67        622.21        14.50 o                         
  -1   5   2        498.39        444.64        11.17 o                         
   0   5   2       7006.88       7425.69        72.12 o                         
   1   5   2        499.73        468.29        22.12 o                         
   2   5   2        630.81        606.87        21.74 o                         
   3   5   2        633.63        649.04        10.23 o                         
   4   5   2        303.14        320.08         7.63 o                         
  -4   6   2        335.76        354.45         6.62 o                         
  -3   6   2        604.95        619.79        14.27 o                         
  -2   6   2       1406.17       1408.02        43.59 o                         
  -1   6   2        370.95        356.68        11.50 o                         
   0   6   2        197.77        261.27        10.16 o                         
   1   6   2        370.83        365.15        14.95 o                         
   2   6   2       1401.91       1375.85        24.26 o                         
   3   6   2        604.34        626.99         8.76 o                         
   4   6   2        334.83        342.06        11.47 o                         
  -4   7   2        342.47        339.27         7.98 o                         
  -3   7   2        854.15        874.22        13.82 o                         
  -2   7   2         81.35         92.41         2.85 o                         
  -1   7   2        806.78        888.59        38.22 o                         
   0   7   2          0.09          3.23         3.38 o                         
   1   7   2        813.12        836.43        25.40 o                         
   2   7   2         79.51         83.80         3.53 o                         
   3   7   2        855.50        867.87        14.88 o                         
   4   7   2        340.02        323.26        13.68 o                         
  -4   8   2        486.09        465.71         6.47 o                         
  -3   8   2        365.43        404.33         7.26 o                         
  -2   8   2       1170.02       1185.34        12.41 o                         
  -1   8   2        861.18        865.00        13.36 o                         
   0   8   2         65.00         68.35         7.23 o                         
   1   8   2        860.12        852.44        11.63 o                         
   2   8   2       1162.57       1158.61        28.45 o                         
   3   8   2        361.77        387.35         7.13 o                         
   4   8   2        484.21        479.20        11.50 o                         
  -3   9   2       1119.04       1268.93        37.49 o                         
  -2   9   2         95.45        138.31        16.90 o                         
  -1   9   2        249.39        318.19        32.47 o                         
   0   9   2        366.27        407.17         6.71 o                         
   1   9   2        246.08        262.08         6.48 o                         
   2   9   2         93.70         96.93         4.96 o                         
   3   9   2       1120.38       1170.52        15.66 o                         
  -3  10   2         53.96         62.68        14.59 o                         
  -2  10   2        899.19       1048.15        29.16 o                         
  -1  10   2        593.01        669.29         8.38 o                         
   0  10   2        464.56        479.71         9.99 o                         
   1  10   2        594.99        669.54        10.86 o                         
   2  10   2        899.91       1062.57        29.96 o                         
   3  10   2         54.58        180.92        54.27 o                         
  -3  11   2        468.87        444.59         7.12 o                         
  -2  11   2        255.34        364.36        30.30 o                         
  -1  11   2        176.18        232.54         9.09 o                         
   0  11   2        790.54        862.31         9.81 o                         
   1  11   2        175.21        208.74         8.88 o                         
   2  11   2        254.57        338.40        14.57 o                         
   3  11   2        467.35        435.73        21.49 o                         
  -2  12   2        116.92        217.66        20.02 o                         
  -1  12   2        657.41        727.99        10.66 o                         
   0  12   2        185.04        251.69         7.54 o                         
   1  12   2        652.63        716.07        10.86 o                         
   2  12   2        117.41        198.83        22.36 o                         
  -2  13   2        246.45        330.02        18.57 o                         
  -1  13   2        120.21        137.51         3.24 o                         
   0  13   2        555.00        575.66        12.41 o                         
   1  13   2        119.79        140.15         3.59 o                         
   2  13   2        248.85        276.41        28.47 o                         
  -1  14   2        563.96        549.44        44.30 o                         
   0  14   2        270.67        296.71         9.31 o                         
   1  14   2        561.75        525.21        23.41 o                         
   1   0   3      12999.35      13066.55       122.22 o                         
   2   0   3        293.05        307.73        11.49 o                         
   3   0   3       2778.71       2768.00        15.09 o                         
   4   0   3         70.79         74.86         3.18 o                         
  -4   1   3       2120.86       2172.34        15.65 o                         
  -3   1   3          8.35         13.76         1.51 o                         
  -2   1   3       3595.34       3538.04        30.40 o                         
  -1   1   3      12050.83      11967.04        81.23 o                         
   0   1   3         13.51         34.96         4.20 o                         
   1   1   3      12076.63      12144.04        90.29 o                         
   2   1   3       3586.84       3544.06        28.38 o                         
   3   1   3          8.05         17.14         1.96 o                         
   4   1   3       2127.07       2175.45        17.80 o                         
  -4   2   3         10.35          8.33         1.42 o                         
  -3   2   3       1625.15       1622.20         9.72 o                         
  -2   2   3         44.11         34.44         2.25 o                         
  -1   2   3       1054.26       1091.18        14.13 o                         
   0   2   3        476.89        465.88        11.63 o                         
   1   2   3       1051.48       1061.01        13.99 o                         
   2   2   3         43.83         29.97         2.16 o                         
   3   2   3       1617.19       1605.85         9.44 o                         
   4   2   3         10.43         12.61         1.78 o                         
  -4   3   3       1185.53       1223.93         9.81 o                         
  -3   3   3        583.18        589.32         5.27 o                         
  -2   3   3       1322.82       1342.67        13.10 o                         
  -1   3   3       4143.14       4272.70        41.21 o                         
   0   3   3        239.70        237.73         9.34 o                         
   1   3   3       4135.70       4214.38        52.64 o                         
   2   3   3       1328.66       1330.13        12.99 o                         
   3   3   3        582.16        589.85         5.60 o                         
   4   3   3       1184.17       1207.66         9.62 o                         
  -4   4   3         31.46         25.90         2.20 o                         
  -3   4   3       1564.39       1569.63        10.32 o                         
  -2   4   3       2834.11       2869.29        22.79 o                         
  -1   4   3        503.97        489.41        11.02 o                         
   0   4   3       9286.29       9217.28        86.17 o                         
   1   4   3        503.85        470.79        10.81 o                         
   2   4   3       2814.89       2825.21        22.50 o                         
   3   4   3       1562.63       1558.64        10.97 o                         
   4   4   3         32.09         31.98         2.43 o                         
  -4   5   3        404.83        432.17         7.22 o                         
  -3   5   3        592.90        595.73         8.84 o                         
  -2   5   3        330.33        325.09        11.24 o                         
  -1   5   3       6013.59       5795.68        64.66 o                         
   0   5   3        586.56        609.29        15.68 o                         
   1   5   3       6006.69       5955.23        83.96 o                         
   2   5   3        330.18        312.49         9.68 o                         
   3   5   3        595.20        594.82         7.89 o                         
   4   5   3        405.19        408.36         7.47 o                         
  -4   6   3         61.40         81.63         8.15 o                         
  -3   6   3        482.27        484.21         7.19 o                         
  -2   6   3       2600.80       2620.25        24.96 o                         
  -1   6   3         74.33         86.76         4.89 o                         
   0   6   3      11679.13      11915.58        86.13 o                         
   1   6   3         75.17         97.10         5.11 o                         
   2   6   3       2596.25       2566.13        32.02 o                         
   3   6   3        481.85        492.65         7.06 o                         
   4   6   3         61.05         60.12         5.47 o                         
  -4   7   3         70.65         83.78         5.12 o                         
  -3   7   3       1501.55       1560.46        24.82 o                         
  -2   7   3         49.94         61.11         2.37 o                         
  -1   7   3       5305.63       5279.56        51.70 o                         
   0   7   3        640.52        764.84        11.45 o                         
   1   7   3       5296.71       5447.71        59.29 o                         
   2   7   3         50.37         59.39         2.87 o                         
   3   7   3       1510.21       1520.79        14.00 o                         
   4   7   3         70.44         57.69         4.60 o                         
  -4   8   3        132.19        117.17         4.12 o                         
  -3   8   3        222.19        261.56        12.08 o                         
  -2   8   3       1521.38       1499.81        15.03 o                         
  -1   8   3         79.76         86.08         3.26 o                         
   0   8   3       2064.60       2067.32        49.57 o                         
   1   8   3         79.84         74.74         3.16 o                         
   2   8   3       1518.42       1483.58        24.72 o                         
   3   8   3        223.38        258.71        17.66 o                         
   4   8   3        133.16        120.22         4.80 o                         
  -3   9   3       1217.05       1315.42        26.87 o                         
  -2   9   3         64.65         71.18         2.87 o                         
  -1   9   3       3002.63       3018.98        23.94 o                         
   0   9   3          0.07          3.17         1.73 o                         
   1   9   3       3007.10       3047.38        21.04 o                         
   2   9   3         64.40         76.93         3.27 o                         
   3   9   3       1217.20       1275.36        28.06 o                         
  -3  10   3        897.09        891.80        14.26 o                         
  -2  10   3        396.99        456.24        12.74 o                         
  -1  10   3        416.30        446.36         7.11 o                         
   0  10   3       2214.77       2179.66        17.91 o                         
   1  10   3        419.86        478.46         9.20 o                         
   2  10   3        396.54        473.41        14.39 o                         
   3  10   3        893.63        895.68        13.84 o                         
  -3  11   3        277.01        250.82         8.21 o                         
  -2  11   3        826.49        862.64        12.42 o                         
  -1  11   3       1384.47       1425.52        13.78 o                         
   0  11   3          7.75         12.59         3.11 o                         
   1  11   3       1391.41       1426.07        22.08 o                         
   2  11   3        828.36        886.42         9.30 o                         
   3  11   3        276.99        254.83         7.41 o                         
  -2  12   3        163.08        191.88        12.91 o                         
  -1  12   3         49.18        135.47         6.26 o                         
   0  12   3        220.14        251.13         5.43 o                         
   1  12   3         48.16        178.88        26.02 o                         
   2  12   3        162.44        188.64         7.54 o                         
  -2  13   3        157.79        241.08        16.31 o                         
  -1  13   3         34.98         99.77         9.43 o                         
   0  13   3         15.23        189.04        37.20 o                         
   1  13   3         35.34        107.19        14.78 o                         
   2  13   3        155.89        179.02        15.06 o                         
  -1  14   3        103.54        155.56        59.49 o                         
   0  14   3          7.81         62.75         4.79 o                         
   1  14   3        103.08        151.48        44.59 o                         
   0   0   4       4239.15       4271.84        76.32 o                         
   1   0   4       3884.53       3737.25        40.65 o                         
   2   0   4       2990.29       2962.70        44.19 o                         
   3   0   4       1260.08       1301.36         9.53 o                         
   4   0   4         32.86         32.37         2.39 o                         
  -4   1   4          2.25          4.23         1.36 o                         
  -3   1   4       1054.17       1081.22         6.83 o                         
  -2   1   4       2572.50       2551.64        23.72 o                         
  -1   1   4      24084.87      23955.19       145.00 o                         
   0   1   4        106.55        110.55         7.58 o                         
   1   1   4      24024.56      24156.48       157.35 o                         
   2   1   4       2573.34       2533.85        22.08 o                         
   3   1   4       1055.15       1077.38         7.16 o                         
   4   1   4          2.06          0.77         1.60 o                         
  -4   2   4        412.16        428.25         5.91 o                         
  -3   2   4        261.35        262.61         3.33 o                         
  -2   2   4       1705.29       1752.71        17.05 o                         
  -1   2   4      11486.90      11254.66        78.58 o                         
   0   2   4       8170.26       8085.84       141.57 o                         
   1   2   4      11476.83      11242.28        85.90 o                         
   2   2   4       1704.58       1741.37        16.98 o                         
   3   2   4        263.77        264.56         3.39 o                         
   4   2   4        412.91        433.99         6.40 o                         
  -4   3   4        316.10        327.16         5.03 o                         
  -3   3   4       1483.19       1501.66         9.52 o                         
  -2   3   4       1282.24       1274.07        12.67 o                         
  -1   3   4       2258.78       2200.88        26.26 o                         
   0   3   4       5685.56       5507.56        73.69 o                         
   1   3   4       2266.80       2193.70        26.13 o                         
   2   3   4       1272.61       1230.22        12.35 o                         
   3   3   4       1482.14       1502.68         9.59 o                         
   4   3   4        316.82        324.78         5.01 o                         
  -4   4   4        508.42        534.06         6.50 o                         
  -3   4   4        372.69        361.46         5.26 o                         
  -2   4   4       1214.15       1220.10        12.46 o                         
  -1   4   4       3996.78       4125.54        50.26 o                         
   0   4   4        244.50        254.58         5.34 o                         
   1   4   4       3996.31       4027.38        49.29 o                         
   2   4   4       1208.62       1212.97        12.36 o                         
   3   4   4        369.52        370.85         5.07 o                         
   4   4   4        506.96        525.62         7.07 o                         
  -4   5   4        480.45        500.50         7.14 o                         
  -3   5   4       1584.42       1556.67        16.36 o                         
  -2   5   4       1845.97       1893.33        26.39 o                         
  -1   5   4        237.72        234.04         8.52 o                         
   0   5   4         59.05         90.78         6.44 o                         
   1   5   4        232.14        213.55         9.29 o                         
   2   5   4       1845.11       1877.02        26.12 o                         
   3   5   4       1587.93       1560.02        13.53 o                         
   4   5   4        481.86        474.46         8.88 o                         
  -4   6   4        423.99        442.22         7.01 o                         
  -3   6   4       1372.83       1371.66        13.75 o                         
  -2   6   4        665.52        650.41         7.67 o                         
  -1   6   4        548.32        558.96        11.45 o                         
   0   6   4        196.68        286.55         5.97 o                         
   1   6   4        550.91        571.26        13.31 o                         
   2   6   4        670.06        650.67        12.92 o                         
   3   6   4       1372.44       1379.81        17.11 o                         
   4   6   4        427.12        451.04        12.73 o                         
  -4   7   4        375.14        372.74         5.40 o                         
  -3   7   4        893.26        921.56        16.67 o                         
  -2   7   4       1108.49       1131.65         9.49 o                         
  -1   7   4        535.30        511.65        11.58 o                         
   0   7   4        304.35        331.50         7.49 o                         
   1   7   4        534.15        515.00        11.76 o                         
   2   7   4       1103.49       1124.42        11.60 o                         
   3   7   4        891.70        900.50        10.82 o                         
   4   7   4        376.90        361.26        12.30 o                         
  -4   8   4        757.54        692.05         8.95 o                         
  -3   8   4        798.80        829.99        11.09 o                         
  -2   8   4       1422.07       1457.17        13.96 o                         
  -1   8   4        135.03        138.33         3.34 o                         
   0   8   4        633.94        678.00        12.26 o                         
   1   8   4        137.81        141.15         3.73 o                         
   2   8   4       1422.55       1453.48        22.25 o                         
   3   8   4        798.17        825.35        16.18 o                         
   4   8   4        763.50        697.47        18.00 o                         
  -3   9   4        388.46        441.77        13.97 o                         
  -2   9   4        237.84        239.29         4.59 o                         
  -1   9   4       1288.58       1288.59        10.55 o                         
   0   9   4       2174.01       2155.33        16.44 o                         
   1   9   4       1285.63       1314.18        11.74 o                         
   2   9   4        241.01        243.04         5.23 o                         
   3   9   4        387.85        421.52        19.00 o                         
  -3  10   4         98.97        137.10        17.72 o                         
  -2  10   4        272.63        294.13         5.83 o                         
  -1  10   4        372.24        387.38         5.49 o                         
   0  10   4        350.63        353.27         7.01 o                         
   1  10   4        365.75        385.83         7.59 o                         
   2  10   4        272.24        308.59         5.47 o                         
   3  10   4         99.13        144.87        15.60 o                         
  -3  11   4        344.52        299.61         7.91 o                         
  -2  11   4        344.35        363.62         6.32 o                         
  -1  11   4        504.66        552.07         8.56 o                         
   0  11   4        244.67        268.03         4.53 o                         
   1  11   4        506.14        527.21         8.08 o                         
   2  11   4        344.67        380.52        11.20 o                         
   3  11   4        346.08        312.71         7.93 o                         
  -2  12   4        221.73        241.31        10.90 o                         
  -1  12   4        776.01        814.69        11.13 o                         
   0  12   4        216.12        231.07         3.99 o                         
   1  12   4        776.96        788.21         8.06 o                         
   2  12   4        223.42        237.28         4.12 o                         
  -2  13   4        276.99        268.45        12.46 o                         
  -1  13   4        470.96        439.07         9.52 o                         
   0  13   4       1220.43       1230.50        19.19 o                         
   1  13   4        471.07        450.35         5.32 o                         
   2  13   4        276.41        255.26         7.80 o                         
  -1  14   4        311.75        294.87        22.66 o                         
   0  14   4        270.19        238.82         8.24 o                         
   1  14   4        311.61        252.60        27.78 o                         
   1   0   5       3534.22       3658.34        41.38 o                         
   2   0   5       5820.73       5707.41        72.06 o                         
   3   0   5        242.95        240.00         3.27 o                         
   4   0   5       1532.28       1609.27        20.77 o                         
  -4   1   5        836.11        860.98        11.57 o                         
  -3   1   5       2038.78       2018.01        11.05 o                         
  -2   1   5       1703.47       1730.93        20.45 o                         
  -1   1   5       2505.95       2623.17        23.29 o                         
   0   1   5        970.43       1014.09        27.99 o                         
   1   1   5       2525.53       2656.66        23.48 o                         
   2   1   5       1705.37       1734.64        18.99 o                         
   3   1   5       2032.85       2012.28        11.06 o                         
   4   1   5        832.47        855.53         9.99 o                         
  -4   2   5       1714.44       1773.47        14.37 o                         
  -3   2   5        756.14        788.34         6.80 o                         
  -2   2   5       1046.36       1056.05        20.50 o                         
  -1   2   5       2414.10       2425.15        22.90 o                         
   0   2   5         64.10         82.19         8.31 o                         
   1   2   5       2415.87       2456.41        25.14 o                         
   2   2   5       1036.48       1037.47        13.30 o                         
   3   2   5        759.53        789.74         6.32 o                         
   4   2   5       1712.66       1753.49        15.00 o                         
  -4   3   5        165.69        165.59         3.57 o                         
  -3   3   5       1120.71       1092.28         7.77 o                         
  -2   3   5        931.04        894.58        10.47 o                         
  -1   3   5       1568.42       1559.68        21.94 o                         
   0   3   5       4618.30       4451.08        92.04 o                         
   1   3   5       1575.28       1572.41        22.03 o                         
   2   3   5        929.84        891.31        10.07 o                         
   3   3   5       1126.88       1110.43         7.73 o                         
   4   3   5        166.92        172.56         3.55 o                         
  -4   4   5        292.37        315.02         6.49 o                         
  -3   4   5        954.94        963.63         9.65 o                         
  -2   4   5       2396.01       2440.79        22.12 o                         
  -1   4   5       3417.73       3407.13        44.52 o                         
   0   4   5        735.92        726.38        12.57 o                         
   1   4   5       3428.47       3384.88        44.19 o                         
   2   4   5       2393.63       2409.50        22.61 o                         
   3   4   5        961.91        982.11         9.31 o                         
   4   4   5        295.35        312.78         5.06 o                         
  -4   5   5        199.28        203.89         5.17 o                         
  -3   5   5        343.28        339.77         4.94 o                         
  -2   5   5       1557.75       1553.33        23.25 o                         
  -1   5   5       1520.23       1539.39        27.79 o                         
   0   5   5       6200.67       6011.58        88.77 o                         
   1   5   5       1515.70       1513.77        27.80 o                         
   2   5   5       1564.79       1533.37        22.91 o                         
   3   5   5        341.44        340.20         5.10 o                         
   4   5   5        198.21        183.73         6.60 o                         
  -4   6   5         98.72        104.10         3.41 o                         
  -3   6   5        328.13        315.50         5.26 o                         
  -2   6   5        236.58        237.38         3.61 o                         
  -1   6   5       4395.76       4430.39        57.72 o                         
   0   6   5       1796.66       1788.46        28.28 o                         
   1   6   5       4412.67       4474.08        56.66 o                         
   2   6   5        236.16        226.70         4.88 o                         
   3   6   5        326.78        322.77         5.96 o                         
   4   6   5         99.19         92.98         5.40 o                         
  -4   7   5         26.20         29.14         2.14 o                         
  -3   7   5        544.25        577.92         8.90 o                         
  -2   7   5       1208.81       1202.66        11.96 o                         
  -1   7   5        391.22        402.23         9.97 o                         
   0   7   5       4284.24       3868.31        38.18 o                         
   1   7   5        391.93        421.62        10.28 o                         
   2   7   5       1198.90       1167.15         9.54 o                         
   3   7   5        542.29        564.31         8.07 o                         
   4   7   5         26.84         27.10         3.02 o                         
  -4   8   5         56.32         50.84         2.84 o                         
  -3   8   5        802.72        833.89        10.00 o                         
  -2   8   5        285.00        287.92         4.62 o                         
  -1   8   5       1542.64       1515.73        12.06 o                         
   0   8   5       1246.52       1297.94        18.36 o                         
   1   8   5       1531.04       1506.86        12.86 o                         
   2   8   5        286.37        298.10         5.53 o                         
   3   8   5        800.81        849.45        11.05 o                         
   4   8   5         56.68         47.92         2.27 o                         
  -3   9   5         24.45         33.04         3.29 o                         
  -2   9   5        188.30        194.50         3.89 o                         
  -1   9   5         22.80         24.91         1.89 o                         
   0   9   5       1640.29       1718.75        14.99 o                         
   1   9   5         21.85         25.29         2.40 o                         
   2   9   5        188.36        191.41         4.83 o                         
   3   9   5         23.82         29.59         3.06 o                         
  -3  10   5        304.21        264.80         5.38 o                         
  -2  10   5         78.99         89.59         3.11 o                         
  -1  10   5       1498.99       1525.84        11.70 o                         
   0  10   5        935.64        884.13         9.84 o                         
   1  10   5       1495.91       1515.12        14.81 o                         
   2  10   5         77.19         88.96         3.56 o                         
   3  10   5        307.69        308.88         6.31 o                         
  -3  11   5        409.50        385.98         7.52 o                         
  -2  11   5        127.76        131.95         5.27 o                         
  -1  11   5        325.44        341.50         5.42 o                         
   0  11   5         57.85         69.40         2.63 o                         
   1  11   5        322.85        348.82         6.50 o                         
   2  11   5        127.58        136.33         4.05 o                         
   3  11   5        409.36        402.36        14.31 o                         
  -2  12   5        183.31        197.59         6.57 o                         
  -1  12   5         95.08        113.73         5.13 o                         
   0  12   5         44.96         92.11        14.04 o                         
   1  12   5         97.06        103.60         3.06 o                         
   2  12   5        184.15        200.72         3.49 o                         
  -2  13   5         43.74         42.56         3.96 o                         
  -1  13   5        126.73        145.64         4.45 o                         
   0  13   5        123.28        116.64         4.33 o                         
   1  13   5        126.89        159.45         4.10 o                         
   2  13   5         44.27         45.39         6.83 o                         
  -1  14   5         22.09         30.09         3.62 o                         
   0  14   5         37.11         47.08         4.35 o                         
   1  14   5         21.76         23.78         2.19 o                         
   0   0   6      13892.17      13700.82       226.62 o                         
   1   0   6         64.52         64.00         4.14 o                         
   2   0   6      11502.88      11772.32       219.22 o                         
   3   0   6        224.75        220.75         3.21 o                         
   4   0   6        355.35        380.35         6.13 o                         
  -4   1   6        238.03        248.65         4.16 o                         
  -3   1   6        712.09        740.89         6.16 o                         
  -2   1   6       1510.04       1646.21        19.87 o                         
  -1   1   6      14642.64      14845.95       133.38 o                         
   0   1   6        498.95        538.70        20.29 o                         
   1   1   6      14677.92      14822.12       111.14 o                         
   2   1   6       1516.01       1651.34        18.50 o                         
   3   1   6        715.84        757.24         6.04 o                         
   4   1   6        238.47        251.38         4.66 o                         
  -4   2   6        101.71        104.95         3.02 o                         
  -3   2   6        455.09        443.93         4.44 o                         
  -2   2   6       6331.35       6347.43        49.52 o                         
  -1   2   6       1576.86       1649.85        19.96 o                         
   0   2   6       5676.00       5652.31       108.18 o                         
   1   2   6       1577.91       1646.13        19.92 o                         
   2   2   6       6326.63       6309.89        46.20 o                         
   3   2   6        456.37        440.85         4.57 o                         
   4   2   6        102.33        108.14         3.36 o                         
  -4   3   6        671.40        700.77         7.64 o                         
  -3   3   6        272.75        272.24         4.04 o                         
  -2   3   6       1575.99       1565.99        15.29 o                         
  -1   3   6      10229.72      10390.69        93.24 o                         
   0   3   6          0.41          5.55         4.47 o                         
   1   3   6      10216.95      10397.31        93.27 o                         
   2   3   6       1583.04       1556.29        14.64 o                         
   3   3   6        271.46        280.22         3.98 o                         
   4   3   6        671.68        695.56         7.42 o                         
  -4   4   6        126.38        124.03         3.23 o                         
  -3   4   6       2169.02       2133.25        15.80 o                         
  -2   4   6        615.14        580.20        10.24 o                         
  -1   4   6       2162.30       2264.67        25.45 o                         
   0   4   6       2793.47       2585.43        49.09 o                         
   1   4   6       2163.66       2227.99        29.51 o                         
   2   4   6        615.40        578.95         9.72 o                         
   3   4   6       2163.82       2134.07        19.52 o                         
   4   4   6        127.48        133.49         3.57 o                         
  -4   5   6       1717.04       1743.70        17.85 o                         
  -3   5   6        244.90        260.70         4.20 o                         
  -2   5   6       2405.93       2485.78        38.51 o                         
  -1   5   6        921.86        910.04        20.96 o                         
   0   5   6        319.35        386.08        10.68 o                         
   1   5   6        919.97        891.15        29.36 o                         
   2   5   6       2397.17       2428.56        39.33 o                         
   3   5   6        245.42        264.42         4.69 o                         
   4   5   6       1722.36       1726.49        28.30 o                         
  -4   6   6         53.85         56.89         2.25 o                         
  -3   6   6       1998.10       2037.05        15.19 o                         
  -2   6   6        120.09        122.69         3.09 o                         
  -1   6   6        519.59        499.47        13.52 o                         
   0   6   6        215.44        212.61         5.53 o                         
   1   6   6        514.62        512.80        10.62 o                         
   2   6   6        121.75        125.98         2.77 o                         
   3   6   6       1990.59       2018.69        16.89 o                         
   4   6   6         54.63         59.25         3.50 o                         
  -4   7   6       1279.16       1217.99        19.79 o                         
  -3   7   6        266.07        269.55         5.90 o                         
  -2   7   6       1100.32       1098.59        10.02 o                         
  -1   7   6         77.01         87.37         5.29 o                         
   0   7   6         29.53         34.46         3.70 o                         
   1   7   6         76.82         86.34         4.98 o                         
   2   7   6       1097.14       1056.63        11.19 o                         
   3   7   6        264.36        268.74         5.11 o                         
   4   7   6       1284.65       1246.81        19.78 o                         
  -4   8   6         95.80         75.86         2.58 o                         
  -3   8   6       1732.90       1715.82        17.11 o                         
  -2   8   6        347.45        351.74         5.30 o                         
  -1   8   6        114.47        111.72         2.78 o                         
   0   8   6        123.42        131.01         5.30 o                         
   1   8   6        111.41        113.12         2.95 o                         
   2   8   6        346.43        341.93         5.87 o                         
   3   8   6       1728.17       1715.43        16.59 o                         
   4   8   6         96.48         82.17         2.62 o                         
  -3   9   6        310.20        308.42         4.87 o                         
  -2   9   6        652.24        646.01         7.47 o                         
  -1   9   6        912.03        881.30         8.12 o                         
   0   9   6        480.13        493.59         7.04 o                         
   1   9   6        914.10        879.69         9.05 o                         
   2   9   6        653.47        640.27         9.09 o                         
   3   9   6        309.05        311.55         7.05 o                         
  -3  10   6        587.95        538.52         7.96 o                         
  -2  10   6        669.61        657.67         8.73 o                         
  -1  10   6        346.29        314.27         4.47 o                         
   0  10   6       2763.30       2784.48        19.89 o                         
   1  10   6        345.71        316.04         5.65 o                         
   2  10   6        665.28        677.18         9.30 o                         
   3  10   6        588.34        570.84        13.53 o                         
  -3  11   6        207.52        190.07        16.38 o                         
  -2  11   6        298.09        300.60         4.73 o                         
  -1  11   6        730.56        739.22        13.49 o                         
   0  11   6        252.92        213.28         4.32 o                         
   1  11   6        731.89        729.70         9.22 o                         
   2  11   6        299.49        298.75         4.59 o                         
   3  11   6        209.36        179.77         8.92 o                         
  -2  12   6        340.11        339.53         9.81 o                         
  -1  12   6         43.78         50.07         2.33 o                         
   0  12   6       1971.78       1906.37        28.13 o                         
   1  12   6         43.72         48.89         2.14 o                         
   2  12   6        342.70        334.58        10.05 o                         
  -2  13   6         23.81         30.85         3.28 o                         
  -1  13   6        348.71        361.58         8.81 o                         
   0  13   6          1.79          4.99         1.63 o                         
   1  13   6        350.64        361.48         4.40 o                         
   2  13   6         23.75         24.52         2.74 o                         
  -1  14   6         37.12         34.32         3.47 o                         
   0  14   6        471.28        423.32        11.39 o                         
   1  14   6         36.63         27.91         8.91 o                         
   1   0   7        455.56        501.88        12.88 o                         
   2   0   7        406.00        526.44        17.57 o                         
   3   0   7       1765.07       1779.67        12.21 o                         
   4   0   7       1462.26       1534.30        19.41 o                         
  -4   1   7        860.16        884.06         9.24 o                         
  -3   1   7       1483.88       1483.09        10.13 o                         
  -2   1   7       3174.95       3232.28        29.88 o                         
  -1   1   7         26.19         20.42         2.43 o                         
   0   1   7        200.41        239.01        14.13 o                         
   1   1   7         27.15         25.31         2.64 o                         
   2   1   7       3164.97       3188.76        36.21 o                         
   3   1   7       1481.06       1472.93        10.69 o                         
   4   1   7        858.73        895.03        10.45 o                         
  -4   2   7       1017.98       1054.06        10.41 o                         
  -3   2   7        904.89        906.38         7.36 o                         
  -2   2   7       4444.01       4544.56        37.74 o                         
  -1   2   7       1744.09       1746.05        21.48 o                         
   0   2   7        630.30        620.35        14.15 o                         
   1   2   7       1737.95       1748.90        21.53 o                         
   2   2   7       4448.23       4505.58        37.64 o                         
   3   2   7        901.79        902.81         7.37 o                         
   4   2   7       1017.52       1040.98        10.04 o                         
  -4   3   7        486.66        489.63         6.14 o                         
  -3   3   7       1040.38       1011.30         8.52 o                         
  -2   3   7       5160.56       5432.67        61.01 o                         
  -1   3   7       1670.01       1696.71        24.56 o                         
   0   3   7       5172.88       5134.00        60.90 o                         
   1   3   7       1660.66       1643.16        24.08 o                         
   2   3   7       5160.10       5416.73        44.69 o                         
   3   3   7       1037.91       1014.51         8.22 o                         
   4   3   7        490.40        491.01         6.29 o                         
  -4   4   7        650.81        663.52        10.84 o                         
  -3   4   7        535.55        534.79         6.10 o                         
  -2   4   7       1921.34       2003.38        22.63 o                         
  -1   4   7       1368.44       1294.51        21.56 o                         
   0   4   7       2113.31       2022.32        59.23 o                         
   1   4   7       1365.23       1251.79        21.10 o                         
   2   4   7       1917.06       1971.97        21.16 o                         
   3   4   7        535.30        536.20         6.57 o                         
   4   4   7        649.25        654.59         7.90 o                         
  -4   5   7        108.02        110.17         4.81 o                         
  -3   5   7        396.45        392.63         5.15 o                         
  -2   5   7       2214.33       2247.27        32.25 o                         
  -1   5   7       3637.06       3748.91        52.05 o                         
   0   5   7       1433.65       1280.97        20.09 o                         
   1   5   7       3631.96       3772.47        39.77 o                         
   2   5   7       2221.99       2270.77        29.76 o                         
   3   5   7        396.04        393.33         5.72 o                         
   4   5   7        108.34        104.28         4.92 o                         
  -4   6   7          3.94          2.78         1.35 o                         
  -3   6   7        564.23        568.74         7.14 o                         
  -2   6   7       1789.55       1776.23        14.20 o                         
  -1   6   7        977.43        897.86        14.78 o                         
   0   6   7       1387.94       1339.42        25.50 o                         
   1   6   7        971.46        884.74        21.53 o                         
   2   6   7       1790.86       1717.25        12.47 o                         
   3   6   7        562.76        555.36         7.62 o                         
   4   6   7          4.20          6.34         2.02 o                         
  -4   7   7        220.31        202.31         6.75 o                         
  -3   7   7        595.56        591.48         7.50 o                         
  -2   7   7        623.75        634.58         7.21 o                         
  -1   7   7       2331.23       2332.12        24.59 o                         
   0   7   7       3576.76       3155.16       126.08 o                         
   1   7   7       2322.72       2339.72        23.57 o                         
   2   7   7        625.21        623.63         7.67 o                         
   3   7   7        597.59        603.76         7.68 o                         
   4   7   7        220.08        199.31         8.56 o                         
  -4   8   7        314.15        254.32         5.35 o                         
  -3   8   7         45.85         43.37         3.08 o                         
  -2   8   7       1170.40       1171.86         9.96 o                         
  -1   8   7       2033.96       1959.59        13.39 o                         
   0   8   7       3125.80       3032.17        49.34 o                         
   1   8   7       2033.28       1982.36        16.42 o                         
   2   8   7       1169.74       1153.92        11.35 o                         
   3   8   7         44.05         38.76         2.57 o                         
   4   8   7        313.97        304.43         9.00 o                         
  -3   9   7        449.47        453.40         8.82 o                         
  -2   9   7        486.68        494.05         6.21 o                         
  -1   9   7       1405.85       1399.41        10.17 o                         
   0   9   7       3917.57       3787.25        37.47 o                         
   1   9   7       1409.59       1380.73        11.40 o                         
   2   9   7        489.29        476.27         6.60 o                         
   3   9   7        452.41        439.13         7.40 o                         
  -3  10   7        250.30        221.10        13.82 o                         
  -2  10   7        782.26        781.77        10.64 o                         
  -1  10   7        449.91        468.72         5.94 o                         
   0  10   7       1944.05       1849.41        14.01 o                         
   1  10   7        445.05        453.21         6.69 o                         
   2  10   7        780.56        775.61        12.66 o                         
   3  10   7        249.18        232.74         6.04 o                         
  -3  11   7         82.19         69.22         5.00 o                         
  -2  11   7        369.63        377.10         5.67 o                         
  -1  11   7        283.70        298.33         5.21 o                         
   0  11   7       1053.02       1094.57        10.34 o                         
   1  11   7        282.75        298.69         5.27 o                         
   2  11   7        369.21        374.55         5.49 o                         
   3  11   7         81.24         70.10         3.02 o                         
  -2  12   7        199.61        189.56         6.10 o                         
  -1  12   7        128.54        128.50         3.30 o                         
   0  12   7         36.03         34.42         2.24 o                         
   1  12   7        128.13        125.81         3.75 o                         
   2  12   7        199.05        205.16         6.01 o                         
  -2  13   7         83.12         86.76         4.82 o                         
  -1  13   7        140.07        161.79         6.38 o                         
   0  13   7         21.18         17.65         2.05 o                         
   1  13   7        140.64        149.76         4.16 o                         
   2  13   7         84.07         36.38         3.62 o                         
  -1  14   7         50.98         47.55         3.84 o                         
   0  14   7         16.28         19.23         3.28 o                         
   1  14   7         50.48         20.51         2.84 o                         
   0   0   8       8017.24       8108.94       146.73 o                         
   1   0   8       3979.68       3826.67        56.68 o                         
   2   0   8        474.46        568.81        37.35 o                         
   3   0   8        437.22        450.17         5.66 o                         
   4   0   8         46.40         50.35         2.34 o                         
  -4   1   8        177.22        182.86         3.96 o                         
  -3   1   8        417.71        423.90         4.80 o                         
  -2   1   8       2634.83       2622.07        39.91 o                         
  -1   1   8        695.74        678.45        13.49 o                         
   0   1   8      12874.17      13084.12       129.31 o                         
   1   1   8        692.91        720.23        12.67 o                         
   2   1   8       2641.82       2634.44        34.95 o                         
   3   1   8        416.62        427.86         5.06 o                         
   4   1   8        177.00        184.09         4.29 o                         
  -4   2   8        285.79        287.64         4.57 o                         
  -3   2   8        410.02        411.03         4.62 o                         
  -2   2   8        299.40        318.87         8.54 o                         
  -1   2   8       2145.87       2072.19        37.72 o                         
   0   2   8        128.30        151.60         7.23 o                         
   1   2   8       2150.62       2065.40        28.99 o                         
   2   2   8        305.29        320.97         7.98 o                         
   3   2   8        406.98        406.51         4.99 o                         
   4   2   8        284.61        294.67         4.61 o                         
  -4   3   8         13.04         16.07         1.58 o                         
  -3   3   8       1256.84       1237.28         9.46 o                         
  -2   3   8       1723.99       1700.34        27.69 o                         
  -1   3   8        587.48        689.80        18.35 o                         
   0   3   8       6127.71       5991.10        69.94 o                         
   1   3   8        592.53        731.26        15.50 o                         
   2   3   8       1727.09       1694.24        21.74 o                         
   3   3   8       1256.04       1246.00        10.97 o                         
   4   3   8         12.75         14.17         1.67 o                         
  -4   4   8        585.34        603.59         9.40 o                         
  -3   4   8        563.31        543.12         6.16 o                         
  -2   4   8       1350.04       1327.41        17.22 o                         
  -1   4   8       1847.05       1827.89        29.85 o                         
   0   4   8       1996.84       1971.77        41.44 o                         
   1   4   8       1833.39       1792.12        27.03 o                         
   2   4   8       1352.58       1336.67        16.43 o                         
   3   4   8        565.20        567.86         6.73 o                         
   4   4   8        584.11        595.18         7.38 o                         
  -4   5   8        202.48        206.39         5.06 o                         
  -3   5   8       1222.63       1177.66        17.31 o                         
  -2   5   8        811.83        807.59        16.76 o                         
  -1   5   8        806.94        742.99        14.07 o                         
   0   5   8       1438.68       1436.55        24.54 o                         
   1   5   8        806.16        742.14        14.56 o                         
   2   5   8        812.63        812.96        15.50 o                         
   3   5   8       1224.82       1186.33        11.58 o                         
   4   5   8        200.71        199.97         5.53 o                         
  -4   6   8       1601.98       1640.38        19.50 o                         
  -3   6   8        127.45        128.60         3.18 o                         
  -2   6   8       1343.35       1340.75        12.41 o                         
  -1   6   8        549.57        547.98         9.61 o                         
   0   6   8          0.16          2.10         2.64 o                         
   1   6   8        550.99        559.59        10.55 o                         
   2   6   8       1351.67       1319.62        15.86 o                         
   3   6   8        127.54        126.09         3.89 o                         
   4   6   8       1596.33       1558.26        19.95 o                         
  -4   7   8        158.65        125.64         4.62 o                         
  -3   7   8       1188.66       1194.69        10.72 o                         
  -2   7   8        253.55        256.01         4.69 o                         
  -1   7   8       1083.32       1102.25        15.41 o                         
   0   7   8         10.18          7.30         2.10 o                         
   1   7   8       1086.01       1129.44        14.65 o                         
   2   7   8        251.12        250.32         4.48 o                         
   3   7   8       1193.03       1211.59        13.56 o                         
   4   7   8        156.55        143.43         4.60 o                         
  -4   8   8        625.10        506.56        12.08 o                         
  -3   8   8        140.80        132.77         4.19 o                         
  -2   8   8        422.09        411.47         6.43 o                         
  -1   8   8        194.99        189.91         3.48 o                         
   0   8   8         11.99          6.51         2.02 o                         
   1   8   8        198.10        190.64         3.66 o                         
   2   8   8        422.30        404.54         6.89 o                         
   3   8   8        142.34        142.00         4.88 o                         
  -3   9   8        315.88        310.67         5.73 o                         
  -2   9   8        294.73        297.02         5.01 o                         
  -1   9   8        968.59        971.44         8.40 o                         
   0   9   8        185.90        203.46         4.59 o                         
   1   9   8        969.69        961.35         9.11 o                         
   2   9   8        295.44        294.35         5.14 o                         
   3   9   8        317.89        302.64         9.93 o                         
  -3  10   8         11.30         12.36         2.51 o                         
  -2  10   8        606.10        618.39         7.15 o                         
  -1  10   8        564.55        571.37         6.35 o                         
   0  10   8         12.85         15.39         1.98 o                         
   1  10   8        560.02        566.62         7.11 o                         
   2  10   8        604.41        610.63         8.57 o                         
   3  10   8         11.59         16.84         2.05 o                         
  -3  11   8         56.57         55.14        10.26 o                         
  -2  11   8        458.40        449.19         7.19 o                         
  -1  11   8        519.78        510.47         6.82 o                         
   0  11   8       2318.96       2251.22        20.43 o                         
   1  11   8        519.69        505.08         8.80 o                         
   2  11   8        455.72        446.90         5.50 o                         
   3  11   8         55.37         59.67         3.94 o                         
  -2  12   8         17.71         15.00         2.50 o                         
  -1  12   8        572.04        587.29        11.64 o                         
   0  12   8          0.61          1.70         1.58 o                         
   1  12   8        572.26        564.67         8.06 o                         
   2  12   8         16.99         16.15         1.73 o                         
  -1  13   8         45.38         48.90         3.87 o                         
   0  13   8        842.41        812.53        15.45 o                         
   1  13   8         44.83         44.08         2.78 o                         
   0  14   8          1.04         -0.13         2.13 o                         
   1   0   9         26.68         20.59         3.35 o                         
   2   0   9          2.66          1.32         7.31 o                         
   3   0   9       4462.06       4579.04        41.99 o                         
   4   0   9        289.87        306.71         4.73 o                         
  -4   1   9       2140.79       2200.66        21.54 o                         
  -3   1   9        474.11        509.73         5.62 o                         
  -2   1   9       3908.67       3952.44        80.92 o                         
  -1   1   9         86.07        122.22         6.11 o                         
   0   1   9         79.97         90.11         5.64 o                         
   1   1   9         84.71        110.67         5.22 o                         
   2   1   9       3901.75       3850.58        46.71 o                         
   3   1   9        471.92        503.03         5.81 o                         
   4   1   9       2153.32       2258.80        28.22 o                         
  -4   2   9         60.79         70.10         2.24 o                         
  -3   2   9       4176.72       4154.19        21.11 o                         
  -2   2   9       1646.45       1630.43        22.87 o                         
  -1   2   9        194.97        191.15         7.65 o                         
   0   2   9        887.33        928.38        19.60 o                         
   1   2   9        191.14        194.82         6.99 o                         
   2   2   9       1661.01       1658.69        21.33 o                         
   3   2   9       4177.24       4167.60        23.86 o                         
   4   2   9         59.44         65.78         2.38 o                         
  -4   3   9        350.10        363.08         5.01 o                         
  -3   3   9        134.76        140.86         3.10 o                         
  -2   3   9       1260.62       1198.06        20.74 o                         
  -1   3   9       4035.28       4191.21        55.63 o                         
   0   3   9       1670.78       1725.06        29.99 o                         
   1   3   9       4021.28       4120.76        47.42 o                         
   2   3   9       1265.22       1148.52        17.07 o                         
   3   3   9        132.45        136.01         3.17 o                         
   4   3   9        350.96        362.24         5.22 o                         
  -4   4   9        228.03        231.04         7.11 o                         
  -3   4   9        327.95        321.69         4.50 o                         
  -2   4   9       2011.97       1947.11        23.73 o                         
  -1   4   9        723.07        731.79        16.62 o                         
   0   4   9       6052.43       5854.12        89.31 o                         
   1   4   9        724.14        720.58        16.41 o                         
   2   4   9       2008.40       1989.90        21.62 o                         
   3   4   9        324.31        310.81         5.01 o                         
   4   4   9        228.59        233.23         5.85 o                         
  -4   5   9        162.43        174.07         6.94 o                         
  -3   5   9        539.16        519.48         7.91 o                         
  -2   5   9         57.25         66.11         3.87 o                         
  -1   5   9       4064.64       3743.95        38.13 o                         
   0   5   9       1405.90       1494.97        27.75 o                         
   1   5   9       4062.14       3687.56        37.31 o                         
   2   5   9         58.49         62.52         2.88 o                         
   3   5   9        535.24        514.06         6.99 o                         
   4   5   9        162.03        158.27         4.74 o                         
  -4   6   9         70.41         67.50         4.01 o                         
  -3   6   9        246.99        249.26         4.29 o                         
  -2   6   9       3355.22       3355.37        30.54 o                         
  -1   6   9        267.43        258.05         7.89 o                         
   0   6   9       5803.48       5775.02        69.59 o                         
   1   6   9        263.96        264.72         6.29 o                         
   2   6   9       3354.21       3275.29        33.01 o                         
   3   6   9        248.72        248.30         4.93 o                         
   4   6   9         70.62         76.32         3.03 o                         
  -4   7   9         12.06         14.74         3.23 o                         
  -3   7   9        321.97        308.13         5.05 o                         
  -2   7   9        468.98        480.20         6.40 o                         
  -1   7   9       4521.55       4330.10        46.69 o                         
   0   7   9         64.02         63.11         3.92 o                         
   1   7   9       4522.67       4447.08        33.99 o                         
   2   7   9        466.45        459.23         7.44 o                         
   3   7   9        323.66        304.24         6.38 o                         
   4   7   9         12.07          9.90         1.47 o                         
  -3   8   9        161.70        159.60         4.41 o                         
  -2   8   9       2687.08       2658.26        21.08 o                         
  -1   8   9         16.24         16.10         1.65 o                         
   0   8   9       2150.60       2108.28        22.33 o                         
   1   8   9         15.44         17.56         1.60 o                         
   2   8   9       2695.07       2601.76        19.64 o                         
   3   8   9        164.17        164.05         4.61 o                         
  -3   9   9        450.52        439.18         7.55 o                         
  -2   9   9        522.37        511.68         6.96 o                         
  -1   9   9       2316.63       2259.00        14.62 o                         
   0   9   9        107.52         89.38         2.93 o                         
   1   9   9       2319.24       2228.26        15.70 o                         
   2   9   9        522.33        523.93         6.43 o                         
   3   9   9        446.64        428.69         9.36 o                         
  -3  10   9        168.99        161.46         8.89 o                         
  -2  10   9        353.94        354.62         6.15 o                         
  -1  10   9        294.09        286.34         4.41 o                         
   0  10   9        355.19        359.44         5.80 o                         
   1  10   9        297.84        279.84         5.82 o                         
   2  10   9        354.12        339.38         6.18 o                         
   3  10   9        170.22        160.06         6.85 o                         
  -3  11   9         27.43         24.18         2.49 o                         
  -2  11   9        252.95        256.18         5.95 o                         
  -1  11   9        600.88        585.54         8.98 o                         
   0  11   9        337.78        324.07         5.48 o                         
   1  11   9        597.79        581.57         7.74 o                         
   2  11   9        252.88        258.06         5.55 o                         
   3  11   9         28.05         21.59         2.62 o                         
  -2  12   9         90.63         89.61         3.95 o                         
  -1  12   9        402.08        373.17         9.25 o                         
   0  12   9        377.24        394.46         9.55 o                         
   1  12   9        402.66        365.96         9.00 o                         
   2  12   9         91.74         93.39         2.81 o                         
  -1  13   9         18.72         18.97         3.02 o                         
   0  13   9         16.01         24.28         6.31 o                         
   1  13   9         18.79         16.81         2.06 o                         
   0  14   9          2.79          4.40         2.07 o                         
   0   0  10       5564.38       5580.76       112.09 o                         
   1   0  10       4462.78       4490.26        68.24 o                         
   2   0  10       3818.48       3681.31       109.84 o                         
   3   0  10       1330.77       1390.78        14.45 o                         
   4   0  10         14.85         20.45         1.98 o                         
  -4   1  10        404.60        414.03         6.63 o                         
  -3   1  10       1770.80       1841.96        12.01 o                         
  -2   1  10       1777.41       1745.14        31.64 o                         
  -1   1  10       5358.37       5609.12        59.32 o                         
   0   1  10       6497.10       6647.82        75.46 o                         
   1   1  10       5339.52       5665.91        75.79 o                         
   2   1  10       1766.41       1719.20        31.21 o                         
   3   1  10       1769.35       1843.33        17.97 o                         
   4   1  10        402.28        411.10         5.97 o                         
  -4   2  10        584.68        586.12         7.16 o                         
  -3   2  10       2335.27       2384.91        14.35 o                         
  -2   2  10       4349.74       4440.26        60.21 o                         
  -1   2  10       3897.74       4078.27        42.73 o                         
   0   2  10       4342.20       4562.92        57.75 o                         
   1   2  10       3907.74       4100.52        51.56 o                         
   2   2  10       4351.42       4472.07        75.33 o                         
   3   2  10       2335.87       2390.80        16.29 o                         
   4   2  10        583.43        599.84         7.14 o                         
  -4   3  10        947.67        957.17        11.15 o                         
  -3   3  10        567.01        562.94         5.99 o                         
  -2   3  10       1041.91       1062.52        17.61 o                         
  -1   3  10       4184.43       4339.02        45.23 o                         
   0   3  10       4399.69       4388.30        57.95 o                         
   1   3  10       4187.27       4332.83        45.08 o                         
   2   3  10       1039.78       1015.26        15.97 o                         
   3   3  10        568.31        550.88         6.58 o                         
   4   3  10        946.76        951.77        10.56 o                         
  -4   4  10        900.10        936.86        11.13 o                         
  -3   4  10       1680.87       1626.70        17.04 o                         
  -2   4  10        953.98        927.16        21.60 o                         
  -1   4  10        810.65        797.51        18.09 o                         
   0   4  10       6709.12       6972.39       103.66 o                         
   1   4  10        814.62        774.40        17.72 o                         
   2   4  10        945.64        946.73        13.39 o                         
   3   4  10       1680.14       1652.28        18.25 o                         
   4   4  10        901.05        903.56        10.20 o                         
  -4   5  10        565.23        601.65        20.88 o                         
  -3   5  10        935.44        905.42        10.74 o                         
  -2   5  10        620.94        601.93        12.14 o                         
  -1   5  10        611.12        596.53        11.89 o                         
   0   5  10       1186.50       1189.29        37.47 o                         
   1   5  10        609.99        567.97         9.18 o                         
   2   5  10        618.41        583.49         7.42 o                         
   3   5  10        940.01        928.39        18.83 o                         
   4   5  10        561.60        541.17        12.28 o                         
  -4   6  10        301.67        330.26        10.99 o                         
  -3   6  10       1005.08        984.25         9.06 o                         
  -2   6  10        914.41        882.64         9.29 o                         
  -1   6  10        312.43        299.85        11.09 o                         
   0   6  10         87.95        113.25         8.00 o                         
   1   6  10        310.93        312.78         8.55 o                         
   2   6  10        919.48        874.80         9.29 o                         
   3   6  10       1008.28        983.25        12.74 o                         
   4   6  10        301.19        288.44         7.63 o                         
  -4   7  10        507.83        464.80        12.44 o                         
  -3   7  10        417.99        413.21         5.56 o                         
  -2   7  10        956.76        940.20        10.02 o                         
  -1   7  10       1091.15       1067.56         9.46 o                         
   0   7  10         77.14         91.18         4.19 o                         
   1   7  10       1093.86       1062.54         8.95 o                         
   2   7  10        949.11        918.26        10.97 o                         
   3   7  10        419.90        416.49         7.34 o                         
   4   7  10        505.99        420.88         8.77 o                         
  -3   8  10        221.79        229.76         6.56 o                         
  -2   8  10       1403.22       1380.27        13.28 o                         
  -1   8  10        216.55        201.60         3.98 o                         
   0   8  10        555.78        520.86         6.83 o                         
   1   8  10        216.28        197.13         3.94 o                         
   2   8  10       1408.32       1378.04        14.85 o                         
   3   8  10        224.91        216.68         6.80 o                         
  -3   9  10        489.43        483.51         8.10 o                         
  -2   9  10        793.57        765.38         8.95 o                         
  -1   9  10        516.33        521.49         6.26 o                         
   0   9  10        776.73        730.14         8.72 o                         
   1   9  10        516.18        508.36         8.29 o                         
   2   9  10        796.62        763.80         8.22 o                         
   3   9  10        492.31        464.12         8.99 o                         
  -3  10  10        285.64        252.63         8.65 o                         
  -2  10  10        251.76        242.11         5.01 o                         
  -1  10  10        918.53        896.65         8.62 o                         
   0  10  10        630.51        576.65         7.41 o                         
   1  10  10        924.13        892.57         9.65 o                         
   2  10  10        252.94        235.98         6.45 o                         
   3  10  10        285.32        237.44         8.58 o                         
  -2  11  10        282.19        296.65         6.17 o                         
  -1  11  10        956.97        935.50        13.22 o                         
   0  11  10         13.12         21.72         2.03 o                         
   1  11  10        959.62        926.92        14.14 o                         
   2  11  10        282.88        294.56         6.21 o                         
  -2  12  10         68.38         61.21         3.36 o                         
  -1  12  10        841.02        853.53        14.72 o                         
   0  12  10        434.48        426.35        16.20 o                         
   1  12  10        838.61        824.18        12.90 o                         
   2  12  10         68.08         62.25         2.25 o                         
  -1  13  10        196.12        197.47         6.41 o                         
   0  13  10        914.40       1001.43        25.39 o                         
   1  13  10        195.62        185.21         6.49 o                         
   0  14  10        234.06        222.85         8.12 o                         
   1   0  11       1873.97       1995.14        44.22 o                         
   2   0  11       1699.71       1612.47        69.67 o                         
   3   0  11        610.41        618.22         7.77 o                         
   4   0  11       1418.34       1470.23        23.75 o                         
  -4   1  11         84.04         82.71         2.96 o                         
  -3   1  11       1885.34       1913.44        13.64 o                         
  -2   1  11        710.20        693.30        31.45 o                         
  -1   1  11       2630.86       2749.63        36.73 o                         
   0   1  11        602.09        616.57        16.44 o                         
   1   1  11       2624.17       2784.39        45.99 o                         
   2   1  11        708.91        667.61        38.99 o                         
   3   1  11       1900.59       1944.48        24.15 o                         
   4   1  11         83.09         82.10         2.70 o                         
  -4   2  11       1485.43       1503.99        19.90 o                         
  -3   2  11        390.17        387.21         4.50 o                         
  -2   2  11        547.90        538.77        16.51 o                         
  -1   2  11       3508.84       3716.12        41.41 o                         
   0   2  11       2085.22       2319.53        39.29 o                         
   1   2  11       3522.58       3776.79        41.60 o                         
   2   2  11        556.42        524.85        14.14 o                         
   3   2  11        392.33        385.70         5.57 o                         
   4   2  11       1476.84       1510.16        11.91 o                         
  -4   3  11         57.34         54.94         2.78 o                         
  -3   3  11       2317.39       2317.47        14.44 o                         
  -2   3  11       1976.39       1984.96        34.34 o                         
  -1   3  11       1084.41       1152.04        20.23 o                         
   0   3  11       1125.11       1036.97        25.21 o                         
   1   3  11       1087.80       1115.91        19.74 o                         
   2   3  11       1981.43       2011.58        36.16 o                         
   3   3  11       2318.30       2294.14        17.13 o                         
   4   3  11         56.27         54.67         2.27 o                         
  -4   4  11        394.68        404.01         7.95 o                         
  -3   4  11        601.00        618.02         8.16 o                         
  -2   4  11        364.04        331.58         8.87 o                         
  -1   4  11       4538.38       4389.02        56.36 o                         
   0   4  11        475.71        518.20        21.17 o                         
   1   4  11       4541.46       4404.24        48.98 o                         
   2   4  11        365.93        319.54         9.13 o                         
   3   4  11        601.91        621.36         7.54 o                         
   4   4  11        392.65        390.76         7.75 o                         
  -4   5  11         42.27         47.84         3.81 o                         
  -3   5  11        685.85        678.47         6.99 o                         
  -2   5  11       2079.40       1983.63        29.54 o                         
  -1   5  11       1200.57       1191.69        20.08 o                         
   0   5  11       2582.52       2492.92        50.52 o                         
   1   5  11       1199.33       1196.48        28.82 o                         
   2   5  11       2076.10       1981.64        18.37 o                         
   3   5  11        686.77        680.48        14.28 o                         
   4   5  11         42.61         46.75         2.35 o                         
  -4   6  11         79.95         75.80         6.32 o                         
  -3   6  11        478.92        489.62         6.81 o                         
  -2   6  11         99.20        106.31         3.29 o                         
  -1   6  11       3255.03       3154.16        45.55 o                         
   0   6  11         55.97         43.45         3.58 o                         
   1   6  11       3257.72       3137.53        29.81 o                         
   2   6  11        100.22        109.95         3.91 o                         
   3   6  11        474.94        482.96         8.23 o                         
   4   6  11         80.87         85.21        11.11 o                         
  -4   7  11         35.71         28.02         2.29 o                         
  -3   7  11          6.48          6.11         1.72 o                         
  -2   7  11        888.24        841.00        13.71 o                         
  -1   7  11        167.00        163.04         3.63 o                         
   0   7  11       3953.04       3917.41        47.66 o                         
   1   7  11        166.38        163.00         3.60 o                         
   2   7  11        896.57        848.85        10.38 o                         
   3   7  11          6.51          6.28         2.16 o                         
   4   7  11         35.10         24.78         2.32 o                         
  -3   8  11        550.96        545.41        10.33 o                         
  -2   8  11        494.11        465.17         8.39 o                         
  -1   8  11       2189.58       2109.84        24.22 o                         
   0   8  11        948.47        909.24        11.76 o                         
   1   8  11       2194.17       2109.21        14.77 o                         
   2   8  11        493.78        469.93         6.34 o                         
   3   8  11        549.19        516.83        10.56 o                         
  -3   9  11        203.58        200.40         5.31 o                         
  -2   9  11        104.43         99.41         3.07 o                         
  -1   9  11         17.93         22.36         1.96 o                         
   0   9  11       1212.39       1173.25        12.41 o                         
   1   9  11         17.39         20.39         2.05 o                         
   2   9  11        102.85        105.25         3.19 o                         
   3   9  11        203.41        187.89         7.04 o                         
  -3  10  11        186.15        163.80         5.24 o                         
  -2  10  11        474.23        487.96         8.17 o                         
  -1  10  11       1562.69       1518.71        16.25 o                         
   0  10  11          0.93          5.18         1.66 o                         
   1  10  11       1562.70       1497.06        14.71 o                         
   2  10  11        475.31        472.06         9.01 o                         
   3  10  11        186.06        174.40         7.53 o                         
  -2  11  11        102.66         91.51         3.23 o                         
  -1  11  11         63.77         69.31         3.48 o                         
   0  11  11        406.45        414.47         7.58 o                         
   1  11  11         65.14         71.24         3.33 o                         
   2  11  11        104.43         95.73         3.78 o                         
  -2  12  11        247.18        218.89         6.44 o                         
  -1  12  11        274.08        299.64         6.63 o                         
   0  12  11          6.86          6.93         2.80 o                         
   1  12  11        272.24        283.96         6.05 o                         
   2  12  11        246.10        246.47         5.31 o                         
  -1  13  11        109.91        133.64         5.15 o                         
   0  13  11         14.95         16.78         2.63 o                         
   1  13  11        111.63        130.26         7.68 o                         
   0   0  12       6627.68       6965.51       140.35 o                         
   1   0  12       2066.19       2198.13        42.62 o                         
   2   0  12       3628.12       3622.54       116.10 o                         
   3   0  12         54.67         56.74         2.81 o                         
   4   0  12         82.53         92.57         4.35 o                         
  -4   1  12        350.73        324.86         7.65 o                         
  -3   1  12        943.38        952.63         9.31 o                         
  -2   1  12        329.59        316.75        28.43 o                         
  -1   1  12       6016.23       6115.79        91.64 o                         
   0   1  12        137.69        204.58         9.83 o                         
   1   1  12       6012.54       6205.19        61.76 o                         
   2   1  12        328.36        350.38        23.27 o                         
   3   1  12        952.68        970.72        12.25 o                         
   4   1  12        353.80        341.37         6.54 o                         
  -4   2  12          9.49          6.56         2.87 o                         
  -3   2  12        601.11        614.71         6.89 o                         
  -2   2  12       1586.63       1569.52        52.55 o                         
  -1   2  12        544.61        554.07        14.05 o                         
   0   2  12      12089.54      12515.69       133.87 o                         
   1   2  12        547.85        562.90        14.07 o                         
   2   2  12       1592.38       1557.75        27.28 o                         
   3   2  12        604.98        620.27         9.63 o                         
   4   2  12          9.31          6.98         2.11 o                         
  -4   3  12        519.82        540.16         9.03 o                         
  -3   3  12       1119.75       1132.41         9.83 o                         
  -2   3  12       1383.90       1368.40        27.62 o                         
  -1   3  12       3178.73       3190.09        49.11 o                         
   0   3  12        429.18        541.02        17.51 o                         
   1   3  12       3180.53       3147.82        29.34 o                         
   2   3  12       1386.90       1379.03        27.15 o                         
   3   3  12       1126.78       1111.04        13.01 o                         
   4   3  12        520.96        539.08         7.92 o                         
  -4   4  12         10.59         13.16         2.00 o                         
  -3   4  12       1003.24        981.27        11.45 o                         
  -2   4  12        943.53        914.53        10.30 o                         
  -1   4  12        429.94        409.92        10.79 o                         
   0   4  12        679.18        593.51        19.27 o                         
   1   4  12        433.94        414.91        10.02 o                         
   2   4  12        945.09        895.86        12.99 o                         
   3   4  12       1002.08        994.30        15.07 o                         
   4   4  12          9.99         11.88         3.08 o                         
  -4   5  12       1061.82       1016.00        58.72 o                         
  -3   5  12        296.83        290.97         4.66 o                         
  -2   5  12       1367.93       1303.93        24.18 o                         
  -1   5  12       1359.52       1297.09        22.14 o                         
   0   5  12        666.12        647.75        16.11 o                         
   1   5  12       1358.05       1344.33        24.63 o                         
   2   5  12       1373.11       1274.95        17.78 o                         
   3   5  12        295.68        292.10        10.04 o                         
   4   5  12       1058.22       1083.64        31.51 o                         
  -4   6  12        112.59        105.02         6.48 o                         
  -3   6  12       1505.38       1465.44        15.97 o                         
  -2   6  12        277.46        281.28         8.08 o                         
  -1   6  12        269.99        247.10        10.11 o                         
   0   6  12        401.43        391.37        17.20 o                         
   1   6  12        266.76        239.18        11.82 o                         
   2   6  12        276.50        263.17         5.97 o                         
   3   6  12       1498.61       1461.58        20.23 o                         
   4   6  12        111.71        123.48         6.65 o                         
  -4   7  12        543.64        452.23        18.52 o                         
  -3   7  12        347.89        338.97         5.49 o                         
  -2   7  12       1193.24       1223.37        14.74 o                         
  -1   7  12        177.26        173.58         4.11 o                         
   0   7  12        237.79        211.73         8.17 o                         
   1   7  12        176.75        173.75         4.04 o                         
   2   7  12       1192.44       1164.13        15.06 o                         
   3   7  12        348.45        336.62         7.16 o                         
   4   7  12        544.63        419.41         7.92 o                         
  -3   8  12       1048.83        989.13        14.76 o                         
  -2   8  12        152.85        156.96         3.83 o                         
  -1   8  12       1062.52       1049.31        11.19 o                         
   0   8  12        280.06        255.23         5.91 o                         
   1   8  12       1055.98       1048.26         9.99 o                         
   2   8  12        154.32        160.75         4.75 o                         
   3   8  12       1044.68       1015.11        20.87 o                         
  -3   9  12         44.63         49.17         2.54 o                         
  -2   9  12        355.59        370.00         7.38 o                         
  -1   9  12       1135.93       1100.22        16.45 o                         
   0   9  12         66.84         78.89         3.99 o                         
   1   9  12       1130.05       1070.23        11.67 o                         
   2   9  12        355.86        364.51         7.35 o                         
   3   9  12         45.34         48.02         4.96 o                         
  -3  10  12        270.92        262.47         6.56 o                         
  -2  10  12        419.55        422.37         7.44 o                         
  -1  10  12         80.28         71.56         2.83 o                         
   0  10  12        901.47        851.47        12.84 o                         
   1  10  12         82.26         75.15         3.41 o                         
   2  10  12        419.26        419.02         8.22 o                         
   3  10  12        270.74        272.97         9.17 o                         
  -2  11  12        338.68        342.93         5.82 o                         
  -1  11  12        380.72        383.36         7.03 o                         
   0  11  12        151.39        140.51         6.04 o                         
   1  11  12        381.32        373.88         8.93 o                         
   2  11  12        335.47        340.45         7.49 o                         
  -2  12  12        668.35        604.51        14.59 o                         
  -1  12  12        439.67        440.94         6.90 o                         
   0  12  12        454.07        502.32        19.42 o                         
   1  12  12        438.90        432.59         7.71 o                         
   2  12  12        670.31        672.96         9.39 o                         
  -1  13  12        739.42        767.44        20.54 o                         
   0  13  12         97.41         94.94         4.15 o                         
   1  13  12        741.18        751.49        24.59 o                         
   1   0  13       1074.24       1091.31        27.66 o                         
   2   0  13       1554.50       1509.01        74.20 o                         
   3   0  13       4152.68       4176.68        75.15 o                         
   4   0  13        435.72        444.06         8.78 o                         
  -4   1  13       1031.01       1017.46        13.91 o                         
  -3   1  13       1090.53       1103.70        13.97 o                         
  -2   1  13        675.10        686.83        34.16 o                         
  -1   1  13       1751.96       1830.74        36.70 o                         
   0   1  13        992.60       1121.29        25.21 o                         
   1   1  13       1753.71       1867.21        33.44 o                         
   2   1  13        672.14        623.82        32.21 o                         
   3   1  13       1080.67       1064.66        16.88 o                         
   4   1  13       1030.81       1031.89        13.98 o                         
  -4   2  13        853.71        883.10        14.22 o                         
  -3   2  13        873.47        872.70        10.42 o                         
  -2   2  13       1260.53       1253.07        45.45 o                         
  -1   2  13        970.03       1024.94        20.51 o                         
   0   2  13        289.56        286.75        12.67 o                         
   1   2  13        974.11       1006.11        20.15 o                         
   2   2  13       1263.41       1236.70        44.65 o                         
   3   2  13        877.27        893.91        19.60 o                         
   4   2  13        852.13        857.31        12.49 o                         
  -4   3  13       1289.91       1267.66        27.42 o                         
  -3   3  13       1216.64       1241.14        13.99 o                         
  -2   3  13        515.29        504.60         9.62 o                         
  -1   3  13        576.10        561.95        12.57 o                         
   0   3  13       1485.15       1519.91        23.09 o                         
   1   3  13        573.86        566.44         9.45 o                         
   2   3  13        513.14        483.00        11.52 o                         
   3   3  13       1224.73       1207.12        14.66 o                         
   4   3  13       1287.09       1264.37        16.57 o                         
  -4   4  13        371.05        369.36         6.26 o                         
  -3   4  13        871.17        835.58        14.52 o                         
  -2   4  13       1248.97       1197.74        12.19 o                         
  -1   4  13       1067.27       1052.57        28.89 o                         
   0   4  13       1530.68       1493.82        23.70 o                         
   1   4  13       1073.05       1055.58        17.67 o                         
   2   4  13       1244.18       1151.60        12.65 o                         
   3   4  13        870.33        837.00        13.88 o                         
   4   4  13        370.27        373.09         8.03 o                         
  -4   5  13          6.56          5.95         2.09 o                         
  -3   5  13        674.12        671.15        10.42 o                         
  -2   5  13        686.34        692.47        10.35 o                         
  -1   5  13       2986.40       2884.21        42.33 o                         
   0   5  13       2678.39       2560.31        37.61 o                         
   1   5  13       2986.79       2866.18        42.00 o                         
   2   5  13        688.34        655.46        11.67 o                         
   3   5  13        675.17        667.95        21.90 o                         
   4   5  13          6.03          7.08         2.27 o                         
  -4   6  13         13.63         16.92         3.01 o                         
  -3   6  13        105.58        102.00         3.42 o                         
  -2   6  13       1001.05        967.83        18.42 o                         
  -1   6  13       3015.32       2951.46        44.63 o                         
   0   6  13       2932.68       2722.49        52.51 o                         
   1   6  13       3027.56       2927.69        24.04 o                         
   2   6  13       1003.44        888.28        16.74 o                         
   3   6  13        105.02        106.50         7.36 o                         
  -3   7  13        356.72        361.29         5.26 o                         
  -2   7  13        993.18        964.84        12.58 o                         
  -1   7  13       4104.10       3974.57        32.11 o                         
   0   7  13       3147.85       2902.86        50.69 o                         
   1   7  13       4105.83       3961.07        39.20 o                         
   2   7  13        985.16        929.04        15.59 o                         
   3   7  13        356.88        364.66         9.78 o                         
  -3   8  13        173.61        169.57         4.36 o                         
  -2   8  13        422.21        407.49         7.41 o                         
  -1   8  13        879.60        852.97         9.86 o                         
   0   8  13       3214.48       3024.58        43.24 o                         
   1   8  13        881.70        875.12        10.29 o                         
   2   8  13        423.31        396.94         7.91 o                         
   3   8  13        173.85        164.83         6.02 o                         
  -3   9  13        389.64        372.29         6.02 o                         
  -2   9  13        950.54        948.27        14.23 o                         
  -1   9  13       1440.41       1432.35        14.89 o                         
   0   9  13       1620.73       1592.53        26.96 o                         
   1   9  13       1441.35       1405.01        14.88 o                         
   2   9  13        955.59        904.96        13.55 o                         
   3   9  13        387.23        363.08        26.16 o                         
  -3  10  13         77.76         65.51         7.65 o                         
  -2  10  13        575.57        558.36        13.08 o                         
  -1  10  13        171.80        182.05         4.38 o                         
   0  10  13        864.04        863.43        26.65 o                         
   1  10  13        171.16        169.25         5.10 o                         
   2  10  13        572.82        553.30        10.98 o                         
   3  10  13         78.77         91.55         5.04 o                         
  -2  11  13        763.70        752.64        10.28 o                         
  -1  11  13        407.35        427.57         7.28 o                         
   0  11  13        165.64        168.32         6.54 o                         
   1  11  13        406.55        420.40         7.28 o                         
   2  11  13        763.74        771.62        14.37 o                         
  -1  12  13         38.70         51.02         2.70 o                         
   0  12  13          1.01          3.26         3.01 o                         
   1  12  13         38.08         52.88         2.94 o                         
   2  12  13        164.54        156.37         4.41 o                         
  -1  13  13        131.21        105.13        30.09 o                         
   0  13  13          0.03          1.13         1.74 o                         
   1  13  13        131.04        144.30         4.97 o                         
   0   0  14       1556.49       1644.35        55.71 o                         
   1   0  14       4606.08       4501.44        71.09 o                         
   2   0  14          2.11         11.17        11.42 o                         
   3   0  14        100.72        122.69         4.87 o                         
   4   0  14        120.91        113.01         4.26 o                         
  -4   1  14         93.78         96.51         4.19 o                         
  -3   1  14        413.01        432.71         7.87 o                         
  -2   1  14       3163.03       2945.24        79.62 o                         
  -1   1  14        401.76        418.96        11.50 o                         
   0   1  14      10922.25      11453.88       126.95 o                         
   1   1  14        400.19        421.46         9.25 o                         
   2   1  14       3162.77       3183.35        81.75 o                         
   3   1  14        409.45        409.77         7.93 o                         
   4   1  14         93.64         90.55         3.84 o                         
  -4   2  14         36.47         45.04         3.70 o                         
  -3   2  14       1025.28       1046.71        11.70 o                         
  -2   2  14        539.72        523.03        13.15 o                         
  -1   2  14       4181.22       4126.18        50.62 o                         
   0   2  14       2223.92       2538.32        43.79 o                         
   1   2  14       4194.87       4133.07        46.13 o                         
   2   2  14        541.85        498.07        28.87 o                         
   3   2  14       1012.77       1057.40        14.08 o                         
   4   2  14         37.46         46.99         2.48 o                         
  -4   3  14        179.74        165.54         5.97 o                         
  -3   3  14       1046.14       1098.10        12.98 o                         
  -2   3  14       1788.42       1788.42        14.44 o                         
  -1   3  14        817.08        854.59        13.30 o                         
   0   3  14       2579.27       2512.24        33.38 o                         
   1   3  14        812.96        860.35        12.52 o                         
   2   3  14       1783.84       1732.07        15.18 o                         
   3   3  14       1035.32       1048.30        16.23 o                         
   4   3  14        178.00        162.27         3.89 o                         
  -4   4  14        844.45        846.30        10.17 o                         
  -3   4  14        430.53        420.20        10.65 o                         
  -2   4  14       1303.96       1265.93        11.38 o                         
  -1   4  14       1808.04       1804.70        25.49 o                         
   0   4  14         19.17         21.30         2.87 o                         
   1   4  14       1817.23       1794.11        25.26 o                         
   2   4  14       1301.64       1252.95        11.50 o                         
   3   4  14        428.18        405.25         9.37 o                         
   4   4  14        852.47        824.10        20.57 o                         
  -4   5  14         20.03         24.00         2.39 o                         
  -3   5  14        866.01        859.33        10.51 o                         
  -2   5  14        484.80        479.03        12.00 o                         
  -1   5  14        321.09        337.14        20.04 o                         
   0   5  14        638.76        574.28        16.97 o                         
   1   5  14        318.80        299.10        10.08 o                         
   2   5  14        485.00        454.67        10.18 o                         
   3   5  14        869.37        863.01        25.45 o                         
   4   5  14         19.79         23.23         2.81 o                         
  -3   6  14        109.50        115.78         3.18 o                         
  -2   6  14       1491.29       1414.63        18.52 o                         
  -1   6  14        384.34        377.45         7.23 o                         
   0   6  14          1.90          5.22         6.34 o                         
   1   6  14        386.02        390.05         5.93 o                         
   2   6  14       1498.49       1384.16        17.86 o                         
   3   6  14        110.33        106.07         8.46 o                         
   4   6  14        876.50        762.61        18.63 o                         
  -3   7  14       1365.16       1385.53        17.05 o                         
  -2   7  14        250.05        217.72         5.61 o                         
  -1   7  14        413.12        410.95         7.38 o                         
   0   7  14         56.10         56.61         4.32 o                         
   1   7  14        417.41        396.04         6.25 o                         
   2   7  14        248.60        216.67         6.55 o                         
   3   7  14       1367.14       1366.76        31.85 o                         
  -3   8  14        186.15        191.85         4.02 o                         
  -2   8  14        872.08        853.90        11.95 o                         
  -1   8  14       1221.09       1191.94        14.65 o                         
   0   8  14         10.22         16.28         5.03 o                         
   1   8  14       1228.11       1166.40        12.38 o                         
   2   8  14        876.24        823.77        12.86 o                         
   3   8  14        185.09        189.34         6.09 o                         
  -3   9  14        810.44        789.23        11.92 o                         
  -2   9  14         79.85         81.69         4.37 o                         
  -1   9  14        181.74        182.73         4.86 o                         
   0   9  14        594.82        573.42        20.95 o                         
   1   9  14        184.91        178.81         4.92 o                         
   2   9  14         80.28         83.52         3.83 o                         
   3   9  14        810.04        767.43        53.51 o                         
  -3  10  14        143.04        105.39         4.94 o                         
  -2  10  14        114.58        122.04         4.32 o                         
  -1  10  14        488.44        501.45         7.91 o                         
   0  10  14         32.74         38.16         6.75 o                         
   1  10  14        487.90        484.67         8.38 o                         
   2  10  14        116.12        124.08         5.25 o                         
  -2  11  14        582.85        549.77         8.17 o                         
  -1  11  14         88.79        101.02         4.19 o                         
   0  11  14        644.66        662.10        12.16 o                         
   1  11  14         88.17         98.91         3.36 o                         
   2  11  14        585.17        572.92         9.47 o                         
  -2  12  14        246.95        176.53        55.55 o                         
  -1  12  14        488.10        504.17         9.11 o                         
   0  12  14        152.37        142.83         7.06 o                         
   1  12  14        491.06        501.85         9.81 o                         
   2  12  14        248.04        247.11         8.21 o                         
   0  13  14        759.09        687.12        19.23 o                         
   1  13  14         14.67         22.05         2.31 o                         
   1   0  15       1396.21       1370.39        18.55 o                         
   2   0  15        957.84        990.20        25.08 o                         
   3   0  15        237.30        248.63         9.26 o                         
   4   0  15          1.47          2.60         1.84 o                         
  -4   1  15       1404.66       1392.90        44.83 o                         
  -3   1  15        583.52        605.96         8.64 o                         
  -2   1  15       1736.07       1755.98        61.10 o                         
  -1   1  15        342.05        309.87         7.52 o                         
   0   1  15       1977.79       2151.58        40.02 o                         
   1   1  15        343.43        314.61         7.46 o                         
   2   1  15       1731.65       1671.85        32.32 o                         
   3   1  15        581.78        599.43         9.68 o                         
   4   1  15       1407.08       1338.93        21.41 o                         
  -4   2  15        104.23        111.37         3.87 o                         
  -3   2  15       1025.83       1035.76        11.77 o                         
  -2   2  15        732.10        735.51        12.46 o                         
  -1   2  15       1606.43       1586.40        20.81 o                         
   0   2  15       2045.77       2137.39        29.89 o                         
   1   2  15       1603.78       1610.27        20.13 o                         
   2   2  15        726.27        702.92        10.44 o                         
   3   2  15       1018.21       1015.53        13.80 o                         
   4   2  15        106.21        104.65         4.31 o                         
  -4   3  15        824.49        807.97        11.34 o                         
  -3   3  15        143.83        154.40         6.42 o                         
  -2   3  15       1316.11       1329.28        14.28 o                         
  -1   3  15       2914.31       2939.78        28.81 o                         
   0   3  15        440.01        498.42        14.70 o                         
   1   3  15       2903.07       2924.84        28.66 o                         
   2   3  15       1318.26       1307.52        12.99 o                         
   3   3  15        145.22        155.80         5.36 o                         
   4   3  15        829.14        790.54        12.55 o                         
  -4   4  15        107.95         98.97         3.36 o                         
  -3   4  15        924.18        922.79        13.64 o                         
  -2   4  15       1710.81       1688.43        14.04 o                         
  -1   4  15        595.50        605.53        13.63 o                         
   0   4  15       3219.19       3208.21        37.05 o                         
   1   4  15        596.67        599.73        18.83 o                         
   2   4  15       1712.14       1659.61        14.91 o                         
   3   4  15        924.05        893.79        13.29 o                         
   4   4  15        107.46         96.40         4.11 o                         
  -4   5  15        352.32        324.44        10.61 o                         
  -3   5  15        314.63        304.33         5.78 o                         
  -2   5  15        556.26        569.14         9.53 o                         
  -1   5  15       1943.83       1835.39        25.63 o                         
   0   5  15        625.62        499.42        21.90 o                         
   1   5  15       1949.55       1855.26        28.69 o                         
   2   5  15        554.19        538.39        11.76 o                         
   3   5  15        315.92        299.64        11.53 o                         
   4   5  15        351.46        301.91         6.75 o                         
  -3   6  15         65.50         68.47         2.58 o                         
  -2   6  15       1232.40       1277.91        18.19 o                         
  -1   6  15       1081.07       1024.95        13.09 o                         
   0   6  15       4660.96       4425.99        63.33 o                         
   1   6  15       1087.73       1039.20        12.70 o                         
   2   6  15       1232.45       1232.10        17.28 o                         
   3   6  15         64.36         68.94         4.96 o                         
   4   6  15        101.95         69.18         4.38 o                         
  -3   7  15        317.06        310.70         5.58 o                         
  -2   7  15        322.24        300.08         9.13 o                         
  -1   7  15       1059.78       1011.87        12.37 o                         
   0   7  15         13.86         12.04         2.99 o                         
   1   7  15       1054.91        988.88        11.19 o                         
   2   7  15        320.19        299.75         6.93 o                         
   3   7  15        319.42        313.41         7.09 o                         
  -3   8  15         67.79         76.19         2.63 o                         
  -2   8  15        664.89        661.53         9.94 o                         
  -1   8  15        181.66        196.30         5.50 o                         
   0   8  15       3832.84       3707.11        44.78 o                         
   1   8  15        185.84        186.73         5.07 o                         
   2   8  15        661.10        651.38        10.08 o                         
   3   8  15         68.42         75.66         3.40 o                         
  -3   9  15        159.86        165.80         4.03 o                         
  -2   9  15        709.96        709.13        11.59 o                         
  -1   9  15        817.00        820.54        10.50 o                         
   0   9  15          1.29          3.76         4.84 o                         
   1   9  15        818.74        800.65        10.44 o                         
   2   9  15        710.87        675.56         9.75 o                         
   3   9  15        160.21        150.22         8.34 o                         
  -2  10  15        329.99        333.56         7.93 o                         
  -1  10  15         68.62         74.13         3.59 o                         
   0  10  15        937.92        966.37        27.72 o                         
   1  10  15         68.93         76.67         3.30 o                         
   2  10  15        329.90        338.53         7.94 o                         
  -2  11  15         71.23         69.67         2.78 o                         
  -1  11  15        162.48        166.49         5.05 o                         
   0  11  15        158.71        164.37         5.85 o                         
   1  11  15        162.50        167.36         4.49 o                         
   2  11  15         69.87         72.11         3.10 o                         
  -1  12  15        128.66        133.22         5.16 o                         
   0  12  15        378.93        387.10        11.17 o                         
   1  12  15        127.26        134.91         3.51 o                         
   0  13  15         19.08         25.62         3.89 o                         
   0   0  16       9627.57      10393.89       209.63 o                         
   1   0  16       4805.99       4856.84        81.01 o                         
   2   0  16       2291.39       2293.47        66.54 o                         
   3   0  16        445.95        457.42         8.44 o                         
   4   0  16        102.97         92.26         6.72 o                         
  -4   1  16        244.53        241.74        10.73 o                         
  -3   1  16        868.72        895.89        11.02 o                         
  -2   1  16       1001.06       1006.96        26.15 o                         
  -1   1  16       3862.41       3908.38        42.03 o                         
   0   1  16       1318.79       1375.81        38.92 o                         
   1   1  16       3874.29       3968.65        38.68 o                         
   2   1  16        995.66        999.38        18.74 o                         
   3   1  16        870.95        897.83        12.17 o                         
   4   1  16        245.84        215.74         6.64 o                         
  -4   2  16        823.01        781.32        13.57 o                         
  -3   2  16        446.07        460.68         6.97 o                         
  -2   2  16       2513.12       2475.18        22.63 o                         
  -1   2  16       2633.61       2689.56        41.47 o                         
   0   2  16       5022.04       5315.23        58.83 o                         
   1   2  16       2635.47       2723.51        29.23 o                         
   2   2  16       2516.99       2425.56        26.13 o                         
   3   2  16        445.82        469.21         8.07 o                         
   4   2  16        821.92        759.59         9.10 o                         
  -4   3  16        756.04        752.82        11.50 o                         
  -3   3  16        672.09        691.83         9.55 o                         
  -2   3  16       1290.75       1283.87        11.72 o                         
  -1   3  16       2330.20       2370.27        25.28 o                         
   0   3  16       1913.89       2008.90        30.15 o                         
   1   3  16       2327.04       2359.10        26.81 o                         
   2   3  16       1295.16       1188.39        22.69 o                         
   3   3  16        674.20        684.97        10.84 o                         
   4   3  16        757.25        730.87        11.16 o                         
  -4   4  16        205.00        204.98         4.58 o                         
  -3   4  16        700.79        706.21        11.52 o                         
  -2   4  16       1551.29       1506.68        14.52 o                         
  -1   4  16       1619.38       1658.29        25.30 o                         
   0   4  16       3048.94       3101.36        35.79 o                         
   1   4  16       1621.17       1613.46        24.80 o                         
   2   4  16       1552.53       1475.52        13.11 o                         
   3   4  16        697.12        675.76        13.41 o                         
   4   4  16        203.28        202.65         5.13 o                         
  -4   5  16        570.00        529.09         8.84 o                         
  -3   5  16        540.84        539.78         9.55 o                         
  -2   5  16        498.31        491.83        11.04 o                         
  -1   5  16        663.88        662.45        10.96 o                         
   0   5  16        194.83        200.32        10.61 o                         
   1   5  16        667.95        648.27         8.90 o                         
   2   5  16        500.99        483.86        16.26 o                         
   3   5  16        543.74        537.55        11.81 o                         
   4   5  16        569.85        513.87        19.83 o                         
  -3   6  16        622.19        627.83         7.10 o                         
  -2   6  16        262.54        274.54         7.21 o                         
  -1   6  16        739.89        705.96        12.12 o                         
   0   6  16        240.05        243.85         8.20 o                         
   1   6  16        738.68        715.11        13.11 o                         
   2   6  16        263.94        285.77         8.63 o                         
   3   6  16        621.19        630.31        14.01 o                         
  -3   7  16        391.47        390.50         6.16 o                         
  -2   7  16       1064.60       1075.41        14.20 o                         
  -1   7  16        154.69        140.64         4.46 o                         
   0   7  16       1650.96       1621.32        20.26 o                         
   1   7  16        156.62        141.72         4.17 o                         
   2   7  16       1063.26       1037.93        13.64 o                         
   3   7  16        391.72        406.97        10.22 o                         
  -3   8  16        437.86        458.07         9.88 o                         
  -2   8  16        198.85        213.51         5.40 o                         
  -1   8  16        435.23        459.19         8.42 o                         
   0   8  16        646.90        608.89        12.94 o                         
   1   8  16        436.06        459.98         7.81 o                         
   2   8  16        199.63        209.79         5.60 o                         
   3   8  16        435.04        445.33         8.65 o                         
  -3   9  16        361.79        353.12         8.91 o                         
  -2   9  16        532.34        556.27         9.83 o                         
  -1   9  16        304.39        291.37         6.57 o                         
   0   9  16        285.58        280.37         9.68 o                         
   1   9  16        303.86        282.98         5.48 o                         
   2   9  16        529.30        524.37         8.26 o                         
  -2  10  16        489.17        469.54        11.06 o                         
  -1  10  16        473.56        483.45         8.15 o                         
   0  10  16        372.66        373.24        10.60 o                         
   1  10  16        472.89        476.54         7.32 o                         
   2  10  16        486.69        508.20         9.59 o                         
  -2  11  16         35.73         35.86         2.08 o                         
  -1  11  16        556.39        585.65         9.37 o                         
   0  11  16        630.89        645.82        11.40 o                         
   1  11  16        555.98        577.09         7.28 o                         
   2  11  16         34.93         42.35         2.32 o                         
  -1  12  16        162.08        169.99         5.36 o                         
   0  12  16        528.42        540.06        17.71 o                         
   1  12  16        161.08        175.53         3.69 o                         
   1   0  17          3.30          4.29         2.23 o                         
   2   0  17       2600.29       2569.19        55.95 o                         
   3   0  17         61.79         60.29         3.08 o                         
   4   0  17       1733.29       1684.32        33.81 o                         
  -4   1  17        286.51        268.24         6.71 o                         
  -3   1  17       1933.95       1978.90        18.37 o                         
  -2   1  17        200.58        210.63         7.21 o                         
  -1   1  17        342.60        332.07         8.55 o                         
   0   1  17        115.44        116.32         6.62 o                         
   1   1  17        341.98        351.15         8.42 o                         
   2   1  17        199.86        204.76         6.64 o                         
   3   1  17       1933.51       1974.26        25.50 o                         
   4   1  17        287.40        258.73         7.88 o                         
  -4   2  17        316.68        339.86         6.62 o                         
  -3   2  17        231.98        241.35         5.56 o                         
  -2   2  17       3996.33       3989.09        33.13 o                         
  -1   2  17        755.72        783.43        15.06 o                         
   0   2  17         10.70         13.74         3.05 o                         
   1   2  17        755.18        758.17        13.16 o                         
   2   2  17       3996.23       3861.43        37.24 o                         
   3   2  17        233.16        244.66         5.76 o                         
   4   2  17        313.11        314.13        11.05 o                         
  -4   3  17         71.34         69.22         3.17 o                         
  -3   3  17        792.67        834.81        10.60 o                         
  -2   3  17        179.65        186.08         4.09 o                         
  -1   3  17         45.33         46.80         3.37 o                         
   0   3  17       4351.63       4486.13        53.94 o                         
   1   3  17         43.74         41.12         3.20 o                         
   2   3  17        176.54        188.45         5.16 o                         
   3   3  17        791.59        830.50        11.80 o                         
   4   3  17         71.73         60.11         2.93 o                         
  -4   4  17        454.80        429.72        11.61 o                         
  -3   4  17         47.33         51.49         3.50 o                         
  -2   4  17        159.72        157.27         4.15 o                         
  -1   4  17       3181.85       3218.08        33.43 o                         
   0   4  17        340.39        359.24         8.82 o                         
   1   4  17       3183.96       3095.67        48.68 o                         
   2   4  17        161.52        153.69         4.08 o                         
   3   4  17         48.16         51.04         2.89 o                         
   4   4  17        457.44        446.76         8.42 o                         
  -4   5  17        115.83         98.54         4.94 o                         
  -3   5  17         23.82         25.39         2.12 o                         
  -2   5  17       1355.79       1328.79        20.08 o                         
  -1   5  17         61.74         67.38         3.30 o                         
   0   5  17       7480.05       7219.71       101.99 o                         
   1   5  17         60.97         68.27         3.22 o                         
   2   5  17       1360.44       1317.26        20.57 o                         
   3   5  17         23.00         31.14         4.85 o                         
   4   5  17        115.56        107.00         4.67 o                         
  -3   6  17        619.44        624.58         6.60 o                         
  -2   6  17        131.41        132.74         5.10 o                         
  -1   6  17       2280.69       2148.28        25.49 o                         
   0   6  17        174.05        161.52         5.08 o                         
   1   6  17       2279.20       2173.30        18.66 o                         
   2   6  17        132.20        124.86         4.65 o                         
   3   6  17        617.24        660.99        19.85 o                         
  -3   7  17         39.36         38.31         2.40 o                         
  -2   7  17       2752.18       2689.76        28.56 o                         
  -1   7  17         54.96         51.47         3.71 o                         
   0   7  17       2092.81       2048.05        23.86 o                         
   1   7  17         54.66         47.54         2.75 o                         
   2   7  17       2752.49       2727.75        23.87 o                         
   3   7  17         39.26         32.22         4.94 o                         
  -3   8  17        134.56        120.32         4.48 o                         
  -2   8  17        110.51        103.80         3.86 o                         
  -1   8  17       2788.21       2695.42        29.09 o                         
   0   8  17        315.15        323.30         9.18 o                         
   1   8  17       2784.04       2656.37        23.12 o                         
   2   8  17        109.36        107.18         4.03 o                         
   3   8  17        136.08        132.24         4.41 o                         
  -3   9  17        315.77        254.34         9.39 o                         
  -2   9  17       1253.35       1260.49        18.02 o                         
  -1   9  17        137.40        137.62         4.54 o                         
   0   9  17        231.42        223.37         6.16 o                         
   1   9  17        136.56        129.28         3.81 o                         
   2   9  17       1250.60       1223.46        15.08 o                         
  -2  10  17        234.79        238.36         5.29 o                         
  -1  10  17        400.26        392.89         7.09 o                         
   0  10  17          0.02          4.53         2.78 o                         
   1  10  17        402.14        400.02         6.02 o                         
   2  10  17        232.29        235.67         7.25 o                         
  -2  11  17        203.27        194.49         5.26 o                         
  -1  11  17        253.84        257.97         6.63 o                         
   0  11  17        260.06        250.30         6.69 o                         
   1  11  17        254.20        261.94         5.17 o                         
   2  11  17        204.16        206.53         8.19 o                         
  -1  12  17        130.06         99.65        42.49 o                         
   0  12  17         26.83         31.80         4.06 o                         
   1  12  17        129.29        129.15         3.79 o                         
   0   0  18       2522.29       2442.94        43.23 o                         
   1   0  18       2435.96       2486.95        31.31 o                         
   2   0  18       1025.11       1031.65        42.70 o                         
   3   0  18         22.40         30.07         2.82 o                         
   4   0  18          7.19          7.70         3.25 o                         
  -4   1  18        152.67        153.09         5.63 o                         
  -3   1  18        574.97        591.82         8.73 o                         
  -2   1  18         16.77         20.48         3.42 o                         
  -1   1  18       4513.23       4698.37        50.60 o                         
   0   1  18       1551.83       1549.69        40.10 o                         
   1   1  18       4493.73       4629.87        44.64 o                         
   2   1  18         16.95         17.81         2.78 o                         
   3   1  18        577.73        586.06        10.29 o                         
   4   1  18        151.63        146.75         7.14 o                         
  -4   2  18          0.52          3.19         1.88 o                         
  -3   2  18        479.59        483.19         7.69 o                         
  -2   2  18        204.11        213.50         5.46 o                         
  -1   2  18        248.08        252.95        13.17 o                         
   0   2  18       4243.85       4331.20        59.98 o                         
   1   2  18        245.57        248.99        11.25 o                         
   2   2  18        200.36        194.75         6.84 o                         
   3   2  18        483.49        483.64         7.91 o                         
   4   2  18          0.50          2.42         1.20 o                         
  -4   3  18        320.58        302.60         6.27 o                         
  -3   3  18        414.72        441.18         8.15 o                         
  -2   3  18        694.59        701.73        10.09 o                         
  -1   3  18       1960.50       1934.77        21.03 o                         
   0   3  18        147.93        123.98         5.27 o                         
   1   3  18       1968.69       1942.31        30.78 o                         
   2   3  18        690.19        688.15         9.80 o                         
   3   3  18        416.71        433.94         6.67 o                         
   4   3  18        319.52        313.88         6.68 o                         
  -4   4  18         19.02         16.48         2.81 o                         
  -3   4  18        439.89        443.33         8.57 o                         
  -2   4  18        591.83        578.47         7.93 o                         
  -1   4  18        567.99        574.96        12.49 o                         
   0   4  18        646.58        634.90        11.10 o                         
   1   4  18        569.76        546.60         9.36 o                         
   2   4  18        588.39        567.16         8.65 o                         
   3   4  18        440.28        450.24         7.02 o                         
   4   4  18         17.97         19.54         1.93 o                         
  -3   5  18        328.43        334.08         6.30 o                         
  -2   5  18       1306.46       1304.60        15.07 o                         
  -1   5  18       1056.49        976.21        15.17 o                         
   0   5  18        182.69        174.36         5.75 o                         
   1   5  18       1053.74        984.79        12.12 o                         
   2   5  18       1302.47       1276.14        17.29 o                         
   3   5  18        330.50        339.85         8.72 o                         
  -3   6  18       1026.25       1065.39        12.68 o                         
  -2   6  18        106.44         97.06         4.47 o                         
  -1   6  18        680.87        651.22        12.21 o                         
   0   6  18          9.57         15.25         2.45 o                         
   1   6  18        677.82        641.53         8.35 o                         
   2   6  18        107.07         97.38         4.13 o                         
   3   6  18       1024.90       1040.47        26.88 o                         
  -3   7  18        220.25        227.65         4.64 o                         
  -2   7  18        684.62        682.15        13.56 o                         
  -1   7  18         39.29         31.94         3.37 o                         
   0   7  18        770.77        768.36        11.76 o                         
   1   7  18         39.98         34.38         2.50 o                         
   2   7  18        675.89        673.62         9.50 o                         
   3   7  18        221.65        229.92         7.48 o                         
  -3   8  18        436.58        428.51         8.94 o                         
  -2   8  18         37.46         36.06         3.01 o                         
  -1   8  18        916.91        862.14        13.44 o                         
   0   8  18          7.66         12.36         2.85 o                         
   1   8  18        913.05        877.97         9.69 o                         
   2   8  18         36.19         34.37         2.69 o                         
   3   8  18        433.63        407.88         7.39 o                         
  -2   9  18        461.19        479.73         8.32 o                         
  -1   9  18         46.75         61.85         3.30 o                         
   0   9  18         27.54         29.88         3.06 o                         
   1   9  18         46.47         57.75         2.51 o                         
   2   9  18        462.81        473.21         9.28 o                         
   3   9  18         67.60         37.70         3.35 o                         
  -2  10  18        194.97        206.85         5.40 o                         
  -1  10  18        234.74        217.67         5.08 o                         
   0  10  18        516.29        504.55        16.04 o                         
   1  10  18        234.69        228.42         4.38 o                         
   2  10  18        195.66        215.62         9.73 o                         
  -2  11  18         66.89         62.00         8.13 o                         
  -1  11  18        440.63        450.76         8.62 o                         
   0  11  18        220.50        213.15         7.33 o                         
   1  11  18        443.21        442.59        10.66 o                         
   2  11  18         67.55         67.04         4.61 o                         
  -1  12  18         68.66         44.49        19.28 o                         
   0  12  18        699.40        491.40       253.29 o                         
   1  12  18         69.19         63.81         7.03 o                         
   1   0  19          2.31          2.79         2.31 o                         
   2   0  19       1090.88       1118.98        39.62 o                         
   3   0  19        695.11        712.40        11.22 o                         
  -4   1  19        742.91        730.19        12.53 o                         
  -3   1  19       1023.41       1037.00        11.83 o                         
  -2   1  19        800.55        830.06        12.78 o                         
  -1   1  19        414.52        422.89         8.73 o                         
   0   1  19        277.63        264.97         8.26 o                         
   1   1  19        416.90        429.94         8.62 o                         
   2   1  19        796.46        800.29        11.80 o                         
   3   1  19       1023.45       1033.11        11.37 o                         
   4   1  19        744.56        724.89        12.30 o                         
  -4   2  19        272.53        274.44         6.18 o                         
  -3   2  19        575.14        607.16         8.66 o                         
  -2   2  19        958.48        963.51        13.76 o                         
  -1   2  19        878.90        906.02        16.52 o                         
   0   2  19        731.24        730.04        14.55 o                         
   1   2  19        884.42        915.00        13.30 o                         
   2   2  19        964.12        954.14        14.65 o                         
   3   2  19        577.51        602.63         8.61 o                         
   4   2  19        271.25        263.82         5.00 o                         
  -4   3  19        627.75        561.59        12.15 o                         
  -3   3  19        608.94        604.87         9.39 o                         
  -2   3  19       2151.21       2103.26        21.25 o                         
  -1   3  19       2100.06       2021.45        18.30 o                         
   0   3  19        232.14        232.57         6.64 o                         
   1   3  19       2099.84       2013.08        22.74 o                         
   2   3  19       2154.51       2038.59        23.34 o                         
   3   3  19        608.18        601.39        10.14 o                         
   4   3  19        626.58        588.82        10.74 o                         
  -3   4  19        672.61        660.85        13.79 o                         
  -2   4  19        855.61        842.87        11.12 o                         
  -1   4  19        838.95        820.91        12.70 o                         
   0   4  19       2831.19       2726.19        23.02 o                         
   1   4  19        836.65        796.01        12.80 o                         
   2   4  19        850.56        834.52        11.31 o                         
   3   4  19        674.27        679.58         9.17 o                         
  -3   5  19        491.12        480.99         8.02 o                         
  -2   5  19        534.08        521.50         8.19 o                         
  -1   5  19       1544.42       1473.59        19.71 o                         
   0   5  19        310.85        304.80         9.40 o                         
   1   5  19       1547.21       1521.83        13.90 o                         
   2   5  19        535.16        511.98         9.78 o                         
   3   5  19        490.93        481.45         7.95 o                         
  -3   6  19        108.71        100.08         3.11 o                         
  -2   6  19        674.81        661.30        11.44 o                         
  -1   6  19       1681.74       1622.16        27.16 o                         
   0   6  19       1020.49        981.07        12.13 o                         
   1   6  19       1679.38       1626.99        15.34 o                         
   2   6  19        675.48        661.93        10.25 o                         
   3   6  19        108.65        104.94         4.83 o                         
  -3   7  19        446.12        425.99         6.14 o                         
  -2   7  19        591.69        581.10        10.85 o                         
  -1   7  19       1947.18       1958.45        34.51 o                         
   0   7  19        513.12        475.12         8.37 o                         
   1   7  19       1945.96       1965.34        15.46 o                         
   2   7  19        591.49        572.86         8.48 o                         
   3   7  19        445.30        429.24         7.78 o                         
  -3   8  19        329.73        281.94        19.73 o                         
  -2   8  19        333.90        332.41         5.90 o                         
  -1   8  19        632.29        664.34        11.30 o                         
   0   8  19       2513.97       2442.30        23.65 o                         
   1   8  19        629.47        641.77         7.48 o                         
   2   8  19        335.61        340.33         6.00 o                         
   3   8  19        329.93        277.17         5.38 o                         
  -2   9  19        337.77        364.99         7.94 o                         
  -1   9  19       1402.69       1386.56        15.25 o                         
   0   9  19        723.00        689.03        13.38 o                         
   1   9  19       1399.30       1375.97        11.44 o                         
   2   9  19        339.09        358.26         7.63 o                         
  -2  10  19        448.49        477.28         7.82 o                         
  -1  10  19        702.48        716.94         9.35 o                         
   0  10  19        741.02        763.56        24.08 o                         
   1  10  19        702.55        725.09         8.12 o                         
   2  10  19        448.91        479.67        14.42 o                         
  -1  11  19        424.78        433.97         8.03 o                         
   0  11  19         41.44         43.34         3.84 o                         
   1  11  19        425.92        434.81         7.99 o                         
  -1  12  19         32.69         35.08         3.13 o                         
   0  12  19          9.29          5.11         3.59 o                         
   1  12  19         33.24         28.77         2.86 o                         
   0   0  20         31.99         40.76         5.40 o                         
   1   0  20       3575.44       3712.09        29.56 o                         
   2   0  20        293.21        305.16         9.75 o                         
   3   0  20        849.51        864.89        14.20 o                         
   4   0  20         29.59         31.24         3.08 o                         
  -4   1  20         43.97         50.00         2.69 o                         
  -3   1  20         25.65         28.26         2.50 o                         
  -2   1  20       2622.54       2704.72        30.70 o                         
  -1   1  20        841.75        872.56        10.88 o                         
   0   1  20       5749.10       5750.09        60.73 o                         
   1   1  20        839.56        882.87        10.12 o                         
   2   1  20       2621.49       2608.09        44.98 o                         
   3   1  20         25.07         27.44         2.66 o                         
   4   1  20         43.73         43.81         4.11 o                         
  -4   2  20        222.10        198.82         6.16 o                         
  -3   2  20        322.57        324.50         5.81 o                         
  -2   2  20        400.95        406.83         7.64 o                         
  -1   2  20       5112.09       5114.06        37.94 o                         
   0   2  20        173.01        181.64         5.61 o                         
   1   2  20       5098.50       5148.26        36.90 o                         
   2   2  20        399.08        404.88         7.33 o                         
   3   2  20        324.56        324.79         5.57 o                         
   4   2  20        220.98        219.33         6.72 o                         
  -3   3  20        607.23        612.78        13.02 o                         
  -2   3  20        686.19        725.39        11.18 o                         
  -1   3  20       1513.70       1510.93        16.04 o                         
   0   3  20       2268.78       2209.32        24.08 o                         
   1   3  20       1510.76       1500.87        15.24 o                         
   2   3  20        687.35        714.71        10.66 o                         
   3   3  20        607.31        599.86         7.37 o                         
  -3   4  20        543.90        529.10         8.47 o                         
  -2   4  20       1143.31       1124.35        13.10 o                         
  -1   4  20       1967.59       1964.13        29.64 o                         
   0   4  20          8.33         13.49         1.71 o                         
   1   4  20       1962.26       1931.95        32.39 o                         
   2   4  20       1146.45       1119.84        12.41 o                         
   3   4  20        545.26        510.21         9.55 o                         
  -3   5  20        969.15        979.68        12.93 o                         
  -2   5  20        324.67        323.60         6.94 o                         
  -1   5  20        610.95        612.31        11.69 o                         
   0   5  20        223.61        219.29         5.94 o                         
   1   5  20        609.50        601.61         7.95 o                         
   2   5  20        322.38        317.91         7.13 o                         
   3   5  20        969.75        983.94        11.64 o                         
  -3   6  20        123.21        126.29         4.14 o                         
  -2   6  20        792.27        795.61        12.47 o                         
  -1   6  20         33.18         38.02         3.93 o                         
   0   6  20        383.70        366.35         7.01 o                         
   1   6  20         32.51         37.10         2.68 o                         
   2   6  20        797.16        787.39        13.35 o                         
   3   6  20        122.62        128.99         3.59 o                         
  -3   7  20        880.53        852.82        10.30 o                         
  -2   7  20          2.14          5.64         2.32 o                         
  -1   7  20          7.49          9.02         2.74 o                         
   0   7  20         95.70         87.50         3.83 o                         
   1   7  20          8.24         13.54         2.00 o                         
   2   7  20          2.15          3.83         2.22 o                         
   3   7  20        882.51        843.82        11.88 o                         
  -3   8  20        255.49        232.56         7.82 o                         
  -2   8  20        536.94        545.39         8.39 o                         
  -1   8  20        353.40        367.76         7.15 o                         
   0   8  20         89.55         77.61         3.46 o                         
   1   8  20        351.10        371.13         5.45 o                         
   2   8  20        538.40        545.21         8.30 o                         
   3   8  20        256.57        197.59         5.41 o                         
  -2   9  20        292.65        276.76         8.00 o                         
  -1   9  20         98.42         96.36         4.14 o                         
   0   9  20        985.76        947.02        34.67 o                         
   1   9  20         97.70         95.62         3.07 o                         
   2   9  20        293.50        290.30         8.08 o                         
  -2  10  20        122.80        120.75         4.33 o                         
  -1  10  20        618.19        614.17         9.55 o                         
   0  10  20        131.78        142.08         9.85 o                         
   1  10  20        615.28        633.26         7.83 o                         
   2  10  20        122.08        137.12         6.77 o                         
  -1  11  20         36.01         31.66         4.50 o                         
   0  11  20        844.15        805.26        23.16 o                         
   1  11  20         35.94         36.78         2.49 o                         
   0  12  20         99.80        114.73         6.87 o                         
   1   0  21         36.31         40.43         2.54 o                         
   2   0  21        957.50        978.45        19.12 o                         
   3   0  21       2139.37       2185.54        22.81 o                         
   4   0  21        384.28        329.42         8.61 o                         
  -3   1  21        184.22        197.99         4.68 o                         
  -2   1  21        555.60        573.30         9.32 o                         
  -1   1  21       1052.97       1041.93        12.49 o                         
   0   1  21         52.88         54.62         3.20 o                         
   1   1  21       1055.16       1031.05        15.39 o                         
   2   1  21        558.57        571.37        10.71 o                         
   3   1  21        184.73        197.60         5.20 o                         
   4   1  21        760.91        622.26        13.54 o                         
  -3   2  21        867.22        851.89        14.42 o                         
  -2   2  21        790.62        817.69        11.21 o                         
  -1   2  21        343.13        360.81         6.80 o                         
   0   2  21        637.88        628.50        12.11 o                         
   1   2  21        338.07        352.04         6.73 o                         
   2   2  21        785.86        797.45        11.56 o                         
   3   2  21        866.38        847.60         9.01 o                         
  -3   3  21        546.43        531.67        10.34 o                         
  -2   3  21        344.62        371.52         7.72 o                         
  -1   3  21        803.94        827.28        10.90 o                         
   0   3  21        483.09        478.92         6.79 o                         
   1   3  21        808.15        826.44        10.84 o                         
   2   3  21        345.25        366.90         6.59 o                         
   3   3  21        541.61        532.01         7.22 o                         
  -3   4  21        589.74        571.16        10.54 o                         
  -2   4  21        683.69        687.91         9.57 o                         
  -1   4  21       1598.40       1587.15        20.92 o                         
   0   4  21       1606.83       1586.55        29.48 o                         
   1   4  21       1595.95       1563.09        27.68 o                         
   2   4  21        680.42        677.84         9.11 o                         
   3   4  21        587.95        578.30         8.23 o                         
  -3   5  21        126.32        127.38         4.02 o                         
  -2   5  21        317.18        329.40         7.92 o                         
  -1   5  21       1519.35       1487.36        32.02 o                         
   0   5  21        991.38        945.58        13.24 o                         
   1   5  21       1507.10       1491.96        17.25 o                         
   2   5  21        314.78        322.33         8.04 o                         
   3   5  21        126.84        128.18         3.65 o                         
  -3   6  21        332.06        318.85         6.05 o                         
  -2   6  21        880.76        881.81        16.14 o                         
  -1   6  21       1564.81       1533.32        30.57 o                         
   0   6  21       1768.67       1774.27        18.93 o                         
   1   6  21       1559.55       1542.10        16.11 o                         
   2   6  21        879.15        865.63        13.06 o                         
   3   6  21        334.86        329.41         4.84 o                         
  -3   7  21         94.52         88.19         3.17 o                         
  -2   7  21        372.38        390.18         9.82 o                         
  -1   7  21        842.31        848.09        11.65 o                         
   0   7  21        692.76        666.61        10.04 o                         
   1   7  21        841.57        842.40         9.34 o                         
   2   7  21        376.28        388.28         7.94 o                         
   3   7  21         96.45         87.22         7.81 o                         
  -2   8  21        165.83        176.64         4.11 o                         
  -1   8  21        156.76        147.78         5.11 o                         
   0   8  21       1525.58       1523.43        15.08 o                         
   1   8  21        153.88        148.95         3.77 o                         
   2   8  21        166.85        177.62         4.49 o                         
  -2   9  21         59.57         63.74         4.01 o                         
  -1   9  21        511.73        521.64         8.86 o                         
   0   9  21        470.59        434.85        11.35 o                         
   1   9  21        515.80        533.86         6.96 o                         
   2   9  21         60.16         67.37         3.37 o                         
  -2  10  21        212.33        218.85         7.75 o                         
  -1  10  21        177.84        188.51         6.88 o                         
   0  10  21        439.14        416.69        19.77 o                         
   1  10  21        178.51        183.57         3.86 o                         
   2  10  21        212.93        229.48         8.09 o                         
  -1  11  21        120.53        109.89         6.14 o                         
   0  11  21          2.05          3.22         1.71 o                         
   1  11  21        119.76        116.35         3.02 o                         
   0   0  22       1222.61       1260.47        21.34 o                         
   1   0  22       2301.82       2321.80        21.41 o                         
   2   0  22       3315.32       3406.91        38.34 o                         
   3   0  22        116.23        122.76         3.97 o                         
  -3   1  22        403.57        424.35         6.41 o                         
  -2   1  22       1088.15       1092.76        19.32 o                         
  -1   1  22       2178.17       2182.09        18.63 o                         
   0   1  22       1575.22       1609.18        32.67 o                         
   1   1  22       2191.44       2190.53        17.52 o                         
   2   1  22       1091.27       1082.72        26.00 o                         
   3   1  22        401.06        408.52         6.30 o                         
  -3   2  22        468.47        466.89         7.44 o                         
  -2   2  22       1225.46       1236.11        16.12 o                         
  -1   2  22        442.71        444.13         7.66 o                         
   0   2  22       5524.54       5526.96        44.48 o                         
   1   2  22        447.46        451.08         7.20 o                         
   2   2  22       1223.73       1206.32        16.50 o                         
   3   2  22        468.71        466.93         6.06 o                         
  -3   3  22        223.73        234.29         4.88 o                         
  -2   3  22       1354.77       1343.40        16.03 o                         
  -1   3  22       1555.06       1565.40        17.54 o                         
   0   3  22        752.57        723.42        18.00 o                         
   1   3  22       1547.78       1536.87        19.82 o                         
   2   3  22       1360.75       1331.03        16.68 o                         
   3   3  22        225.31        229.05         4.59 o                         
  -3   4  22        512.75        503.88         7.42 o                         
  -2   4  22       1175.25       1160.33        12.93 o                         
  -1   4  22        201.92        207.16         9.15 o                         
   0   4  22        868.59        866.43        19.02 o                         
   1   4  22        198.17        195.28         5.16 o                         
   2   4  22       1176.33       1159.85        12.33 o                         
   3   4  22        511.65        496.37         7.05 o                         
  -3   5  22        356.84        335.82         7.75 o                         
  -2   5  22        524.43        559.21        11.10 o                         
  -1   5  22        237.43        221.90         7.92 o                         
   0   5  22        548.51        566.60        10.49 o                         
   1   5  22        238.28        238.26         5.67 o                         
   2   5  22        520.63        559.16        10.45 o                         
   3   5  22        359.02        341.50         6.05 o                         
  -3   6  22        830.65        843.12        11.82 o                         
  -2   6  22        388.18        374.74         9.72 o                         
  -1   6  22          0.96          6.00         2.86 o                         
   0   6  22        293.62        285.36         6.42 o                         
   1   6  22          0.98          2.76         2.12 o                         
   2   6  22        389.23        381.03         8.04 o                         
   3   6  22        825.50        802.35        10.50 o                         
  -3   7  22        574.84        503.59         8.89 o                         
  -2   7  22        793.06        824.50        12.02 o                         
  -1   7  22         87.35         92.72         3.92 o                         
   0   7  22        124.24        117.02         4.27 o                         
   1   7  22         87.65         91.36         3.41 o                         
   2   7  22        791.67        811.02        11.71 o                         
   3   7  22        575.28        538.36        13.71 o                         
  -2   8  22        223.75        220.57         4.20 o                         
  -1   8  22        706.32        702.44        10.85 o                         
   0   8  22         21.87         28.84         3.52 o                         
   1   8  22        706.09        693.96         8.46 o                         
   2   8  22        222.50        226.77         5.35 o                         
  -2   9  22        664.49        689.57        10.61 o                         
  -1   9  22        242.11        237.05         5.05 o                         
   0   9  22          4.11          6.35         3.15 o                         
   1   9  22        245.18        252.70         4.99 o                         
   2   9  22        663.13        682.39        16.93 o                         
  -1  10  22        259.91        276.04        14.40 o                         
   0  10  22        309.45        332.72         7.35 o                         
   1  10  22        257.84        270.37         4.82 o                         
   0  11  22        220.52        237.53         7.68 o                         
   1  11  22        369.37        385.85         7.62 o                         
   1   0  23        102.75        114.54         4.23 o                         
   2   0  23        737.98        757.14        12.98 o                         
   3   0  23         83.54         78.11         4.23 o                         
  -3   1  23       1222.03       1262.55        13.03 o                         
  -2   1  23          2.10          3.84         2.25 o                         
  -1   1  23       1580.16       1589.55        15.23 o                         
   0   1  23         82.66         85.61         3.77 o                         
   1   1  23       1582.31       1583.92        13.29 o                         
   2   1  23          2.19          6.66         4.40 o                         
   3   1  23       1219.67       1218.78        13.72 o                         
  -3   2  23         68.50         68.68         2.94 o                         
  -2   2  23        677.69        678.94        11.74 o                         
  -1   2  23        877.11        862.83        11.26 o                         
   0   2  23        263.86        259.61         5.65 o                         
   1   2  23        875.20        865.58        10.46 o                         
   2   2  23        676.77        667.51        16.66 o                         
   3   2  23         68.74         70.51         2.47 o                         
  -3   3  23        826.87        817.83         8.26 o                         
  -2   3  23       1088.42       1097.33        13.86 o                         
  -1   3  23        100.73         99.13         5.49 o                         
   0   3  23        470.64        473.36         8.96 o                         
   1   3  23        100.34        106.46         4.96 o                         
   2   3  23       1091.23       1105.21        13.13 o                         
   3   3  23        826.71        836.96         8.35 o                         
  -3   4  23        225.75        221.35         4.79 o                         
  -2   4  23         88.21         89.29         3.75 o                         
  -1   4  23       1428.27       1455.89        21.92 o                         
   0   4  23        314.55        312.28         6.64 o                         
   1   4  23       1433.37       1425.43        16.80 o                         
   2   4  23         86.18         82.66         3.61 o                         
   3   4  23        227.57        231.04         4.34 o                         
  -3   5  23        402.05        414.56         9.75 o                         
  -2   5  23       1624.85       1617.51        37.99 o                         
  -1   5  23        270.70        291.37        10.64 o                         
   0   5  23       4265.28       4090.19        39.93 o                         
   1   5  23        270.15        286.69         6.13 o                         
   2   5  23       1626.64       1621.87        17.52 o                         
   3   5  23        399.77        415.01         8.00 o                         
  -3   6  23        276.05        265.12         6.68 o                         
  -2   6  23        120.69        110.34         4.59 o                         
  -1   6  23       1618.66       1568.74        22.61 o                         
   0   6  23          0.58          4.78         2.24 o                         
   1   6  23       1619.29       1586.93        16.13 o                         
   2   6  23        121.56        113.70         4.08 o                         
   3   6  23        276.05        272.62         5.43 o                         
  -2   7  23       1187.03       1268.03        17.64 o                         
  -1   7  23         14.47         16.45         2.45 o                         
   0   7  23       2573.36       2504.08        30.16 o                         
   1   7  23         14.71         15.67         2.12 o                         
   2   7  23       1182.32       1208.17        14.65 o                         
  -2   8  23        285.32        276.85         4.83 o                         
  -1   8  23       1459.08       1447.24        16.83 o                         
   0   8  23         26.82         26.39         2.86 o                         
   1   8  23       1459.90       1444.98        13.10 o                         
   2   8  23        283.71        276.47         5.55 o                         
  -2   9  23        337.89        347.73         7.09 o                         
  -1   9  23        102.56        106.23         3.55 o                         
   0   9  23       1448.94       1550.56        24.71 o                         
   1   9  23        101.21        106.92         3.09 o                         
   2   9  23        338.95        347.52         7.69 o                         
  -1  10  23        491.14        521.30        15.50 o                         
   0  10  23        139.82        125.03         4.30 o                         
   1  10  23        487.92        512.52         7.27 o                         
   0  11  23       1049.25       1111.22        22.93 o                         
   0   0  24        416.31        426.96        18.81 o                         
   1   0  24        882.32        940.11        13.05 o                         
   2   0  24        716.02        739.28        13.25 o                         
   3   0  24        359.66        385.31         8.11 o                         
  -3   1  24         98.63        103.63         3.50 o                         
  -2   1  24        965.46        971.19        14.46 o                         
  -1   1  24        836.72        895.00        11.60 o                         
   0   1  24       1681.11       1739.84        17.04 o                         
   1   1  24        835.16        867.07        10.52 o                         
   2   1  24        970.92        985.54        19.32 o                         
   3   1  24         98.47         99.27         2.94 o                         
  -3   2  24        457.55        470.32         7.12 o                         
  -2   2  24        872.45        882.42        13.34 o                         
  -1   2  24        427.32        448.98         7.84 o                         
   0   2  24        144.23        146.97         4.46 o                         
   1   2  24        429.88        447.58         7.25 o                         
   2   2  24        874.86        842.56        14.16 o                         
   3   2  24        458.95        460.27         5.26 o                         
  -3   3  24        221.74        231.91         4.52 o                         
  -2   3  24        785.28        777.29        10.89 o                         
  -1   3  24       1106.56       1098.26        18.49 o                         
   0   3  24       2385.70       2409.46        21.89 o                         
   1   3  24       1107.58       1079.07        16.39 o                         
   2   3  24        781.05        769.58        10.26 o                         
   3   3  24        221.18        233.38         3.88 o                         
  -3   4  24        488.83        467.96         7.19 o                         
  -2   4  24        474.62        496.12         7.92 o                         
  -1   4  24         10.92         12.43         3.05 o                         
   0   4  24       1740.40       1749.59        22.16 o                         
   1   4  24          9.97         10.80         2.47 o                         
   2   4  24        472.58        481.29         8.30 o                         
   3   4  24        488.36        480.12         5.51 o                         
  -3   5  24        156.76        158.15         5.39 o                         
  -2   5  24        328.42        344.02        24.52 o                         
  -1   5  24        749.59        722.15        17.22 o                         
   0   5  24        728.37        733.19        14.07 o                         
   1   5  24        751.10        726.33        10.82 o                         
   2   5  24        325.21        325.80         7.32 o                         
   3   5  24        155.07        155.74         4.10 o                         
  -3   6  24        304.27        255.52        10.79 o                         
  -2   6  24         83.98         94.23         4.76 o                         
  -1   6  24        215.67        221.90         7.37 o                         
   0   6  24        586.00        537.26         9.83 o                         
   1   6  24        215.43        217.62         5.14 o                         
   2   6  24         82.35         91.13         3.96 o                         
   3   6  24        303.56        260.60         8.43 o                         
  -2   7  24        492.03        528.71         8.29 o                         
  -1   7  24         99.09         98.09         3.79 o                         
   0   7  24         90.85         85.79         4.28 o                         
   1   7  24         99.37        104.42         3.57 o                         
   2   7  24        493.26        533.93         9.63 o                         
  -2   8  24        127.02        135.70         3.21 o                         
  -1   8  24        102.45        114.36         5.79 o                         
   0   8  24        149.65        153.91         5.74 o                         
   1   8  24        103.47        112.47         3.19 o                         
   2   8  24        127.30        137.52         3.66 o                         
  -2   9  24        463.17        467.93        11.59 o                         
  -1   9  24         67.06         62.03         4.70 o                         
   0   9  24          0.50          3.63         3.07 o                         
   1   9  24         67.27         73.24         3.13 o                         
   2   9  24        463.82        445.32        11.44 o                         
  -1  10  24        414.35        388.21        11.95 o                         
   0  10  24        190.10        208.11         4.87 o                         
   1  10  24        414.44        407.87        18.18 o                         
   1   0  25          1.50          4.46         2.41 o                         
   2   0  25        314.32        322.75         8.06 o                         
   3   0  25       1236.73       1246.93        15.43 o                         
  -3   1  25        228.07        228.48         5.14 o                         
  -2   1  25        678.14        688.39        11.36 o                         
  -1   1  25        151.00        169.33         4.93 o                         
   0   1  25        412.41        439.23         7.77 o                         
   1   1  25        150.57        162.02         4.43 o                         
   2   1  25        680.44        644.12        19.31 o                         
   3   1  25        230.13        230.54         4.14 o                         
  -3   2  25       1461.22       1459.81        15.57 o                         
  -2   2  25        523.14        505.36        10.82 o                         
  -1   2  25         80.24         94.09         3.83 o                         
   0   2  25        627.72        634.53        10.31 o                         
   1   2  25         80.39         92.87         3.81 o                         
   2   2  25        522.39        498.32        10.75 o                         
   3   2  25       1462.92       1446.28        14.82 o                         
  -3   3  25        333.18        316.48         5.57 o                         
  -2   3  25        404.66        392.21         8.57 o                         
  -1   3  25       1191.75       1236.11        19.85 o                         
   0   3  25        526.06        530.92         8.38 o                         
   1   3  25       1193.75       1219.17        16.97 o                         
   2   3  25        405.23        383.93         7.57 o                         
   3   3  25        332.83        323.12         6.18 o                         
  -3   4  25        247.39        248.67         6.67 o                         
  -2   4  25       1080.41       1097.32        16.49 o                         
  -1   4  25        673.80        673.39        13.46 o                         
   0   4  25        494.43        522.11         8.88 o                         
   1   4  25        673.81        648.44        11.41 o                         
   2   4  25       1080.87       1104.50        16.64 o                         
   3   4  25        246.83        255.11         5.19 o                         
  -3   5  25        273.15        277.54        12.09 o                         
  -2   5  25        116.72        101.48         6.21 o                         
  -1   5  25       1215.91       1192.66        51.37 o                         
   0   5  25        109.59        105.21         4.51 o                         
   1   5  25       1214.06       1195.81        18.98 o                         
   2   5  25        118.73        116.31         4.33 o                         
  -2   6  25        832.23        843.18        21.15 o                         
  -1   6  25        518.59        503.70        10.81 o                         
   0   6  25       1443.14       1466.64        21.08 o                         
   1   6  25        520.79        509.26         8.31 o                         
   2   6  25        827.53        830.30        11.23 o                         
  -2   7  25         72.54         63.67         2.81 o                         
  -1   7  25       1453.05       1476.20        17.76 o                         
   0   7  25        239.29        238.60         7.34 o                         
   1   7  25       1454.43       1496.19        14.31 o                         
   2   7  25         73.10         64.90         3.34 o                         
  -2   8  25        597.62        563.20        40.26 o                         
  -1   8  25        208.39        211.72         5.18 o                         
   0   8  25       1200.17       1246.75        21.53 o                         
   1   8  25        208.39        213.35         4.24 o                         
   2   8  25        600.35        575.42        11.41 o                         
  -1   9  25        839.44        828.37        14.18 o                         
   0   9  25         75.41         89.24         6.17 o                         
   1   9  25        839.38        838.52        12.81 o                         
   0  10  25        117.64        119.63         6.96 o                         
   0   0  26       1839.94       1908.42        79.19 o                         
   1   0  26       4974.04       5220.72        44.21 o                         
   2   0  26          4.14          7.25         3.08 o                         
   3   0  26        614.47        611.37        10.55 o                         
  -3   1  26        247.47        245.27         4.67 o                         
  -2   1  26        974.23        996.09        23.24 o                         
  -1   1  26        175.91        189.84         5.20 o                         
   0   1  26       7465.25       7771.90        69.39 o                         
   1   1  26        176.35        194.75         5.19 o                         
   2   1  26        971.67        952.32        30.95 o                         
   3   1  26        245.92        238.82         4.94 o                         
  -3   2  26        846.50        831.92        12.54 o                         
  -2   2  26        428.22        430.52         9.38 o                         
  -1   2  26       2706.46       2723.68        28.82 o                         
   0   2  26         10.15         12.54         2.31 o                         
   1   2  26       2707.73       2679.58        23.83 o                         
   2   2  26        425.78        417.88         7.52 o                         
   3   2  26        848.03        829.64        15.16 o                         
  -3   3  26        759.58        699.97         9.84 o                         
  -2   3  26        458.68        446.78        10.32 o                         
  -1   3  26         42.87         46.10         3.70 o                         
   0   3  26        292.98        303.30         6.74 o                         
   1   3  26         41.35         43.87         3.26 o                         
   2   3  26        458.39        465.01         7.97 o                         
   3   3  26        759.83        745.75        18.99 o                         
  -3   4  26        467.02        408.27         7.93 o                         
  -2   4  26        336.62        342.31         7.30 o                         
  -1   4  26       1081.92       1109.50        15.12 o                         
   0   4  26        298.40        326.97         6.79 o                         
   1   4  26       1086.87       1094.86        13.51 o                         
   2   4  26        337.35        341.56        10.17 o                         
   3   4  26        465.68        425.57        11.49 o                         
  -2   5  26         28.28         34.10         4.21 o                         
  -1   5  26        457.07        441.77        12.52 o                         
   0   5  26         99.35        109.74         5.26 o                         
   1   5  26        459.69        441.69        10.38 o                         
   2   5  26         28.18         30.41         3.16 o                         
  -2   6  26       1026.78       1064.80        14.81 o                         
  -1   6  26        138.90        148.87         4.89 o                         
   0   6  26         21.00         26.66         3.35 o                         
   1   6  26        137.61        152.15         5.70 o                         
   2   6  26       1026.68       1043.15        12.42 o                         
  -2   7  26         63.61         68.88         2.55 o                         
  -1   7  26        454.32        442.87         9.81 o                         
   0   7  26        135.92        136.14         6.74 o                         
   1   7  26        455.28        446.68        12.85 o                         
   2   7  26         63.90         67.80         2.99 o                         
  -2   8  26        185.77        183.45         6.55 o                         
  -1   8  26        123.65        127.26         5.59 o                         
   0   8  26          1.53          3.16         3.00 o                         
   1   8  26        122.33        125.12         3.44 o                         
   2   8  26        186.66        168.83         6.38 o                         
  -1   9  26        241.96        245.16         5.90 o                         
   0   9  26        117.84        121.35         6.94 o                         
   1   9  26        241.89        252.31         6.37 o                         
   1   0  27          3.18          7.21         2.45 o                         
   2   0  27        206.75        213.50         8.81 o                         
  -3   1  27        626.24        651.87        11.80 o                         
  -2   1  27        679.85        715.74        13.42 o                         
  -1   1  27        211.87        224.73         5.45 o                         
   0   1  27        118.33        134.09         5.93 o                         
   1   1  27        209.48        214.28         5.24 o                         
   2   1  27        680.20        696.30        15.57 o                         
   3   1  27        629.89        652.97        16.62 o                         
  -3   2  27        234.26        199.46        46.82 o                         
  -2   2  27        559.95        569.04        10.05 o                         
  -1   2  27        172.51        179.76         5.97 o                         
   0   2  27        139.67        154.61         4.57 o                         
   1   2  27        172.88        173.37         5.25 o                         
   2   2  27        558.14        556.52         8.71 o                         
   3   2  27        234.40        226.50         7.73 o                         
  -3   3  27        441.38        295.19         9.02 o                         
  -2   3  27        945.70        942.21        12.99 o                         
  -1   3  27        305.08        317.12         6.67 o                         
   0   3  27        606.06        639.71         9.93 o                         
   1   3  27        304.35        310.25         6.08 o                         
   2   3  27        944.41        924.00        11.37 o                         
  -2   4  27        357.29        357.39         7.04 o                         
  -1   4  27        779.99        795.34        10.76 o                         
   0   4  27        891.02        916.89        11.93 o                         
   1   4  27        784.34        803.86        10.97 o                         
   2   4  27        357.73        368.00         8.18 o                         
  -2   5  27        489.90        497.66        10.31 o                         
  -1   5  27        801.70        823.38        12.16 o                         
   0   5  27        157.43        166.43         6.10 o                         
   1   5  27        805.68        842.82        11.10 o                         
   2   5  27        486.79        495.71         9.18 o                         
  -2   6  27        563.09        575.76        10.50 o                         
  -1   6  27        900.79        928.84        12.23 o                         
   0   6  27        382.55        397.46        11.20 o                         
   1   6  27        900.20        940.70        15.34 o                         
   2   6  27        565.87        573.71         9.43 o                         
  -2   7  27        184.37        168.24         9.25 o                         
  -1   7  27        862.88        848.97        23.30 o                         
   0   7  27        701.98        701.40        14.64 o                         
   1   7  27        866.66        886.53        21.55 o                         
   2   7  27        185.40        172.49         8.86 o                         
  -1   8  27        757.29        785.91        12.01 o                         
   0   8  27        745.67        780.93        14.38 o                         
   1   8  27        760.21        822.91        20.22 o                         
   0   9  27        292.96        276.76         9.27 o                         
   1   9  27        185.82        183.15         6.89 o                         
   0   0  28        225.51        252.00        14.23 o                         
   1   0  28        363.18        371.71         7.45 o                         
   2   0  28        959.48        993.34        28.75 o                         
  -3   1  28        105.98         88.92        11.07 o                         
  -2   1  28         48.31         64.52         4.27 o                         
  -1   1  28       1429.88       1483.08        15.37 o                         
   0   1  28       1235.97       1266.23        15.25 o                         
   1   1  28       1428.04       1466.07        18.60 o                         
   2   1  28         47.66         62.44         4.34 o                         
   3   1  28        104.02        102.50         4.99 o                         
  -2   2  28        581.33        589.67         9.72 o                         
  -1   2  28        423.88        435.50         7.86 o                         
   0   2  28       1167.83       1213.38        13.44 o                         
   1   2  28        422.64        422.06         7.03 o                         
   2   2  28        580.92        575.90         8.37 o                         
  -2   3  28        243.43        232.15         5.55 o                         
  -1   3  28       1500.75       1531.81        16.52 o                         
   0   3  28        581.98        582.53         9.48 o                         
   1   3  28       1506.51       1533.46        14.03 o                         
   2   3  28        244.86        239.38         5.55 o                         
  -2   4  28        520.85        522.64        14.70 o                         
  -1   4  28        137.62        139.39         4.78 o                         
   0   4  28        819.37        810.19        10.94 o                         
   1   4  28        135.08        136.59         4.24 o                         
   2   4  28        524.48        530.17         7.93 o                         
  -2   5  28        420.10        422.44         9.31 o                         
  -1   5  28       1099.57       1090.39        14.00 o                         
   0   5  28         75.57         66.77         4.15 o                         
   1   5  28       1101.16       1121.09        12.80 o                         
   2   5  28        424.36        420.99         7.76 o                         
  -2   6  28         12.58         14.72         1.59 o                         
  -1   6  28         55.77         63.32         2.86 o                         
   0   6  28        171.21        175.94         9.80 o                         
   1   6  28         55.17         65.02         2.86 o                         
   2   6  28         13.16         13.92         1.88 o                         
  -1   7  28         32.71         35.91         2.77 o                         
   1   7  28         32.43         34.36         7.00 o                         
  -1   8  28        211.14        209.35        24.70 o                         
   0   8  28         68.81         59.19         5.52 o                         
   1   8  28        211.55        216.52         8.39 o                         
   1   0  29        638.42        668.75         9.88 o                         
   2   0  29       1488.90       1520.65        36.23 o                         
  -2   1  29         34.10         36.49         2.95 o                         
  -1   1  29        366.91        371.07         6.53 o                         
   0   1  29        148.62        166.35         4.93 o                         
   1   1  29        366.56        369.75         7.00 o                         
   2   1  29         34.45         36.06         2.83 o                         
  -2   2  29        569.05        580.67         7.86 o                         
  -1   2  29        460.35        466.93         7.86 o                         
   0   2  29         32.06         32.97         2.54 o                         
   1   2  29        460.25        464.04         6.59 o                         
   2   2  29        570.64        567.97        10.78 o                         
  -2   3  29        184.34        195.67         5.42 o                         
  -1   3  29        138.82        138.74         4.23 o                         
   0   3  29       1007.88       1037.68        12.59 o                         
   1   3  29        137.93        141.06         3.61 o                         
   2   3  29        184.02        184.69         4.30 o                         
  -2   4  29        556.64        551.84        17.16 o                         
  -1   4  29        844.89        893.46        12.13 o                         
   0   4  29          5.87          6.03         2.40 o                         
   1   4  29        840.48        877.15         9.82 o                         
   2   4  29        558.35        578.81         8.94 o                         
  -2   5  29        741.20        775.49        12.30 o                         
  -1   5  29        104.51        114.96         3.95 o                         
   0   5  29       2863.20       2842.46        40.16 o                         
   1   5  29        105.71        114.47         3.52 o                         
   2   5  29        740.30        759.34         9.26 o                         
  -1   6  29        965.37        962.31        15.76 o                         
   0   6  29        256.54        243.02        11.61 o                         
   1   6  29        964.71        977.23        13.66 o                         
   2   6  29         29.25         20.63         2.71 o                         
  -1   7  29        282.98        270.86         5.36 o                         
   1   7  29        283.53        284.92         9.68 o                         
   0   8  29        219.70        196.38         7.58 o                         
   0   0  30        397.09        406.79        16.97 o                         
   1   0  30       1903.03       1967.11        21.60 o                         
   2   0  30        206.32        194.57         6.82 o                         
  -2   1  30       1343.57       1410.96        17.27 o                         
  -1   1  30        332.59        348.54         6.62 o                         
   0   1  30        860.64        914.15        13.90 o                         
   1   1  30        338.42        356.58         6.03 o                         
   2   1  30       1343.14       1386.10        16.48 o                         
  -2   2  30        197.92        208.39         5.29 o                         
  -1   2  30       1174.70       1237.47        13.66 o                         
   0   2  30       1072.22       1072.40        12.75 o                         
   1   2  30       1170.36       1213.43        13.43 o                         
   2   2  30        196.81        199.52         4.52 o                         
  -2   3  30        630.87        653.96        14.33 o                         
  -1   3  30        553.34        584.19         8.22 o                         
   0   3  30        814.09        826.36        10.76 o                         
   1   3  30        551.69        574.94         6.91 o                         
   2   3  30        630.80        655.21         9.57 o                         
  -2   4  30        379.30        340.00        18.75 o                         
  -1   4  30        323.25        319.74         5.55 o                         
   0   4  30        457.18        470.96         9.52 o                         
   1   4  30        325.36        327.58         4.78 o                         
   2   4  30        381.01        351.17        17.26 o                         
  -2   5  30        252.89        212.54         7.29 o                         
  -1   5  30         17.60         15.46         3.03 o                         
   0   5  30          3.92          7.28         3.07 o                         
   1   5  30         17.72         18.67         2.11 o                         
   2   5  30        250.78        163.23         6.40 o                         
  -1   6  30         54.13         55.44         3.36 o                         
   1   6  30         53.47         53.37         3.55 o                         
  -1   7  30         84.15         84.49         4.77 o                         
   1   0  31        407.19        412.43        10.73 o                         
   2   0  31          0.31          2.62         2.71 o                         
  -2   1  31        588.10        607.11         8.04 o                         
  -1   1  31        657.33        668.94        10.08 o                         
   0   1  31          0.83          4.93         2.41 o                         
   1   1  31        653.63        670.44         8.14 o                         
   2   1  31        590.30        622.45         8.17 o                         
  -2   2  31        215.76        207.02         5.74 o                         
  -1   2  31        303.88        298.24         5.50 o                         
   0   2  31        520.78        539.15         8.93 o                         
   1   2  31        306.12        305.78         5.09 o                         
   2   2  31        214.30        199.02         4.56 o                         
  -1   3  31        543.84        549.16         8.34 o                         
   0   3  31          1.96          5.03         2.50 o                         
   1   3  31        544.88        562.50         6.85 o                         
   2   3  31        171.21        156.32        15.84 o                         
  -1   4  31        271.00        268.99         5.18 o                         
   0   4  31       1194.00       1201.53        18.61 o                         
   1   4  31        270.21        284.68         4.82 o                         
   2   4  31        378.99        216.67         7.31 o                         
  -1   5  31        831.20        835.85        10.74 o                         
   0   5  31        207.99        220.78         9.90 o                         
   1   5  31        835.06        856.62        11.77 o                         
  -1   6  31        195.05        195.74         7.19 o                         
   0   6  31       1939.49       2008.31        38.58 o                         
   1   6  31        193.69        200.14         5.37 o                         
   0   0  32        513.05        522.06        17.55 o                         
   1   0  32       2082.44       2081.09        29.34 o                         
   2   0  32          5.48          4.62         2.35 o                         
  -2   1  32       1184.87       1082.07        11.03 o                         
  -1   1  32        253.08        261.51         6.37 o                         
   0   1  32       1984.50       2010.44        24.48 o                         
   1   1  32        256.28        267.22         5.56 o                         
   2   1  32       1185.37       1089.50        11.09 o                         
  -1   2  32       1448.63       1493.72        18.34 o                         
   0   2  32        287.47        269.28         5.72 o                         
   1   2  32       1449.24       1493.77        15.96 o                         
   2   2  32        126.95         92.62        19.62 o                         
  -1   3  32        357.97        345.91         6.80 o                         
   0   3  32        948.31        940.86        13.41 o                         
   1   3  32        360.18        364.39         7.07 o                         
  -1   4  32        526.50        530.00         8.23 o                         
   0   4  32         81.30         84.63         4.28 o                         
   1   4  32        524.14        534.10         8.29 o                         
  -1   5  32        318.36        312.55         9.56 o                         
   0   5  32        164.71        162.91         7.68 o                         
   1   5  32        320.34        323.75         6.88 o                         
   0   6  32         12.74         16.89         3.15 o                         
   1   0  33         86.38         94.24         4.22 o                         
  -1   1  33        110.31        112.81         3.86 o                         
   0   1  33          4.93          5.85         2.14 o                         
   1   1  33        109.80        117.70         3.06 o                         
  -1   2  33        397.06        403.26         7.90 o                         
   0   2  33        252.83        257.49         6.05 o                         
   1   2  33        395.36        410.85         6.17 o                         
  -1   3  33        426.78        427.07         6.62 o                         
   0   3  33        520.22        504.94         9.88 o                         
   1   3  33        426.92        432.06         6.81 o                         
  -1   4  33        642.22        420.21       182.41 o                         
   0   4  33        367.82        362.93        11.00 o                         
   1   4  33        640.58        609.16        14.13 o                         
   0   5  33        474.40        430.26        11.20 o                         
   1   0  34         23.67         18.55         2.86 o                         
  -1   1  34        710.87        680.09         9.42 o                         
   0   1  34         20.65         24.44         2.99 o                         
   1   1  34        710.35        688.26        10.28 o                         
  -1   2  34         30.09         27.88         2.26 o                         
   0   2  34        985.73       1019.93        22.34 o                         
   1   2  34         29.98         30.66         3.28 o                         
   0   1  35         23.65         20.45         2.19 o                         
                                                                                
